# Supplementary material for: Proteomics of the organohalide-respiring Epsilonproteobacterium Sulfurospirillum multivorans adapted to tetrachloroethene and other energy substrates
Source: Sci Rep. 2015 Sep 21;5:13794. doi: 10.1038/srep13794 (PMC4585668; doi:10.1038/srep13794)
Supplement: Supplementary Dataset 1 [file srep13794-s2.xls]

## Sheet: Manual
This table collects the basic proteomic datasets from all samples in 13 sheets. "Data norm" lists the normalized and logarithmized (log10) data of all single samples in one sheet. Proteins which were not identified in any of the samples are not listed.
The sheets for each of the samples lists the values of the area under the curve for the single triplicates plus the number of identified peptides and unique peptides for each protein
Ident = protein was identified in one triplicate
n.a. = protein was not identified
See methods section for details
Proteins marked in orange are enzymes participating in the TCA cycle of S. multivorans under the given conditions (e.g. one of the two malate dehydrogenases)
Proteins marked in yellow are all enzymes theoretically functioning in the TCA cycle (or the reverse TCA cycle), but are found in a low abundance or only under specific conditions in S. multivorans and therefore are not likely to be a part of the TCA cycle in this organism.
Proteins marked in green are enzymes which might be associated peripherically to the TCA cycle (e.g. pyruvate:ferredoxin oxidoreductase, malic enzyme or citrate lyase)
Marks are only given in the "Data norm" sheet.

## Sheet: Data norm
Accession	Locus Tag	Description	Py/Fu-ME	Py/Fu-SF	Py/PCE-ME	Py/PCE-SF	Py/Ni-ME	Py/Ni-SF	Fo/Fu-ME	Fo/Fu-SF	Fo/PCE-ME	Fo/PCE-SF	Fo/Ni-ME	Fo/Ni-SF
584600638	SMUL_0001	chromosomal replication initiator protein DnaA	7.20486	Ident	7.55367	n.a.	Ident	n.a.	7.05666	n.a.	Ident	n.a.	Ident	n.a.
584600639	SMUL_0002	DNA polymerase III beta subunit	9.13802	9.10851	9.12777	9.11391	8.61271	9.08305	8.9392	9.10418	9.09865	9.17798	9.17336	9.2844
584600640	SMUL_0003	DNA gyrase subunit B	9.10448	8.08491	9.07272	Ident	9.19203	8.21275	8.69505	8.58855	8.87742	n.a.	8.7577	8.31349
584600642	SMUL_0005	PreQ(1) synthase	8.54243	8.31252	8.42872	8.21739	8.42013	8.30874	8.13785	8.27171	8.4272	7.89221	8.15039	8.06199
584600643	SMUL_0006	putative HD superfamily hydrolase	6.69998	Ident	7.00552	n.a.	7.00437	n.a.	Ident	7.06458	7.35897	n.a.	7.28041	n.a.
584600644	SMUL_0008	uracil-DNA glycosylase, family 1	Ident	n.a.	Ident	n.a.	Ident	n.a.	Ident	n.a.	n.a.	n.a.	Ident	n.a.
584600647	SMUL_0011	L-proline glycine betaine ABC transport system ATP-binding protein ProV	8.27891	n.a.	7.82679	n.a.	7.27398	n.a.	8.06366	n.a.	n.a.	n.a.	n.a.	n.a.
584600648	SMUL_0012	L-proline glycine betaine ABC transport system permease protein ProW	n.a.	n.a.	n.a.	n.a.	n.a.	n.a.	7.71679	n.a.	n.a.	n.a.	n.a.	n.a.
584600649	SMUL_0013	L-proline glycine betaine binding ABC transporter protein ProX	9.48109	9.59559	8.46362	9.3466	8.54337	9.22329	9.0204	8.54099	8.65886	8.10101	7.68326	8.09335
584600651	SMUL_0015	L(+)-tartrate dehydratase alpha subunit	n.a.	7.19479	n.a.	Ident	n.a.	Ident	9.09574	9.46052	n.a.	Ident	n.a.	n.a.
584600652	SMUL_0016	L(+)-tartrate dehydratase beta subunit	n.a.	7.83967	n.a.	Ident	n.a.	7.62978	9.14125	9.55867	n.a.	n.a.	n.a.	7.19488
584600653	SMUL_0017	transcriptional regulator, GntR family	Ident	Ident	n.a.	Ident	Ident	n.a.	n.a.	n.a.	n.a.	Ident	n.a.	n.a.
584600654	SMUL_0018	3-isopropylmalate dehydratase large subunit	n.a.	Ident	n.a.	n.a.	n.a.	n.a.	8.65644	8.89279	n.a.	7.07831	n.a.	n.a.
584600655	SMUL_0019	3-isopropylmalate dehydratase small subunit	Ident	Ident	n.a.	n.a.	n.a.	n.a.	8.81379	9.10095	n.a.	Ident	n.a.	n.a.
584600657	SMUL_0021	hcp beta-lactamase family protein	n.a.	n.a.	7.4731	n.a.	n.a.	n.a.	8.20955	6.44057	Ident	Ident	n.a.	n.a.
584600659	SMUL_0023	hypothetical protein SMUL_0023	7.92316	n.a.	8.18196	n.a.	8.13742	7.47398	n.a.	n.a.	n.a.	n.a.	n.a.	n.a.
584600660	SMUL_0024	hypothetical protein SMUL_0024	7.48881	n.a.	Ident	n.a.	7.52158	n.a.	n.a.	n.a.	n.a.	n.a.	n.a.	n.a.
584600661	SMUL_0025	hcp beta-lactamase family protein	n.a.	n.a.	n.a.	6.92789	Ident	7.72686	n.a.	n.a.	n.a.	n.a.	n.a.	n.a.
584600662	SMUL_0026	hypothetical protein SMUL_0026	n.a.	n.a.	n.a.	n.a.	Ident	n.a.	n.a.	n.a.	n.a.	n.a.	n.a.	n.a.
584600666	SMUL_0030	hypothetical protein SMUL_0030	8.3761	8.38575	7.13932	8.83577	7.70148	8.86459	Ident	6.81757	7.73165	8.99152	n.a.	n.a.
584600670	SMUL_0034	hypothetical protein SMUL_0034	n.a.	n.a.	n.a.	n.a.	Ident	n.a.	n.a.	n.a.	n.a.	n.a.	n.a.	n.a.
584600678	SMUL_0042	putative integrase	n.a.	Ident	n.a.	n.a.	n.a.	6.31867	n.a.	n.a.	n.a.	n.a.	n.a.	n.a.
584600679	SMUL_0044	methyl-accepting chemotaxis protein	n.a.	n.a.	n.a.	n.a.	n.a.	n.a.	9.10477	n.a.	7.98768	n.a.	9.06891	8.03936
584600693	SMUL_0058	hypothetical protein SMUL_0058	n.a.	Ident	n.a.	Ident	n.a.	7.37809	n.a.	n.a.	n.a.	Ident	n.a.	n.a.
584600694	SMUL_0059	putative D-2-hydroxyacid dehydrogenase	7.58273	6.81638	7.03341	7.35857	7.56086	7.4499	7.56542	7.54644	7.46129	8.07911	7.30097	7.90086
584600695	SMUL_0060	isochorismatase family protein	n.a.	Ident	n.a.	Ident	n.a.	Ident	Ident	7.38227	Ident	7.74712	Ident	7.74194
584600696	SMUL_0061	HTH-type transcriptional regulator	n.a.	n.a.	n.a.	n.a.	n.a.	n.a.	n.a.	n.a.	n.a.	7.09688	n.a.	n.a.
584600698	SMUL_0063	HTH-type transcriptional regulator	n.a.	n.a.	n.a.	n.a.	n.a.	n.a.	n.a.	n.a.	n.a.	n.a.	Ident	n.a.
584600699	SMUL_0064	succinate dehydrogenase flavoprotein subunit-like protein	n.a.	n.a.	n.a.	n.a.	Ident	n.a.	n.a.	n.a.	n.a.	n.a.	7.04883	n.a.
584600700	SMUL_0065	malate dehydrogenase	n.a.	n.a.	n.a.	n.a.	n.a.	n.a.	n.a.	Ident	n.a.	Ident	8.44013	8.75548
584600701	SMUL_0066	ATP citrate lyase, subunit 1	n.a.	n.a.	n.a.	n.a.	n.a.	n.a.	n.a.	n.a.	n.a.	n.a.	n.a.	Ident
584600702	SMUL_0067	ATP citrate lyase, subunit 2	n.a.	n.a.	n.a.	n.a.	n.a.	n.a.	n.a.	n.a.	n.a.	n.a.	Ident	Ident
584600703	SMUL_0068	putative methyltransferase	n.a.	n.a.	n.a.	n.a.	n.a.	Ident	n.a.	n.a.	n.a.	n.a.	n.a.	n.a.
584600704	SMUL_0069	ammeMemoRadiSam system protein B, Memo family protein	n.a.	n.a.	n.a.	n.a.	n.a.	n.a.	n.a.	n.a.	n.a.	Ident	n.a.	n.a.
584600706	SMUL_0071	ammeMemoRadiSam system protein A, AMMECR1	n.a.	n.a.	n.a.	n.a.	n.a.	n.a.	n.a.	n.a.	n.a.	8.16458	n.a.	n.a.
584600708	SMUL_0073	putative periplasmic protein	n.a.	n.a.	n.a.	n.a.	n.a.	n.a.	7.55605	n.a.	n.a.	n.a.	8.06511	n.a.
584600711	SMUL_0076	esterase	7.8143	7.97906	Ident	Ident	7.15122	8.18373	n.a.	7.92749	n.a.	7.55933	n.a.	Ident
584600712	SMUL_0077	putative FAD-dependent dehydrogenase	7.84996	Ident	7.62407	n.a.	8.1576	n.a.	7.48494	Ident	Ident	n.a.	7.51171	n.a.
584600713	SMUL_0078	hypothetical protein SMUL_0078	7.94598	n.a.	8.28824	n.a.	6.97767	n.a.	7.92606	6.63271	8.0051	Ident	7.73404	6.3607
584600714	SMUL_0079	cytoplasmic formate dehydrogenase	7.28809	7.07138	6.69597	Ident	7.42849	Ident	6.75642	7.13134	7.34705	Ident	7.29529	7.39371
584600715	SMUL_0080	diguanylate cyclase domain-containing protein	n.a.	n.a.	n.a.	n.a.	n.a.	n.a.	Ident	n.a.	n.a.	n.a.	Ident	n.a.
584600717	SMUL_0082	HipA domain-containing protein	Ident	7.49406	Ident	Ident	Ident	7.56275	n.a.	Ident	n.a.	Ident	Ident	Ident
584600720	SMUL_0089	dihydroxy-acid dehydratase	8.6271	8.78837	8.70008	8.85583	8.57678	8.99098	8.74916	8.86982	8.83482	9.13369	8.8964	8.94754
584600724	SMUL_0093	iron chelate uptake transporter (FeCT) family, ATPase	Ident	n.a.	Ident	n.a.	6.83482	Ident	7.91108	7.64068	n.a.	Ident	7.67026	n.a.
584600726	SMUL_0095	iron chelate uptake transporter (FeCT) family, periplasmic substrate binding protein	8.67589	8.79776	7.79409	9.12044	7.91918	8.828	8.21836	8.31599	8.17122	9.35052	7.50714	8.33416
584600727	SMUL_0096	methyltransferase domain-containing protein	n.a.	7.97418	n.a.	7.72517	n.a.	7.95193	n.a.	7.72932	n.a.	Ident	n.a.	n.a.
584600728	SMUL_0097	methyl-accepting chemotaxis protein	n.a.	n.a.	n.a.	n.a.	n.a.	n.a.	n.a.	n.a.	n.a.	n.a.	9.28408	n.a.
584600729	SMUL_0098	UTP-glucose-1-phosphate uridylyltransferase	8.56694	8.4585	7.91396	8.37199	8.33232	8.65224	7.85738	8.26441	8.70735	8.05183	8.29575	8.6178
584600730	SMUL_0099	CTP synthase	8.32229	8.83436	8.4782	8.98675	8.01304	8.912	8.03577	8.74086	7.96811	8.71251	7.99433	8.78482
584600731	SMUL_0100	single-stranded-DNA-specific exonuclease RecJ	7.20365	7.07559	n.a.	n.a.	n.a.	7.71288	7.0226	7.45696	n.a.	n.a.	n.a.	Ident
584600732	SMUL_0101	protein-L-isoaspartate O-methyltransferase	n.a.	Ident	n.a.	n.a.	n.a.	7.22072	n.a.	n.a.	n.a.	n.a.	n.a.	n.a.
584600733	SMUL_0102	putative hydrolase	n.a.	n.a.	n.a.	Ident	n.a.	n.a.	n.a.	n.a.	n.a.	Ident	n.a.	Ident
584600734	SMUL_0103	ribonucleotide reductase of class Ia (aerobic), beta subunit	8.54213	8.58924	7.90298	8.37473	8.11119	8.80931	8.46788	8.54478	8.21855	8.65519	7.9079	8.19126
584600735	SMUL_0104	TPR repeat-containing protein	n.a.	n.a.	n.a.	n.a.	n.a.	n.a.	n.a.	Ident	n.a.	n.a.	n.a.	n.a.
584600736	SMUL_0105	ribonucleotide reductase of class III (anaerobic), activating protein	n.a.	7.59885	n.a.	Ident	n.a.	n.a.	n.a.	7.06402	n.a.	7.36631	n.a.	n.a.
584600738	SMUL_0107	ribonucleotide reductase of class III (anaerobic), large subunit	Ident	8.37749	n.a.	8.36624	6.97774	7.28436	7.16285	7.92182	n.a.	n.a.	n.a.	n.a.
584600739	SMUL_0108	putative aspartate racemase	n.a.	7.21226	n.a.	7.70342	Ident	7.59326	Ident	Ident	n.a.	8.23355	Ident	Ident
584600740	SMUL_0109	ribonucleotide reductase of class Ia (aerobic), alpha subunit	8.42717	8.41271	8.44396	8.58893	8.30399	8.60792	8.3011	8.47537	8.67726	8.34588	8.35457	8.5979
584600741	SMUL_0110	adenylosuccinate lyase	8.384	8.43217	8.38114	8.35922	8.54602	8.43589	8.41586	8.51212	8.03385	7.99082	8.40711	8.29699
584600743	SMUL_0112	fumarylacetoacetate hydrolase family protein	8.71609	Ident	n.a.	Ident	8.60217	8.99996	Ident	Ident	Ident	8.20055	Ident	Ident
584600745	SMUL_0114	putative nucleoside phosphorylase	Ident	6.74866	n.a.	Ident	n.a.	7.70239	n.a.	n.a.	n.a.	7.64341	n.a.	7.0238
584600746	SMUL_0115	imidazole glycerol phosphate synthase cyclase subunit	7.79735	7.79697	Ident	7.78945	7.35697	7.8341	Ident	7.81611	n.a.	8.27533	Ident	8.14713
584600747	SMUL_0116	dimethyladenosine transferase	7.61428	7.14386	n.a.	n.a.	n.a.	Ident	n.a.	n.a.	n.a.	n.a.	n.a.	n.a.
584600748	SMUL_0117	ribonuclease J	8.98728	Ident	9.53885	Ident	9.33624	n.a.	8.68077	8.0668	8.70385	n.a.	7.62806	Ident
584600749	SMUL_0118	arabinose 5-phosphate isomerase	7.77808	8.34482	8.26895	8.60895	8.34073	8.73271	7.71877	7.89037	7.08222	8.19302	7.46713	7.45273
584600750	SMUL_0119	putative ribosomal pseudouridine synthase	7.3815	7.3322	Ident	Ident	n.a.	Ident	n.a.	Ident	n.a.	n.a.	n.a.	n.a.
584600751	SMUL_0120	ATPase, AAA family	7.1555	Ident	n.a.	Ident	n.a.	Ident	n.a.	n.a.	n.a.	n.a.	n.a.	n.a.
584600752	SMUL_0121	hypothetical protein SMUL_0121	n.a.	7.03541	n.a.	7.23995	n.a.	6.99889	n.a.	7.17824	6.95414	7.40057	n.a.	Ident
584600754	SMUL_0123	hypothetical protein SMUL_0123	n.a.	n.a.	Ident	n.a.	n.a.	Ident	n.a.	n.a.	Ident	n.a.	7.48642	n.a.
584600755	SMUL_0124	phosphoribosylformylglycinamidine cyclo-ligase	9.17946	9.07144	9.08108	9.13383	8.87963	9.30092	8.81593	9.06674	8.78097	9.42827	8.59169	8.75879
584600756	SMUL_0125	dephospho-CoA kinase	n.a.	7.73589	n.a.	7.58233	n.a.	7.97139	n.a.	7.35727	n.a.	8.43693	n.a.	Ident
584600757	SMUL_0126	diaminopimelate epimerase	7.86128	7.96609	7.67137	7.58533	7.55468	7.99883	7.60572	8.03582	7.62757	7.77204	7.63158	7.88534
584600758	SMUL_0127	FlgJ/Bax-like protein	n.a.	n.a.	n.a.	n.a.	n.a.	n.a.	7.5885	n.a.	7.26071	n.a.	Ident	n.a.
584600759	SMUL_0128	peptide chain release factor 1	8.26221	8.16658	8.0605	8.19906	7.98109	8.80417	8.20267	8.41101	8.12973	8.31798	7.80003	8.56808
584600760	SMUL_0129	SSU ribosomal protein S20p	8.82458	8.95643	8.33441	8.11583	9.34389	8.15484	8.25691	8.95654	8.96918	n.a.	8.84514	8.37896
584600763	SMUL_0132	phosphoglucosamine mutase / phosphomannomutase	7.8286	8.20021	7.60948	8.0716	7.39601	8.04193	7.61398	8.22954	7.44004	Ident	Ident	n.a.
584600765	SMUL_0135	threonyl-tRNA synthetase	7.96203	8.60979	8.09171	8.45007	7.70567	8.73567	8.10386	8.41961	8.05917	7.30283	n.a.	6.8882
584600766	SMUL_0136	translation initiation factor 3	Ident	Ident	n.a.	n.a.	n.a.	7.9161	n.a.	n.a.	n.a.	n.a.	Ident	n.a.
584600768	SMUL_0138	LSU ribosomal protein L20p	8.94056	7.93424	8.84148	Ident	9.39685	n.a.	8.76277	8.59918	8.65968	Ident	8.67573	Ident
584600769	SMUL_0139	FixG-like membrane-integral 4Fe4S cluster protein	n.a.	n.a.	Ident	n.a.	n.a.	n.a.	n.a.	n.a.	Ident	n.a.	7.19618	n.a.
584600771	SMUL_0141	SSU ribosomal protein S21p	8.38522	8.86353	7.77969	8.02089	8.402	7.91912	7.67261	8.82488	8.12268	7.57164	Ident	7.92272
584600772	SMUL_0142	HTH domain-containing protein	n.a.	n.a.	Ident	n.a.	n.a.	n.a.	Ident	n.a.	n.a.	n.a.	n.a.	n.a.
584600773	SMUL_0143	lipoprotein	7.1709	n.a.	7.64316	Ident	Ident	7.62768	n.a.	n.a.	7.0558	7.19929	n.a.	Ident
584600774	SMUL_0144	glutathionylspermidine synthetase	7.90787	7.91104	7.7252	n.a.	7.9069	8.07878	8.1159	8.23177	8.04362	8.59617	8.37619	8.6047
584600775	SMUL_0145	YajQ-like protein	7.64337	8.20255	8.17887	8.28134	6.92976	7.42654	8.01978	7.1031	8.37486	Ident	7.56789	Ident
584600778	SMUL_0148	malate synthase G	7.78754	7.67406	7.19199	Ident	7.30821	7.98563	Ident	Ident	Ident	7.32981	Ident	Ident
584600780	SMUL_0150	cytochrome c domain-containing integral membrane protein	7.82476	n.a.	n.a.	n.a.	n.a.	n.a.	n.a.	n.a.	n.a.	n.a.	n.a.	n.a.
584600790	SMUL_0160	peptide methionine sulfoxide reductase MsrA	n.a.	n.a.	n.a.	Ident	Ident	n.a.	n.a.	n.a.	n.a.	7.94106	n.a.	Ident
584600792	SMUL_0162	methyl-accepting chemotaxis protein	n.a.	n.a.	n.a.	n.a.	n.a.	n.a.	n.a.	n.a.	n.a.	n.a.	n.a.	8.3556
584600794	SMUL_0164	HD_GYP domain-containing sensory transduction protein	n.a.	n.a.	n.a.	n.a.	n.a.	n.a.	Ident	n.a.	n.a.	n.a.	n.a.	n.a.
584600797	SMUL_0167	methyltransferase	n.a.	n.a.	n.a.	n.a.	n.a.	Ident	Ident	Ident	n.a.	Ident	n.a.	n.a.
584600800	SMUL_0170	putative two-component response regulator	n.a.	n.a.	n.a.	Ident	n.a.	n.a.	n.a.	n.a.	n.a.	n.a.	n.a.	n.a.
584600801	SMUL_0171	peptidyl-prolyl cis-trans isomerase	8.32605	8.48285	7.84404	8.51288	8.02295	8.61226	7.8835	7.8188	7.86065	8.60936	n.a.	7.62352
584600802	SMUL_0172	nitrogen regulatory protein P-II	9.51718	9.46194	9.58532	9.8051	8.92239	9.47788	9.34253	9.49347	9.3853	9.99176	9.40169	9.78118
584600804	SMUL_0174	hypothetical protein SMUL_0174	n.a.	n.a.	Ident	n.a.	Ident	n.a.	n.a.	n.a.	n.a.	n.a.	n.a.	n.a.
584600806	SMUL_0176	aldo-keto reductase	8.01337	8.18608	8.17285	7.32322	8.31463	7.61794	8.10478	8.06165	8.55193	7.1965	8.25255	8.26483
584600807	SMUL_0177	dihydroorotase	n.a.	n.a.	n.a.	Ident	n.a.	Ident	n.a.	Ident	n.a.	Ident	7.35093	6.58014
584600808	SMUL_0178	two-component response regulator	n.a.	7.67984	n.a.	Ident	n.a.	7.38847	n.a.	Ident	n.a.	Ident	n.a.	n.a.
584600810	SMUL_0180	hypothetical protein SMUL_0180	n.a.	7.67454	n.a.	Ident	Ident	7.08329	n.a.	6.41499	n.a.	7.33595	n.a.	n.a.
584600811	SMUL_0181	glutamine transport system permease GlnP	n.a.	n.a.	Ident	n.a.	n.a.	n.a.	Ident	n.a.	7.45939	n.a.	8.2328	n.a.
584600812	SMUL_0182	glutamine-binding periplasmic protein	9.5636	9.44641	9.54426	9.84339	9.23452	9.57567	9.73424	9.62043	9.86507	9.68704	9.61618	9.69309
584600813	SMUL_0183	glutamine transport system ATP-binding protein	7.17518	n.a.	7.00851	n.a.	6.84479	Ident	7.20514	n.a.	6.49001	n.a.	7.56688	n.a.
584600814	SMUL_0184	cytochrome c553	n.a.	n.a.	n.a.	Ident	n.a.	Ident	n.a.	n.a.	n.a.	n.a.	n.a.	n.a.
584600818	SMUL_0188	manganese/zinc/iron chelate uptake transporter (MZT) family, periplasmic-binding protein	7.44326	7.17679	n.a.	7.19457	n.a.	7.4221	7.36626	7.19418	7.69492	7.34674	7.86686	7.04908
584600819	SMUL_0189	peroxide stress regulator / ferric uptake regulation protein	n.a.	n.a.	n.a.	n.a.	n.a.	n.a.	Ident	n.a.	n.a.	n.a.	n.a.	n.a.
584600821	SMUL_0191	endonuclease IV	7.69418	Ident	7.6919	7.65124	8.11252	8.19752	8.11228	Ident	7.53422	7.94099	n.a.	n.a.
584600822	SMUL_0192	putative outer membrane protein	Ident	n.a.	n.a.	n.a.	Ident	n.a.	6.8608	n.a.	n.a.	6.9701	7.30593	Ident
584600823	SMUL_0193	long-chain-fatty-acid--CoA ligase	Ident	8.91103	7.92478	Ident	Ident	8.84459	Ident	8.89021	8.11024	Ident	n.a.	8.82077
584600824	SMUL_0194	AAA family ATPASE	8.13932	7.79384	7.61435	7.72116	6.58531	7.26722	7.41989	7.88299	7.75406	n.a.	7.81438	n.a.
584600826	SMUL_0196	NADH-ubiquinone oxidoreductase chain B	7.33419	n.a.	Ident	n.a.	7.33775	n.a.	8.20194	n.a.	Ident	n.a.	7.79157	n.a.
584600827	SMUL_0197	NADH-ubiquinone oxidoreductase chain C	8.19439	Ident	8.49701	Ident	Ident	7.60305	8.17299	n.a.	8.40925	n.a.	8.13579	n.a.
584600828	SMUL_0198	NADH-ubiquinone oxidoreductase chain D	7.70147	7.26439	8.27864	Ident	8.30835	7.82084	8.48778	7.3319	8.24897	n.a.	8.7	Ident
584600829	SMUL_0199	epsilonproteobacterial nuoE-like protein	n.a.	n.a.	n.a.	n.a.	n.a.	n.a.	n.a.	n.a.	n.a.	n.a.	Ident	n.a.
584600830	SMUL_0200	epsilonproteobacterial nuoF-like protein	8.13885	8.36719	7.58468	8.54807	7.49545	8.78548	8.05214	8.13699	7.95877	8.81583	7.81775	8.49596
584600831	SMUL_0201	NADH-ubiquinone oxidoreductase chain G	Ident	n.a.	7.38074	n.a.	7.81718	n.a.	8.42938	n.a.	7.52987	n.a.	8.38943	7.11794
584600832	SMUL_0202	NADH-ubiquinone oxidoreductase chain H	n.a.	n.a.	n.a.	n.a.	n.a.	n.a.	Ident	n.a.	n.a.	n.a.	7.07044	n.a.
584600833	SMUL_0203	NADH-ubiquinone oxidoreductase chain I	7.25315	n.a.	7.63623	n.a.	7.98721	n.a.	8.53198	n.a.	7.88519	n.a.	7.78157	n.a.
584600839	SMUL_0209	PflA domain protein	Ident	n.a.	Ident	n.a.	n.a.	n.a.	n.a.	n.a.	n.a.	n.a.	n.a.	n.a.
584600842	SMUL_0212	PflA domain protein	n.a.	n.a.	n.a.	n.a.	n.a.	n.a.	n.a.	n.a.	Ident	n.a.	n.a.	n.a.
584600843	SMUL_0213	aldehyde dehydrogenase	n.a.	n.a.	n.a.	7.6203	Ident	Ident	n.a.	n.a.	n.a.	n.a.	n.a.	n.a.
584600844	SMUL_0214	tRNA delta(2)-isopentenylpyrophosphate transferase	n.a.	n.a.	n.a.	n.a.	n.a.	Ident	n.a.	n.a.	n.a.	Ident	n.a.	n.a.
584600846	SMUL_0216	hypothetical protein SMUL_0216	7.35426	7.23888	n.a.	n.a.	n.a.	7.52025	7.84027	n.a.	Ident	n.a.	Ident	n.a.
584600847	SMUL_0217	putative periplasmic protein	Ident	n.a.	n.a.	n.a.	n.a.	n.a.	n.a.	n.a.	n.a.	n.a.	Ident	n.a.
584600848	SMUL_0218	methyl-accepting chemotaxis protein	8.4542	8.04177	7.33798	7.47975	8.20552	7.30074	9.11499	7.06071	7.99393	6.9073	9.06837	8.19159
584600849	SMUL_0219	signal transduction protein CetB-like	7.16045	7.57677	n.a.	Ident	Ident	7.33662	7.56203	7.5991	7.88377	Ident	Ident	7.57092
584600850	SMUL_0220	cyclic pyranopterin monophosphate synthase MoaA	8.14474	8.3867	7.821	8.4813	7.98049	8.61968	8.16609	8.78947	7.89089	9.06699	8.02809	8.65324
584600851	SMUL_0221	molybdopterin molybdenumtransferase MoeA	n.a.	n.a.	n.a.	n.a.	n.a.	n.a.	7.20411	n.a.	n.a.	n.a.	n.a.	n.a.
584600852	SMUL_0222	hypothetical protein SMUL_0222	n.a.	n.a.	n.a.	n.a.	n.a.	n.a.	n.a.	n.a.	n.a.	n.a.	Ident	n.a.
584600853	SMUL_0223	ribosomal RNA small subunit methyltransferase E	n.a.	n.a.	7.39863	n.a.	7.60569	n.a.	Ident	n.a.	Ident	n.a.	n.a.	n.a.
584600854	SMUL_0224	LSU ribosomal protein L31p	n.a.	n.a.	Ident	n.a.	7.83156	n.a.	7.9077	7.76336	8.03626	6.84361	7.62599	7.44182
584600856	SMUL_0226	rRNA methylase	n.a.	n.a.	n.a.	n.a.	7.00202	n.a.	n.a.	n.a.	n.a.	n.a.	n.a.	n.a.
584600857	SMUL_0227	membrane protein	7.87093	n.a.	8.46622	n.a.	7.92509	n.a.	8.25915	n.a.	8.33313	n.a.	7.13888	n.a.
584600858	SMUL_0228	putative periplasmic protein	Ident	n.a.	8.15131	n.a.	8.62341	Ident	8.58902	n.a.	7.45028	n.a.	8.33359	n.a.
584600859	SMUL_0229	aspartate aminotransferase	8.55489	9.11177	8.40904	9.02561	8.0247	9.05224	8.74789	9.16569	8.89132	9.18724	8.84463	9.05081
584600860	SMUL_0230	homoserine dehydrogenase	8.72523	8.67026	8.6828	8.58567	8.85561	9.09157	8.64029	8.75383	8.94193	8.74762	8.66023	8.87081
584600862	SMUL_0232	thioredoxin	10.0834	10.2703	10.1305	10.1015	9.86147	10.2032	9.90577	9.89886	9.79492	10.4122	10.0459	10.1918
584600863	SMUL_0233	thioredoxin reductase	8.95305	8.89488	8.7677	9.02286	8.51862	8.92829	8.62968	8.93889	8.60704	9.33238	9.01408	9.1691
584600864	SMUL_0234	dihydrodipicolinate reductase	8.64226	8.93276	8.68526	8.96056	8.38761	8.96756	8.68449	8.73178	8.83801	8.68153	8.79667	8.99207
584600865	SMUL_0235	amidophosphoribosyltransferase	8.69767	7.93246	9.07395	Ident	8.8543	6.67071	8.83779	Ident	8.41228	Ident	8.87299	7.8611
584600869	SMUL_0239	histidine biosynthesis bifunctional protein HisIE	7.71991	7.71529	7.74988	Ident	7.60393	7.73613	n.a.	Ident	n.a.	n.a.	n.a.	Ident
584600870	SMUL_0240	membrane protease subunit, stomatin/prohibitin-like protein	8.69918	n.a.	9.07623	n.a.	9.09068	n.a.	9.45293	Ident	8.67071	n.a.	8.86217	n.a.
584600871	SMUL_0241	branched-chain amino acid aminotransferase	9.28109	9.11886	9.10124	8.75879	9.14317	9.01001	9.24225	9.26964	9.38244	8.68272	9.4073	9.24273
584600872	SMUL_0242	peroxiredoxin	7.66365	Ident	n.a.	8.60844	Ident	8.50272	n.a.	n.a.	n.a.	8.76005	n.a.	Ident
584600873	SMUL_0243	hypothetical protein SMUL_0243	Ident	n.a.	7.28259	n.a.	6.93895	n.a.	7.56376	n.a.	7.4471	n.a.	7.84565	n.a.
584600875	SMUL_0245	3-hydroxyacyl-[acyl-carrier-protein] dehydratase	9.01665	7.66887	8.71011	8.45283	8.96693	8.87876	8.67268	8.56734	8.54265	Ident	8.78362	8.17751
584600876	SMUL_0246	acyl-[acyl-carrier-protein]--UDP-N- acetylglucosamine O-acyltransferase	8.35189	8.20859	8.05096	8.07545	8.30245	8.40546	8.40521	8.37793	8.21492	7.89692	8.37782	8.63092
584600877	SMUL_0247	ATP-dependent Clp protease ATP-binding subunit ClpX	7.87097	8.50914	Ident	8.00647	n.a.	8.75327	Ident	8.65141	Ident	8.15308	Ident	8.30135
584600878	SMUL_0248	rod shape-determining protein MreB	8.05393	7.70947	7.50979	8.2988	7.73896	8.47323	8.27677	8.42723	8.14263	7.88987	8.10964	7.95941
584600879	SMUL_0249	rod shape-determining protein MreC	Ident	n.a.	n.a.	n.a.	n.a.	n.a.	n.a.	n.a.	Ident	n.a.	n.a.	n.a.
584600880	SMUL_0250	carbamoyl-phosphate synthase large chain	8.74214	8.9625	8.75994	8.72382	8.63797	8.83219	8.63725	9.09324	8.60715	8.40298	7.86095	8.63478
584600881	SMUL_0251	putative RNA binding protein	n.a.	n.a.	n.a.	n.a.	n.a.	n.a.	n.a.	n.a.	n.a.	Ident	n.a.	n.a.
584600884	SMUL_0254	hypothetical protein SMUL_0254	n.a.	n.a.	n.a.	n.a.	n.a.	n.a.	n.a.	n.a.	n.a.	Ident	n.a.	n.a.
584600885	SMUL_0255	putative dinucleotide-utilizing enzyme	n.a.	Ident	n.a.	Ident	Ident	Ident	n.a.	n.a.	n.a.	Ident	n.a.	n.a.
584600886	SMUL_0256	5'-nucleotidase SurE	n.a.	8.03652	n.a.	8.28944	n.a.	8.10264	n.a.	n.a.	n.a.	8.83433	n.a.	8.14493
584600887	SMUL_0257	lipid-A-disaccharide synthase	7.67297	n.a.	7.90569	n.a.	8.01958	n.a.	8.10723	n.a.	7.82155	n.a.	7.94237	n.a.
584600892	SMUL_0262	hypothetical protein SMUL_0262	n.a.	Ident	n.a.	n.a.	n.a.	n.a.	n.a.	n.a.	n.a.	n.a.	n.a.	n.a.
584600893	SMUL_0263	hypothetical protein SMUL_0263	n.a.	n.a.	7.77774	n.a.	7.70611	n.a.	n.a.	n.a.	n.a.	n.a.	n.a.	n.a.
584600898	SMUL_0268	radical SAM family protein	n.a.	n.a.	n.a.	n.a.	n.a.	Ident	n.a.	n.a.	n.a.	n.a.	n.a.	n.a.
584600901	SMUL_0271	putative chaperone protein TorD	n.a.	8.09679	n.a.	Ident	n.a.	Ident	n.a.	n.a.	n.a.	n.a.	n.a.	n.a.
584600903	SMUL_0273	molybdopterin oxidoreductase, chain B	n.a.	7.90985	n.a.	Ident	n.a.	Ident	Ident	7.66459	Ident	Ident	Ident	Ident
584600904	SMUL_0274	molybdopterin oxidoreductase, chain A	7.24019	7.22153	n.a.	Ident	n.a.	6.93618	7.2553	7.31363	Ident	n.a.	7.65148	7.70449
584600907	SMUL_0277	transcription elongation factor GreA	8.70797	8.71067	8.5547	8.56111	8.55487	8.94296	8.21636	8.68714	8.56318	8.83335	8.69816	8.10977
584600908	SMUL_0278	N-acetyl-gamma-glutamyl-phosphate reductase	8.03087	8.04895	7.79545	8.24368	7.96173	8.47785	8.15746	8.2201	8.27544	8.44314	8.23485	8.49311
584600910	SMUL_0280	chemotaxis protein CheV	8.33762	8.58674	8.67733	8.15928	8.52079	8.96053	8.78797	8.87268	8.87208	8.8404	8.97224	8.85817
584600911	SMUL_0281	signal transduction histidine kinase CheA	8.39764	9.08853	9.03179	8.73158	9.20946	8.81793	9.01222	9.32469	9.29504	8.33173	9.32811	9.15157
584600912	SMUL_0282	chemotaxis protein CheW	8.18024	8.75448	8.53422	8.70294	8.50413	8.96082	8.39069	9.06258	8.94209	7.73219	8.86245	8.97461
584600913	SMUL_0283	5,10-methylenetetrahydrofolate reductase	7.81491	Ident	7.61452	7.64274	7.22018	7.94955	7.42847	7.41238	7.11653	7.54708	Ident	Ident
584600914	SMUL_0284	phosphoserine phosphatase	7.98456	8.38142	n.a.	Ident	8.09459	8.30401	Ident	8.08222	n.a.	7.79466	8.16425	8.10169
584600915	SMUL_0285	transaldolase	8.45869	8.34552	7.46514	7.95496	7.96696	8.56483	8.35818	8.34592	7.8596	8.89957	8.242	8.43687
584600920	SMUL_0290	LSU ribosomal protein L25p	9.32945	9.0688	9.24838	8.31922	9.59786	8.66959	9.17815	9.27738	9.11358	8.15868	9.01217	8.63453
584600921	SMUL_0291	peptidyl-tRNA hydrolase	n.a.	n.a.	Ident	n.a.	n.a.	n.a.	n.a.	n.a.	n.a.	n.a.	Ident	n.a.
584600923	SMUL_0293	diaminopimelate decarboxylase	7.6726	8.22395	Ident	8.28053	Ident	8.61272	7.23942	8.08531	7.32869	8.56455	Ident	7.6198
584600924	SMUL_0294	bifunctional P-protein, chorismate mutase/prephenate dehydratase	7.71268	7.71304	7.51149	7.74912	Ident	8.05117	6.65235	7.75816	7.5914	7.44814	n.a.	7.9919
584600925	SMUL_0295	histidinol-phosphate aminotransferase	7.90679	8.51917	7.42549	8.86608	7.3788	8.71494	7.49143	8.29204	7.65155	9.03151	Ident	7.94649
584600926	SMUL_0296	flagellar M-ring protein FliF	n.a.	n.a.	Ident	n.a.	n.a.	n.a.	7.86171	n.a.	Ident	n.a.	7.86448	n.a.
584600927	SMUL_0297	flagellar motor switch protein FliG	7.52971	7.62504	7.43683	Ident	7.1609	7.45753	7.35583	7.06885	7.65084	Ident	Ident	n.a.
584600928	SMUL_0298	flagellar assembly protein FliH	Ident	7.86314	7.19153	Ident	7.39155	8.12534	7.43682	7.60688	7.6368	7.16107	6.64731	7.73482
584600929	SMUL_0299	1-deoxy-D-xylulose 5-phosphate synthase	7.65531	7.44604	8.09333	7.37083	8.05277	Ident	8.06804	7.59994	8.28764	7.6754	8.00655	7.35318
584600931	SMUL_0301	putative peroxiredoxin	9.80112	9.82072	9.84915	10.0044	9.7465	9.79446	9.24934	9.39251	9.64058	9.92906	9.31076	9.63972
584600932	SMUL_0302	methyl-accepting chemotaxis protein	8.73301	n.a.	7.35013	n.a.	8.55072	n.a.	9.1082	n.a.	8.06058	n.a.	9.05949	n.a.
584600933	SMUL_0303	ferredoxin	9.33833	9.62608	9.52841	9.67942	8.89875	9.28546	8.92228	8.84264	n.a.	9.45271	8.70422	8.95639
584600934	SMUL_0304	nucleoside diphosphate kinase	9.25399	9.58103	Ident	9.61179	7.4309	10.012	8.53573	9.59643	8.84828	9.86736	8.85635	9.7286
584600935	SMUL_0305	hypothetical protein SMUL_0305	n.a.	n.a.	n.a.	n.a.	n.a.	Ident	n.a.	n.a.	n.a.	n.a.	n.a.	n.a.
584600936	SMUL_0306	LSU ribosomal protein L32p	6.99642	n.a.	Ident	n.a.	8.32636	n.a.	7.23785	Ident	Ident	n.a.	n.a.	n.a.
584600937	SMUL_0307	phosphate acyltransferase	7.81631	n.a.	7.77117	n.a.	7.85479	n.a.	8.35015	n.a.	7.95033	n.a.	8.50378	n.a.
584600938	SMUL_0308	3-oxoacyl-[acyl-carrier-protein] synthase, KASIII	7.49966	7.80728	7.60487	8.0885	7.17626	8.11651	7.34542	8.14673	8.06952	8.64924	7.39864	8.40917
584600939	SMUL_0309	putative prephenate dehydrogenase	Ident	7.97984	n.a.	8.01043	n.a.	8.25174	n.a.	8.0317	n.a.	8.49221	Ident	8.19289
584600940	SMUL_0310	outer membrane protein assembly factor	6.84832	n.a.	Ident	n.a.	7.39417	n.a.	7.29142	6.17861	n.a.	6.29519	7.34999	5.93873
584600941	SMUL_0311	putative exopolyphosphatase	7.41503	n.a.	7.26777	n.a.	7.31591	n.a.	n.a.	Ident	n.a.	n.a.	Ident	n.a.
584600942	SMUL_0312	ferredoxin	n.a.	n.a.	n.a.	n.a.	n.a.	Ident	n.a.	n.a.	n.a.	n.a.	n.a.	n.a.
584600944	SMUL_0314	putative two-component system response regulator	9.55082	9.34625	9.49308	9.29818	9.1654	9.58038	9.30117	9.18854	9.22185	9.58977	9.0889	9.36018
584600945	SMUL_0315	putative dihydroneopterin aldolase	8.18645	8.05768	8.18839	Ident	Ident	7.88981	Ident	8.17297	7.90799	7.96258	8.28283	8.15805
584600946	SMUL_0316	glycerol-3-phosphate acyltransferase	n.a.	n.a.	n.a.	n.a.	n.a.	n.a.	n.a.	n.a.	Ident	n.a.	n.a.	n.a.
584600947	SMUL_0317	quinolinate synthetase A	7.57287	8.106	n.a.	7.58243	n.a.	7.90806	7.4537	8.12127	n.a.	8.63251	n.a.	7.75938
584600948	SMUL_0318	nicotinate-nucleotide pyrophosphorylase (carboxylating)	7.91016	7.6972	8.039	Ident	8.17079	7.45198	7.6907	7.52213	Ident	n.a.	8.09064	7.23158
584600950	SMUL_0320	putative bifunctional oligoribonuclease and PAP phosphatase	n.a.	n.a.	n.a.	n.a.	7.71639	n.a.	7.75095	Ident	n.a.	n.a.	n.a.	n.a.
584600951	SMUL_0321	putative periplasmic peptidase	7.33497	n.a.	7.70513	n.a.	7.82134	n.a.	7.67269	n.a.	7.44163	n.a.	8.65202	n.a.
584600952	SMUL_0322	putative septum site-determining protein minC	7.08954	7.77094	Ident	7.79811	Ident	8.00764	7.27763	7.53922	Ident	7.84538	Ident	7.49616
584600953	SMUL_0323	UDP-3-O-[3-hydroxymyristoyl] N-acetylglucosamine deacetylase	n.a.	Ident	n.a.	n.a.	n.a.	n.a.	Ident	n.a.	n.a.	n.a.	n.a.	n.a.
584600955	SMUL_0325	homoserine kinase	7.80024	7.21319	Ident	n.a.	7.7932	Ident	7.19531	7.38668	Ident	n.a.	7.70348	n.a.
584600957	SMUL_0327	translation initiation factor 2	9.10115	8.71372	9.17063	8.23388	9.22176	8.69748	8.79112	8.75137	8.96811	Ident	8.90087	7.39907
584600958	SMUL_0328	ribosome-binding factor A	n.a.	6.94412	n.a.	Ident	Ident	7.737	Ident	7.40712	n.a.	7.5508	n.a.	Ident
584600959	SMUL_0329	ribosome maturation factor RimP	Ident	8.44225	n.a.	8.1532	Ident	8.32717	n.a.	8.00598	n.a.	8.09174	n.a.	7.66354
584600960	SMUL_0330	putative riboflavin biosynthesis protein RibD	n.a.	Ident	n.a.	n.a.	n.a.	n.a.	n.a.	n.a.	n.a.	n.a.	n.a.	n.a.
584600961	SMUL_0331	hypothetical protein SMUL_0331	Ident	7.49624	n.a.	7.81926	n.a.	7.96231	n.a.	6.65838	n.a.	8.01301	n.a.	7.65507
584600962	SMUL_0332	putative methyl-accepting chemotaxis sensory transducer with Pas/Pac sensor	n.a.	Ident	n.a.	n.a.	n.a.	Ident	n.a.	n.a.	n.a.	n.a.	n.a.	n.a.
584600963	SMUL_0333	cold shock protein CspA	10.1022	9.96561	9.98504	9.88576	10.2795	10.0908	9.75326	9.2588	9.67477	9.68456	8.95654	8.91591
584600967	SMUL_0337	cytochrome c family protein	n.a.	Ident	n.a.	Ident	n.a.	n.a.	Ident	Ident	7.83138	n.a.	n.a.	n.a.
584600968	SMUL_0338	hypothetical protein SMUL_0338	n.a.	n.a.	n.a.	n.a.	n.a.	n.a.	Ident	n.a.	n.a.	n.a.	n.a.	n.a.
584600970	SMUL_0340	hypothetical protein SMUL_0340	n.a.	n.a.	n.a.	n.a.	n.a.	n.a.	n.a.	n.a.	n.a.	n.a.	n.a.	Ident
584600972	SMUL_0342	polysulfide reductase, subunit A	n.a.	n.a.	n.a.	n.a.	n.a.	n.a.	10.0193	8.91197	8.46345	n.a.	9.36138	7.73315
584600973	SMUL_0343	polysulfide reductase, subunit B	n.a.	n.a.	n.a.	n.a.	n.a.	n.a.	9.29437	8.6283	7.78969	7.30637	8.39415	7.60222
584600982	SMUL_0352	putative oxygen-independent coproporphyrinogen III oxidase	n.a.	Ident	7.76082	n.a.	7.84397	n.a.	7.29588	Ident	n.a.	n.a.	n.a.	n.a.
584600983	SMUL_0353	hypothetical protein SMUL_0353	Ident	Ident	Ident	Ident	n.a.	7.63099	Ident	n.a.	7.97888	n.a.	n.a.	n.a.
584600984	SMUL_0354	manganese-dependent inorganic pyrophosphatase	8.77632	8.83392	8.64289	9.20447	8.03212	8.93115	8.65404	8.90172	8.82156	9.43796	8.01855	8.84372
584600986	SMUL_0356	putative TraT complement resistance protein	6.62961	n.a.	Ident	n.a.	Ident	n.a.	7.05452	n.a.	Ident	7.65209	7.27226	n.a.
584600987	SMUL_0357	demethylmenaquinone methyltransferase	7.60001	n.a.	n.a.	n.a.	7.20141	n.a.	Ident	n.a.	Ident	n.a.	Ident	n.a.
584600988	SMUL_0358	exodeoxyribonuclease VII large subunit	Ident	n.a.	n.a.	n.a.	Ident	n.a.	Ident	Ident	n.a.	n.a.	n.a.	Ident
584600993	SMUL_0363	putative 3-oxoacyl-[acyl-carrier-protein] reductase FabG	7.47094	7.61291	8.00706	7.88838	Ident	7.58403	Ident	7.27279	8.04991	8.23578	Ident	7.57337
584600998	SMUL_0368	glutathione peroxidase	Ident	Ident	7.71652	Ident	n.a.	Ident	n.a.	n.a.	Ident	8.09735	n.a.	Ident
584601000	SMUL_0370	hypothetical protein SMUL_0370	n.a.	Ident	n.a.	n.a.	Ident	n.a.	Ident	n.a.	Ident	n.a.	n.a.	n.a.
584601005	SMUL_0375	3-dehydroquinate dehydratase II	9.25063	8.96479	9.5213	8.50608	9.30874	8.60162	9.23347	8.89299	9.18028	7.67906	9.09522	9.17331
584601006	SMUL_0376	aminopeptidase	n.a.	Ident	8.09184	n.a.	8.27438	n.a.	7.42507	7.72871	8.23684	n.a.	8.48223	Ident
584601008	SMUL_0378	flagellar biosynthesis protein FlhF	n.a.	n.a.	n.a.	Ident	n.a.	n.a.	n.a.	n.a.	n.a.	n.a.	n.a.	n.a.
584601011	SMUL_0381	RNA polymerase sigma factor for flagellar operon	Ident	n.a.	7.46161	7.50578	n.a.	n.a.	7.24744	Ident	7.42636	8.10804	Ident	7.24785
584601012	SMUL_0382	flagellar motor switch protein FliM	n.a.	7.44692	7.88389	7.35089	n.a.	6.76294	Ident	6.82563	7.55922	6.98068	7.01673	6.92289
584601013	SMUL_0383	putative flagellar motor switch phosphatase FliY	8.2187	8.17406	8.23343	8.16742	8.22417	7.85578	8.38568	7.85302	8.62525	8.0577	8.44561	8.08669
584601014	SMUL_0384	putative phosphoribohydrolase	n.a.	Ident	Ident	n.a.	n.a.	n.a.	n.a.	Ident	n.a.	n.a.	n.a.	n.a.
584601017	SMUL_0387	hypothetical protein SMUL_0387	n.a.	n.a.	7.68818	Ident	n.a.	Ident	n.a.	n.a.	n.a.	8.10597	n.a.	n.a.
584601018	SMUL_0388	lipopolysaccharide biosynthesis protein RffA	7.41676	8.17992	7.6193	8.61576	7.50885	8.22976	Ident	7.92618	7.38714	8.62215	7.94428	8.02829
584601020	SMUL_0390	hypothetical protein SMUL_0390	7.71157	7.63891	7.90011	7.78583	7.85688	6.85174	9.02669	8.42641	8.98601	8.92913	7.61269	8.23159
584601021	SMUL_0391	hypothetical protein SMUL_0391	n.a.	n.a.	n.a.	n.a.	n.a.	n.a.	n.a.	n.a.	n.a.	n.a.	7.851	n.a.
584601022	SMUL_0392	ribose-phosphate pyrophosphokinase	9.26075	8.30958	9.21909	8.72041	9.51456	8.38907	9.00139	8.7216	8.84647	8.24202	8.44458	8.57651
584601023	SMUL_0393	translation elongation factor LepA	8.60917	7.80024	8.02611	6.88058	8.01872	7.30355	7.67176	7.4741	8.42489	Ident	8.43141	Ident
584601027	SMUL_0397	DNA gyrase subunit A	9.30762	8.39375	9.37054	Ident	9.43336	7.47779	9.12154	8.64028	9.02662	n.a.	9.31728	8.45435
584601030	SMUL_0400	signal-transduction regulatory protein	n.a.	7.44353	n.a.	8.1938	n.a.	8.14941	n.a.	7.98621	n.a.	8.26971	n.a.	8.01392
584601031	SMUL_0401	aspartate-semialdehyde dehydrogenase	9.0964	9.36178	8.95223	9.34989	8.43772	9.35801	9.23923	9.4117	8.89813	9.57575	9.07473	9.53978
584601033	SMUL_0403	uroporphyrinogen III decarboxylase	7.96622	8.14111	8.11949	8.20965	8.22202	8.49178	8.09092	8.27751	7.73172	8.79217	8.12233	8.66688
584601034	SMUL_0404	radical SAM family protein	n.a.	Ident	n.a.	Ident	n.a.	Ident	n.a.	n.a.	n.a.	n.a.	n.a.	Ident
584601036	SMUL_0406	TRAP transporter solute receptor, TAXI family precursor	9.75907	9.9822	9.63853	10.0012	9.20732	9.80402	9.57476	9.50256	9.64279	9.96221	9.57354	9.84384
584601042	SMUL_0413	TraG-like protein	n.a.	n.a.	n.a.	Ident	n.a.	n.a.	n.a.	n.a.	n.a.	Ident	n.a.	n.a.
584601046	SMUL_0417	hypothetical protein SMUL_0417	n.a.	7.17224	n.a.	Ident	Ident	Ident	n.a.	n.a.	n.a.	n.a.	n.a.	n.a.
584601048	SMUL_0419	tyrosine recombinase	n.a.	Ident	n.a.	Ident	n.a.	n.a.	n.a.	n.a.	n.a.	n.a.	n.a.	n.a.
584601049	SMUL_0420	hypothetical protein SMUL_0420	Ident	n.a.	7.7184	n.a.	7.7369	Ident	7.87378	Ident	7.62387	6.98804	7.57359	n.a.
584601051	SMUL_0422	hypothetical protein SMUL_0422	7.97443	7.42473	7.97431	Ident	8.12349	Ident	7.1495	7.22331	7.85842	Ident	7.1218	7.41069
584601052	SMUL_0423	hypothetical protein SMUL_0423	n.a.	Ident	6.9243	n.a.	Ident	n.a.	n.a.	n.a.	n.a.	n.a.	n.a.	n.a.
584601058	SMUL_0429	hypothetical protein SMUL_0429	Ident	7.54993	n.a.	Ident	Ident	7.58959	n.a.	Ident	n.a.	7.42084	n.a.	7.18917
584601060	SMUL_0431	putative endo/exonuclease ATPase	n.a.	Ident	n.a.	n.a.	n.a.	n.a.	n.a.	n.a.	n.a.	n.a.	n.a.	n.a.
584601067	SMUL_0438	L-lactate dehydrogenase	n.a.	Ident	n.a.	n.a.	n.a.	n.a.	n.a.	n.a.	n.a.	n.a.	n.a.	n.a.
584601068	SMUL_0439	hypothetical protein SMUL_0439	Ident	Ident	n.a.	7.5195	Ident	7.09124	n.a.	n.a.	n.a.	7.47063	n.a.	n.a.
584601069	SMUL_0440	putative phosphoketolase	n.a.	6.82784	n.a.	Ident	n.a.	7.15052	n.a.	7.13029	7.12839	6.94477	Ident	7.36706
584601070	SMUL_0441	NG,NG-dimethylarginine dimethylaminohydrolase 1	7.95962	8.33409	Ident	8.71217	8.14501	8.68574	8.09772	8.31813	Ident	9.02548	Ident	8.08703
584601072	SMUL_0443	putative protease	8.25951	8.34794	8.05943	8.40373	6.99726	8.15762	8.68892	8.63246	8.89939	8.90628	8.48975	8.69848
584601074	SMUL_0445	putative phosphatase	n.a.	n.a.	n.a.	Ident	n.a.	n.a.	n.a.	Ident	n.a.	n.a.	n.a.	n.a.
584601075	SMUL_0446	putative hydrolase	n.a.	n.a.	n.a.	8.03299	n.a.	7.77369	n.a.	n.a.	n.a.	Ident	n.a.	n.a.
584601077	SMUL_0448	hypothetical protein SMUL_0448	Ident	n.a.	7.28394	n.a.	n.a.	n.a.	7.0893	n.a.	7.43683	n.a.	n.a.	Ident
584601078	SMUL_0449	diguanylate cyclase	n.a.	n.a.	n.a.	Ident	n.a.	7.11403	n.a.	n.a.	6.87912	n.a.	n.a.	n.a.
584601080	SMUL_0451	hypothetical protein SMUL_0451	Ident	8.13881	n.a.	7.87028	n.a.	7.91304	n.a.	7.59364	n.a.	7.93561	n.a.	6.47301
584601081	SMUL_0452	thioredoxin	7.82656	8.22479	8.19098	8.17484	7.94349	8.0838	8.0884	8.10797	8.48358	8.93197	Ident	8.33408
584601082	SMUL_0453	hypothetical protein SMUL_0453	8.35851	8.49187	Ident	8.3782	8.08315	8.66987	7.90965	7.85316	7.08293	8.69017	7.81686	8.09638
584601083	SMUL_0454	hypothetical protein SMUL_0454	n.a.	7.72218	n.a.	8.05392	n.a.	8.41568	n.a.	n.a.	n.a.	8.68828	n.a.	7.61847
584601085	SMUL_0456	hypothetical protein SMUL_0456	8.32568	8.22059	8.19199	8.26714	8.21506	8.58448	7.7754	7.82578	7.72744	8.69758	7.82657	7.71539
584601086	SMUL_0457	hypothetical protein SMUL_0457	8.47505	8.34276	8.41028	8.6006	8.41352	8.91334	7.48074	8.52352	7.40919	8.498	8.28224	8.63825
584601089	SMUL_0460	short-chain dehydrogenase/reductase subgroup 5 family protein	8.53445	8.57853	8.49853	8.72082	8.17012	8.79313	8.1652	8.41577	8.27306	8.28437	8.24803	8.53809
584601092	SMUL_0463	amino acid ABC transporter, amino acid-binding protein LivJ/LivK-like	8.52683	8.35562	8.57768	8.82081	7.85668	8.24085	8.60491	8.37119	9.01323	8.9997	9.30826	9.35947
584601095	SMUL_0466	amino acid ABC transporter, ATP-binding protein LivG-like	n.a.	n.a.	n.a.	n.a.	n.a.	n.a.	n.a.	n.a.	n.a.	n.a.	7.91553	n.a.
584601096	SMUL_0467	amino acid ABC transporter, ATP-binding protein LivF-like	n.a.	n.a.	n.a.	n.a.	n.a.	n.a.	n.a.	n.a.	n.a.	n.a.	Ident	n.a.
584601097	SMUL_0468	proline dehydrogenase (proline oxidase) / delta-1-pyrroline-5-carboxylate dehydrogenase	n.a.	n.a.	n.a.	n.a.	n.a.	n.a.	n.a.	Ident	Ident	Ident	8.60189	7.89417
584601099	SMUL_0470	hypothetical protein SMUL_0470	n.a.	n.a.	Ident	n.a.	Ident	n.a.	7.4279	n.a.	Ident	n.a.	8.06858	n.a.
584601101	SMUL_0476	translation elongation factor Tu	10.4011	10.5857	10.1962	10.5437	10.3011	10.6108	10.2108	10.4649	10.147	10.7327	10.2608	10.5506
584601102	SMUL_0477	LSU ribosomal protein L33p	n.a.	n.a.	Ident	n.a.	8.52917	n.a.	8.25007	n.a.	8.18802	n.a.	Ident	n.a.
584601104	SMUL_0480	transcription antitermination protein NusG	7.59398	7.95076	n.a.	7.4352	Ident	7.8513	8.06316	Ident	8.06664	Ident	7.71942	7.97119
584601105	SMUL_0481	LSU ribosomal protein L11p (L12e)	9.37309	8.8965	9.31998	8.54707	9.69607	8.3909	9.27656	9.14318	9.48816	7.99654	8.86384	8.07164
584601106	SMUL_0482	LSU ribosomal protein L1p (L10Ae)	9.48157	8.94537	9.41997	8.02194	9.66248	8.15857	9.25574	9.06636	9.59492	7.86375	8.86268	7.99725
584601107	SMUL_0483	LSU ribosomal protein L10p (P0)	9.33568	8.90153	9.38844	7.45976	9.73613	7.68141	9.27688	8.96815	9.55763	n.a.	9.01189	8.13521
584601108	SMUL_0484	LSU ribosomal protein L7/L12 (P1/P2)	10.0668	9.58536	10.2527	9.05113	10.4675	9.89327	9.89492	9.59926	10.1106	8.70438	9.44225	8.84529
584601109	SMUL_0485	DNA-directed RNA polymerase beta subunit	9.31934	8.78055	9.49237	8.23876	9.67341	8.00373	9.40586	9.0107	9.23105	n.a.	9.47446	8.47262
584601110	SMUL_0486	DNA-directed RNA polymerase beta' subunit	9.26387	8.89086	9.50201	8.37628	9.70492	7.94321	9.37006	8.89679	9.11267	n.a.	9.30952	8.08591
584601111	SMUL_0487	SSU ribosomal protein S12p (S23e)	9.07552	9.12065	8.83778	8.44196	9.65822	7.91637	8.64958	9.21537	9.23275	Ident	8.26587	Ident
584601112	SMUL_0488	SSU ribosomal protein S7p (S5e)	9.45017	9.46749	9.32523	8.7032	9.57986	8.68979	9.31055	9.50614	9.73394	7.88388	9.02694	8.5386
584601113	SMUL_0489	translation elongation factor G	9.94459	9.84249	9.79385	9.9002	9.82443	9.91981	9.7836	9.80309	9.60541	9.93147	9.8038	9.91481
584601114	SMUL_0490	methionine ABC transporter ATP-binding protein	n.a.	n.a.	Ident	n.a.	Ident	n.a.	Ident	n.a.	Ident	n.a.	7.68722	n.a.
584601115	SMUL_0491	methionine ABC transporter permease protein	n.a.	Ident	n.a.	n.a.	n.a.	n.a.	n.a.	n.a.	n.a.	n.a.	n.a.	n.a.
584601116	SMUL_0492	methionine ABC transporter substrate-binding protein	8.59095	n.a.	8.4228	n.a.	8.4265	8.53587	8.74488	Ident	8.15267	n.a.	9.03572	n.a.
584601117	SMUL_0494	outer membrane porin	n.a.	n.a.	n.a.	n.a.	n.a.	n.a.	Ident	n.a.	Ident	n.a.	n.a.	n.a.
584601123	SMUL_0500	trimethylamine-N-oxide reductase-like protein	Ident	n.a.	Ident	n.a.	n.a.	n.a.	Ident	n.a.	7.91079	n.a.	9.02857	8.89495
584601124	SMUL_0501	membrane-integral cytochrome c-type protein	n.a.	n.a.	n.a.	n.a.	n.a.	n.a.	n.a.	n.a.	n.a.	n.a.	8.05107	8.85452
584601125	SMUL_0502	putative two-component response regulator	n.a.	n.a.	n.a.	Ident	n.a.	6.9683	n.a.	n.a.	n.a.	n.a.	Ident	Ident
584601128	SMUL_0505	putative methyl-accepting chemotaxis protein	n.a.	n.a.	n.a.	n.a.	n.a.	n.a.	9.102	n.a.	n.a.	n.a.	9.03803	n.a.
584601129	SMUL_0506	putative signal-transduction sensor protein	Ident	n.a.	n.a.	n.a.	n.a.	n.a.	n.a.	n.a.	n.a.	n.a.	Ident	Ident
584601130	SMUL_0507	hypothetical protein SMUL_0507	n.a.	n.a.	Ident	n.a.	n.a.	n.a.	n.a.	n.a.	n.a.	n.a.	n.a.	n.a.
584601131	SMUL_0508	NADH-ubiquinone oxidoreductase chain G	n.a.	n.a.	n.a.	n.a.	n.a.	n.a.	n.a.	n.a.	n.a.	Ident	n.a.	n.a.
584601133	SMUL_0510	NADH-ubiquinone oxidoreductase chain I	n.a.	n.a.	7.46642	n.a.	n.a.	n.a.	n.a.	n.a.	n.a.	n.a.	n.a.	n.a.
584601140	SMUL_0517	NADH-ubiquinone oxidoreductase chain F	Ident	n.a.	n.a.	n.a.	6.93252	n.a.	n.a.	n.a.	7.20306	n.a.	n.a.	7.14538
584601141	SMUL_0518	NADH-ubiquinone oxidoreductase chain E	Ident	n.a.	7.80671	n.a.	Ident	Ident	n.a.	Ident	Ident	Ident	Ident	Ident
584601142	SMUL_0519	NADH-ubiquinone oxidoreductase chain C / NADH-ubiquinone oxidoreductase chain D	Ident	Ident	7.39556	n.a.	Ident	n.a.	n.a.	n.a.	n.a.	n.a.	n.a.	n.a.
584601143	SMUL_0520	NADH-ubiquinone oxidoreductase chain B	Ident	n.a.	7.26535	n.a.	n.a.	n.a.	Ident	n.a.	Ident	n.a.	n.a.	n.a.
584601145	SMUL_0522	putative periplasmic protein	8.71402	n.a.	Ident	n.a.	7.60103	n.a.	Ident	n.a.	n.a.	n.a.	Ident	n.a.
584601146	SMUL_0523	hypothetical protein SMUL_0523	n.a.	7.86992	n.a.	Ident	n.a.	7.58652	n.a.	7.62024	n.a.	n.a.	n.a.	Ident
584601147	SMUL_0524	alanine racemase	n.a.	7.89474	Ident	7.38819	7.93616	7.65944	n.a.	7.73012	Ident	Ident	n.a.	Ident
584601149	SMUL_0526	hypothetical protein SMUL_0526	n.a.	Ident	n.a.	Ident	n.a.	n.a.	7.59796	7.80831	7.90428	Ident	8.07676	8.17126
584601151	SMUL_0528	16S rRNA (guanine527-N7)-methyltransferase	n.a.	n.a.	Ident	n.a.	n.a.	n.a.	Ident	n.a.	n.a.	n.a.	n.a.	n.a.
584601152	SMUL_0529	superoxide dismutase [Fe]	9.06152	9.06547	9.18852	9.39104	8.40912	8.94483	9.04545	9.12569	9.37662	9.99812	9.15606	9.50392
584601153	SMUL_0530	large-conductance mechanosensitive channel	n.a.	n.a.	n.a.	n.a.	n.a.	n.a.	Ident	n.a.	Ident	n.a.	n.a.	n.a.
584601154	SMUL_0531	putative regulatory protein	n.a.	n.a.	Ident	Ident	n.a.	Ident	Ident	Ident	n.a.	7.7568	n.a.	Ident
584601155	SMUL_0532	GTP cyclohydrolase II	Ident	7.6968	7.52846	Ident	8.09154	8.18828	Ident	Ident	8.4325	8.12616	n.a.	7.93975
584601156	SMUL_0533	delta-aminolevulinic acid dehydratase	7.72982	7.90389	7.90289	7.49556	8.3224	7.58729	8.20307	8.07795	7.88253	n.a.	8.36798	7.99234
584601157	SMUL_0534	ornithine carbamoyltransferase	8.66245	8.47168	8.73041	7.87149	8.75646	8.54665	Ident	7.81767	n.a.	n.a.	8.63222	Ident
584601159	SMUL_0536	oxygen-independent coproporphyrinogen-III oxidase 1	7.37204	8.24605	n.a.	8.19816	Ident	8.47586	7.43588	8.27967	7.11467	8.32039	7.27876	8.12506
584601160	SMUL_0537	oxidoreductase ferredoxin-type protein	n.a.	n.a.	n.a.	n.a.	n.a.	n.a.	8.01478	n.a.	n.a.	n.a.	n.a.	n.a.
584601161	SMUL_0538	DNA-binding domain-containing protein	Ident	n.a.	Ident	n.a.	7.14415	n.a.	7.15592	n.a.	Ident	Ident	Ident	n.a.
584601163	SMUL_0540	hypothetical protein SMUL_0540	n.a.	n.a.	n.a.	Ident	n.a.	n.a.	n.a.	6.60735	n.a.	n.a.	n.a.	n.a.
584601169	SMUL_0546	cyclic AMP receptor-like protein	Ident	n.a.	n.a.	n.a.	n.a.	Ident	n.a.	n.a.	n.a.	n.a.	n.a.	n.a.
584601170	SMUL_0547	heat shock protein Hsp20	8.42282	8.7555	10.0429	10.5582	8.81792	9.06781	8.08773	8.20902	9.61648	9.64008	8.34968	7.86403
584601171	SMUL_0548	putative diguanylate cyclase	n.a.	n.a.	n.a.	n.a.	Ident	n.a.	n.a.	n.a.	n.a.	n.a.	n.a.	n.a.
584601173	SMUL_0550	fumarate reductase cytochrome b subunit	8.8888	n.a.	8.84957	n.a.	8.43303	n.a.	8.98533	n.a.	8.43007	n.a.	9.01228	n.a.
584601174	SMUL_0551	fumarate reductase flavoprotein subunit	9.60021	8.57516	9.31813	7.47065	8.72577	8.14217	9.67348	7.93988	9.36085	7.23618	9.54427	7.89635
584601175	SMUL_0552	fumarate reductase iron-sulfur protein	9.55821	8.84393	9.3986	8.16509	8.78104	8.5358	9.71676	8.82393	9.26578	n.a.	9.48374	8.01122
584601176	SMUL_0553	dynamin-like domain-containing protein	7.55193	8.08826	n.a.	7.4762	n.a.	7.24853	n.a.	8.0835	n.a.	n.a.	n.a.	Ident
584601177	SMUL_0554	dynamin-like domain-containing protein	7.13251	8.09142	n.a.	6.96198	n.a.	6.89182	n.a.	7.43701	n.a.	Ident	n.a.	Ident
584601179	SMUL_0556	holliday junction DNA helicase RuvB	n.a.	n.a.	n.a.	n.a.	n.a.	7.36449	n.a.	n.a.	n.a.	Ident	n.a.	n.a.
584601180	SMUL_0557	3-methyl-2-oxobutanoate hydroxymethyltransferase	8.07702	7.61669	7.92568	7.5164	8.03112	7.69551	7.69753	7.56903	8.29289	Ident	8.22425	8.1389
584601181	SMUL_0558	hypothetical protein SMUL_0558	7.10695	7.49748	n.a.	7.27929	n.a.	8.03995	n.a.	7.38592	n.a.	7.94124	n.a.	7.17524
584601182	SMUL_0559	tryptophan synthase alpha chain	7.93384	7.80427	7.84388	7.89655	7.85007	7.98377	7.65121	7.93008	7.74458	7.94579	7.73284	8.05994
584601183	SMUL_0560	putative periplasmic phospholipid-binding protein	7.89915	7.48765	Ident	7.75991	7.63976	8.37871	7.49666	7.50799	Ident	8.24928	Ident	7.83357
584601184	SMUL_0561	putative outer membrane lipoprotein	n.a.	n.a.	n.a.	n.a.	n.a.	n.a.	6.89747	n.a.	n.a.	n.a.	Ident	n.a.
584601185	SMUL_0562	SSU ribosomal protein S2p (SAe)	8.93563	8.77392	8.99204	8.53161	9.23989	8.34138	9.04353	9.0449	9.15492	8.20453	8.68137	8.08052
584601186	SMUL_0563	translation elongation factor Ts	9.52063	9.67282	9.17317	9.44158	9.59437	9.83049	9.30161	9.48742	9.42849	9.70505	9.50896	9.67192
584601187	SMUL_0564	putative lipoprotein releasing system, ATPase	n.a.	n.a.	n.a.	n.a.	n.a.	n.a.	7.34606	n.a.	n.a.	n.a.	7.03273	n.a.
584601189	SMUL_0566	hypothetical protein SMUL_0566	8.99373	8.86262	9.2149	8.48799	9.16801	8.98977	9.22604	9.27127	9.46237	7.34094	9.40212	9.04316
584601190	SMUL_0567	guanylate kinase	7.85999	8.07888	7.18412	Ident	7.52939	8.22806	7.61066	7.87809	7.68961	8.26739	6.70567	8.01345
584601191	SMUL_0568	twin-arginine translocation protein TatA	6.91555	n.a.	7.941	n.a.	7.499	Ident	8.15919	Ident	7.89225	n.a.	8.41896	n.a.
584601192	SMUL_0569	arginin-tRNA ligase	8.22821	8.22059	8.14047	7.87045	8.34045	8.40295	7.74784	8.33727	8.26869	8.48813	8.45135	8.45126
584601198	SMUL_0575	cytochrome c551 peroxidase	7.01663	6.89545	n.a.	Ident	n.a.	n.a.	7.44149	Ident	7.51169	7.65167	n.a.	Ident
584601199	SMUL_0576	nicotinate-nucleotide adenylyltransferase	8.09521	7.98158	8.55676	Ident	8.37056	Ident	8.17729	8.04493	7.1003	8.27494	Ident	Ident
584601200	SMUL_0577	NAD-dependent glyceraldehyde-3-phosphate dehydrogenase	9.04378	9.04677	9.11044	8.9041	9.41962	8.82389	9.09006	9.16404	9.16096	8.76685	9.24658	9.17807
584601201	SMUL_0578	phosphoglycerate kinase	8.68219	8.96667	8.31017	8.78948	8.55162	8.72618	8.58344	9.03385	8.42207	8.72868	8.83509	9.08611
584601202	SMUL_0579	triosephosphate isomerase	7.6036	7.60839	7.48005	7.78915	7.36251	8.30566	7.96868	7.82041	7.44753	8.42668	8.28095	8.30533
584601203	SMUL_0580	enoyl-[acyl-carrier-protein] reductase [NADH]	9.08703	9.03516	8.95312	8.77834	8.80871	9.16225	9.15239	9.11177	8.9733	8.90994	8.58303	9.09087
584601206	SMUL_0583	transcription termination protein NusA	8.95932	9.22465	8.6238	8.83914	8.79592	8.89386	9.03398	9.1905	8.99826	9.03049	9.0557	9.1447
584601207	SMUL_0584	hypothetical protein SMUL_0584	Ident	8.05393	8.01013	Ident	8.67142	Ident	8.34165	Ident	8.01106	Ident	7.99877	7.91556
584601208	SMUL_0585	(dimethylallyl)adenosine tRNA methylthiotransferase MiaB	n.a.	7.73785	n.a.	7.5732	n.a.	7.6031	n.a.	7.62453	n.a.	7.60078	n.a.	n.a.
584601210	SMUL_0587	hypothetical protein SMUL_0587	n.a.	n.a.	n.a.	n.a.	n.a.	n.a.	n.a.	n.a.	Ident	n.a.	n.a.	n.a.
584601211	SMUL_0588	putative membrane protein	n.a.	n.a.	n.a.	n.a.	n.a.	n.a.	n.a.	n.a.	n.a.	n.a.	Ident	n.a.
584601212	SMUL_0589	hypothetical protein SMUL_0589	n.a.	n.a.	n.a.	n.a.	n.a.	n.a.	n.a.	n.a.	Ident	n.a.	n.a.	n.a.
584601214	SMUL_0591	ribosomal protein S12 methylthiotransferase RimO	n.a.	Ident	n.a.	Ident	n.a.	7.45435	n.a.	n.a.	n.a.	n.a.	n.a.	n.a.
584601215	SMUL_0592	pantothenate synthetase	Ident	n.a.	Ident	Ident	Ident	Ident	n.a.	n.a.	Ident	n.a.	n.a.	n.a.
584601216	SMUL_0593	peptide chain release factor 2	8.49686	8.4537	8.12974	8.20967	8.3697	8.77363	7.37348	8.02476	8.08371	8.67264	7.96509	8.44036
584601217	SMUL_0594	hypothetical protein SMUL_0594	8.63878	8.86353	8.08608	8.99003	7.50795	8.9874	8.32995	8.8915	8.53214	8.90198	8.21366	9.10184
584601218	SMUL_0595	hypothetical protein SMUL_0595	7.77983	Ident	8.0936	Ident	7.78633	n.a.	8.59568	Ident	8.07349	Ident	7.86606	Ident
584601220	SMUL_0597	putative asparaginase	Ident	7.60283	7.76179	Ident	Ident	Ident	7.88126	8.16706	n.a.	7.39269	n.a.	7.31839
584601221	SMUL_0598	DNA polymerase III subunits gamma and tau	Ident	7.66549	n.a.	n.a.	n.a.	n.a.	n.a.	7.80344	n.a.	n.a.	n.a.	7.11579
584601222	SMUL_0599	transcription termination factor Rho	9.01201	8.13942	9.3979	8.03005	9.09235	Ident	8.885	8.62799	8.93901	Ident	8.98358	8.20051
584601223	SMUL_0600	isoprenyl transferase	7.87649	n.a.	n.a.	n.a.	Ident	Ident	7.5069	n.a.	Ident	n.a.	n.a.	n.a.
584601225	SMUL_0602	hydroxylamine reductase	Ident	n.a.	n.a.	n.a.	8.96585	9.82013	n.a.	n.a.	n.a.	n.a.	9.23408	9.55593
584601227	SMUL_0604	hypothetical protein SMUL_0604	7.61763	n.a.	Ident	n.a.	7.42182	n.a.	Ident	n.a.	n.a.	n.a.	n.a.	n.a.
584601231	SMUL_0608	hypothetical protein SMUL_0608	n.a.	n.a.	Ident	n.a.	n.a.	n.a.	n.a.	n.a.	n.a.	n.a.	n.a.	n.a.
584601232	SMUL_0609	putative RNA-binding protein	7.58037	Ident	Ident	Ident	n.a.	Ident	7.46766	n.a.	7.22352	Ident	7.2524	Ident
584601240	SMUL_0617	putative D-glycerate transporter	n.a.	Ident	n.a.	n.a.	n.a.	n.a.	n.a.	n.a.	n.a.	Ident	n.a.	n.a.
584601244	SMUL_0621	Putative two-component response regulator	n.a.	7.6324	n.a.	Ident	n.a.	n.a.	n.a.	n.a.	n.a.	n.a.	n.a.	n.a.
584601245	SMUL_0622	TRAP-type C4-dicarboxylate transport system, periplasmic component	9.0233	9.36175	8.51177	9.2844	8.13726	9.09198	9.22055	9.25992	9.44434	10.3342	9.66863	10.0175
584601246	SMUL_0623	TRAP-type C4-dicarboxylate transport system, small permease component	n.a.	n.a.	n.a.	n.a.	n.a.	n.a.	n.a.	n.a.	Ident	n.a.	8.34909	n.a.
584601249	SMUL_0626	hypothetical protein SMUL_0626	n.a.	n.a.	n.a.	Ident	n.a.	Ident	n.a.	n.a.	n.a.	n.a.	n.a.	n.a.
584601250	SMUL_0627	putative outer membrane porin	9.27202	Ident	9.29973	8.18622	9.41801	Ident	9.08661	8.82818	8.93255	9.87572	9.41762	8.91332
584601253	SMUL_0630	hypothetical protein SMUL_0630	n.a.	n.a.	n.a.	Ident	n.a.	7.52428	n.a.	n.a.	n.a.	n.a.	n.a.	n.a.
584601255	SMUL_0632	CopG-like DNA-binding protein	n.a.	n.a.	7.22604	n.a.	7.15202	n.a.	n.a.	n.a.	Ident	n.a.	n.a.	n.a.
584601256	SMUL_0633	RelE-like protein	6.00122	n.a.	6.37823	n.a.	n.a.	n.a.	n.a.	n.a.	n.a.	n.a.	n.a.	n.a.
584601257	SMUL_0634	putative antitoxin YefM	n.a.	Ident	8.82233	n.a.	n.a.	n.a.	n.a.	n.a.	n.a.	n.a.	n.a.	n.a.
584601259	SMUL_0636	putative outer membrane porin	8.79561	Ident	9.03532	Ident	9.02076	n.a.	7.83958	8.14786	8.32413	9.33348	8.79988	8.2142
584601262	SMUL_0639	amino acid ABC transporter, amino acid-binding protein LivJ/LivK-like	9.82428	9.77677	9.63777	10.1565	9.50671	9.8475	9.93545	9.80218	9.93924	10.2024	9.75218	10.0699
584601265	SMUL_0642	amino acid ABC transporter, ATP-binding protein LivG-like	n.a.	n.a.	Ident	n.a.	n.a.	n.a.	7.14558	n.a.	Ident	n.a.	8.11304	n.a.
584601266	SMUL_0643	amino acid ABC transporter, ATP-binding protein LivF-like	Ident	Ident	8.40742	n.a.	8.09466	Ident	8.37641	n.a.	8.38958	Ident	8.11016	n.a.
584601267	SMUL_0644	NrfI-like protein	n.a.	n.a.	Ident	n.a.	n.a.	n.a.	8.06813	n.a.	Ident	n.a.	8.70775	n.a.
584601269	SMUL_0652	competence/damage-inducible protein CinA family	7.9863	7.99722	7.44069	7.78414	7.27087	8.0095	7.61924	7.60955	7.6338	8.02926	7.57099	7.78292
584601270	SMUL_0653	isoleucine--tRNA ligase	8.80287	8.68873	8.73911	8.80238	8.8945	9.10676	8.7669	8.68402	8.77757	8.5988	8.93754	9.00765
584601272	SMUL_0655	glutamyl-tRNA(Gln) amidotransferase subunit A	8.29725	8.31462	8.12899	8.00428	8.41471	8.65681	8.10248	8.20597	8.12002	7.94645	8.77455	8.61195
584601273	SMUL_0656	inosine-5'-monophosphate dehydrogenase	9.20614	9.12195	9.2603	8.57899	9.58668	8.56756	9.24344	9.26503	9.37352	7.6509	9.30182	8.7762
584601274	SMUL_0657	homoserine O-acetyltransferase	n.a.	n.a.	n.a.	n.a.	n.a.	7.22384	n.a.	n.a.	n.a.	Ident	n.a.	n.a.
584601276	SMUL_0659	nitrilase superfamily protein	Ident	Ident	n.a.	n.a.	n.a.	n.a.	n.a.	7.45526	Ident	n.a.	Ident	n.a.
584601277	SMUL_0660	sulfur carrier protein adenylyltransferase ThiF-like	n.a.	n.a.	n.a.	n.a.	n.a.	n.a.	n.a.	Ident	n.a.	n.a.	n.a.	n.a.
584601278	SMUL_0661	L,L-diaminopimelate aminotransferase	n.a.	7.6218	n.a.	7.31447	n.a.	7.76663	n.a.	7.23442	n.a.	7.72181	Ident	7.39869
584601279	SMUL_0662	UDP-N-acetylmuramate--alanine ligase	6.42104	7.54159	n.a.	Ident	n.a.	8.01677	n.a.	Ident	n.a.	n.a.	n.a.	n.a.
584601282	SMUL_0665	succinyl-diaminopimelate desuccinylase	8.03608	8.2487	8.04722	8.32186	8.21264	8.33936	7.88053	8.03841	n.a.	7.97761	7.65543	7.85292
584601283	SMUL_0666	putative enamine/imine deaminase	9.01585	8.26076	9.34376	8.30975	9.01552	8.52518	8.88881	n.a.	8.66598	n.a.	8.95481	n.a.
584601284	SMUL_0667	malate:quinone oxidoreductase	8.81183	n.a.	8.91689	Ident	8.8678	n.a.	9.16467	7.70719	8.70014	n.a.	8.73419	n.a.
584601286	SMUL_0669	hypothetical protein SMUL_0669	7.63306	7.91241	n.a.	7.41558	6.96593	7.96945	n.a.	n.a.	n.a.	Ident	n.a.	n.a.
584601287	SMUL_0670	putative N-acetyltransferase	n.a.	n.a.	n.a.	Ident	n.a.	Ident	n.a.	n.a.	n.a.	n.a.	n.a.	n.a.
584601288	SMUL_0671	carboxy-terminal processing protease	7.18604	7.41458	n.a.	Ident	7.02829	6.67514	n.a.	n.a.	Ident	n.a.	n.a.	n.a.
584601289	SMUL_0672	hypothetical protein SMUL_0672	7.81539	7.39855	8.02262	7.50946	7.27896	7.12639	8.27982	6.90157	8.49696	n.a.	7.42668	Ident
584601290	SMUL_0673	pyruvate kinase	9.07825	8.99443	9.21251	8.91788	8.965	8.96981	8.93201	9.00041	9.32725	8.78821	9.20208	9.19688
584601291	SMUL_0674	LSU ribosomal protein L21p	9.02177	8.61635	9.26706	7.71877	9.42465	7.72572	9.04856	8.98206	9.18516	8.01633	8.40717	8.47126
584601292	SMUL_0675	LSU ribosomal protein L27p	Ident	n.a.	n.a.	n.a.	Ident	n.a.	n.a.	Ident	n.a.	n.a.	n.a.	n.a.
584601293	SMUL_0676	GTPase Obg	8.52148	8.37778	7.47521	7.86423	8.24718	8.95073	7.09067	7.9971	8.1	7.3357	n.a.	Ident
584601294	SMUL_0677	glutamate 5-kinase	8.50411	Ident	7.74104	Ident	8.93052	8.44493	7.38157	7.93451	7.56786	Ident	n.a.	7.67265
584601297	SMUL_0680	chromosome-partitioning protein ParA	n.a.	n.a.	n.a.	Ident	n.a.	n.a.	n.a.	Ident	n.a.	n.a.	n.a.	n.a.
584601298	SMUL_0681	chromosome-partitioning protein ParB	8.81804	7.99113	8.77883	7.22737	8.71345	8.15105	8.65394	7.5698	8.64008	Ident	8.5572	Ident
584601299	SMUL_0682	ATP synthase B' chain	7.34725	n.a.	7.46222	n.a.	7.21037	n.a.	7.75873	Ident	n.a.	n.a.	8.51226	n.a.
584601300	SMUL_0683	ATP synthase B chain	8.19109	n.a.	8.49774	n.a.	Ident	n.a.	8.36837	Ident	7.60875	n.a.	8.91941	n.a.
584601301	SMUL_0684	ATP synthase delta chain	7.57505	n.a.	8.24087	n.a.	7.57657	n.a.	8.37389	Ident	7.49193	n.a.	8.85484	Ident
584601302	SMUL_0685	ATP synthase alpha chain	9.28939	8.20406	9.58126	8.23818	9.02361	7.89989	9.61303	8.84026	9.21674	8.55801	9.96541	9.30044
584601303	SMUL_0686	ATP synthase gamma chain	8.41626	7.20451	8.5463	Ident	7.54445	Ident	8.9529	7.27101	8.42432	n.a.	9.36872	7.78087
584601304	SMUL_0687	ATP synthase beta chain	9.34149	8.59329	9.6627	8.69508	8.97094	8.32082	9.74413	9.0693	9.37398	8.67177	10.0645	9.50402
584601305	SMUL_0688	ATP synthase epsilon chain	8.0482	8.16736	8.51827	8.46833	7.71429	8.30718	8.38545	8.29236	7.95354	8.59504	8.71599	8.511
584601306	SMUL_0689	putative biopolymer transport protein ExbB-like	n.a.	n.a.	n.a.	n.a.	n.a.	n.a.	Ident	n.a.	n.a.	n.a.	7.57697	n.a.
584601307	SMUL_0690	putative biopolymer transport protein ExbD-like	n.a.	n.a.	Ident	n.a.	n.a.	n.a.	8.08035	n.a.	n.a.	n.a.	Ident	n.a.
584601308	SMUL_0691	TonB-like protein	n.a.	n.a.	n.a.	n.a.	Ident	n.a.	7.18052	n.a.	Ident	n.a.	Ident	n.a.
584601309	SMUL_0692	protein TolB	8.29321	n.a.	8.70769	n.a.	8.31747	n.a.	8.59921	7.37656	8.32834	8.51695	8.79332	Ident
584601310	SMUL_0693	outer membrane lipoprotein omp16-like	8.41316	n.a.	8.96688	Ident	9.34635	n.a.	9.51222	8.40616	8.19562	7.3051	8.95164	7.14514
584601311	SMUL_0694	TPR repeat containing periplasmic protein	9.00843	7.72971	8.99524	6.95735	8.78919	8.18991	8.81045	7.43142	8.9796	Ident	7.85038	8.04261
584601312	SMUL_0695	FKBP-type peptidyl-prolyl cis-trans isomerase SlyD	9.67955	9.9854	9.62194	9.86645	9.76486	9.90505	9.52177	9.7801	9.37856	9.71288	9.52631	9.61362
584601313	SMUL_0696	hypothetical protein SMUL_0696	7.42211	7.40383	7.5773	Ident	7.31219	n.a.	7.45231	Ident	7.5579	n.a.	7.06635	n.a.
584601314	SMUL_0697	malonyl CoA-acyl carrier protein transacylase	7.9745	7.93105	8.08226	8.29487	8.13398	8.53376	7.92232	8.12265	7.2587	8.75784	8.09272	8.36992
584601315	SMUL_0698	MTA/SAH nucleosidase	7.22726	8.8869	6.44529	8.19628	8.53079	8.78844	7.22563	8.52942	6.69273	9.07005	8.8124	8.74518
584601316	SMUL_0699	tRNA(Cytosine32)-2-thiocytidine synthetase	n.a.	Ident	n.a.	n.a.	n.a.	n.a.	n.a.	n.a.	n.a.	n.a.	n.a.	n.a.
584601318	SMUL_0701	glutamate synthase [NADPH] large chain	8.78571	8.5623	8.98845	8.01512	9.14044	7.72316	8.73392	8.62216	8.87395	n.a.	8.77967	8.23925
584601319	SMUL_0702	glutamate synthase [NADPH] small chain	8.47202	8.11584	8.69081	7.81844	8.72761	7.96409	8.08337	8.05151	8.47337	n.a.	8.19296	7.68404
584601320	SMUL_0703	inositol monophosphatase family protein	n.a.	n.a.	n.a.	n.a.	n.a.	Ident	n.a.	n.a.	n.a.	n.a.	n.a.	n.a.
584601321	SMUL_0704	acetyl-coenzyme A carboxyl transferase beta chain	Ident	n.a.	Ident	Ident	Ident	n.a.	7.69234	n.a.	Ident	n.a.	Ident	n.a.
584601323	SMUL_0706	putative RNA polymerase-binding transcription factor DksA	8.80783	8.76983	8.8	8.29375	8.94719	8.91349	8.73608	8.6558	8.63716	9.16219	8.85752	8.80623
584601324	SMUL_0707	putative membrane protein	7.72551	n.a.	8.05962	n.a.	7.6676	n.a.	8.60385	n.a.	8.19416	n.a.	8.74097	n.a.
584601325	SMUL_0708	putative tRNA dihydrouridine synthase B	n.a.	n.a.	n.a.	n.a.	n.a.	7.00607	n.a.	n.a.	n.a.	n.a.	n.a.	n.a.
584601328	SMUL_0711	membrane protein	n.a.	n.a.	n.a.	n.a.	n.a.	n.a.	Ident	n.a.	n.a.	n.a.	n.a.	n.a.
584601329	SMUL_0712	flagellar motor switch protein FliN	7.66823	7.21904	7.49549	Ident	n.a.	7.25593	Ident	7.53579	7.38159	7.61372	n.a.	7.45985
584601338	SMUL_0721	hypothetical protein SMUL_0721	n.a.	n.a.	n.a.	Ident	n.a.	Ident	n.a.	n.a.	n.a.	7.89117	n.a.	n.a.
584601341	SMUL_0724	thiamin biosynthesis protein ThiC	7.77595	8.21505	7.19618	7.99147	7.30779	7.92788	7.51531	8.17845	n.a.	n.a.	n.a.	n.a.
584601346	SMUL_0729	UvrABC system protein A, excinuclease	7.47153	7.25293	7.6948	Ident	Ident	n.a.	7.75943	6.9627	7.59482	Ident	8.04888	6.66708
584601348	SMUL_0731	C4-dicarboxylate transport protein	Ident	Ident	8.50227	n.a.	Ident	n.a.	n.a.	n.a.	n.a.	n.a.	n.a.	n.a.
584601349	SMUL_0732	metal-dependent hydrolase domain-containing protein	7.47109	7.92253	7.45859	7.58463	7.33788	7.78664	7.07478	7.47448	Ident	8.66721	7.24259	7.78473
584601350	SMUL_0733	DNA polymerase I	7.27274	n.a.	7.68067	n.a.	7.71121	n.a.	8.08443	6.85347	7.75801	n.a.	Ident	7.15718
584601353	SMUL_0736	chaperone protein DnaJ	n.a.	Ident	Ident	Ident	n.a.	6.72735	n.a.	Ident	n.a.	n.a.	n.a.	n.a.
584601354	SMUL_0737	putative periplasmic protein	8.04022	7.82736	8.47059	8.29603	7.42092	7.65459	8.53318	7.62718	8.31774	7.39092	8.12522	7.54464
584601356	SMUL_0739	hypothetical protein SMUL_0739	n.a.	n.a.	Ident	Ident	n.a.	Ident	n.a.	n.a.	n.a.	n.a.	n.a.	n.a.
584601358	SMUL_0741	cytochrome d ubiquinol oxidase subunit I	n.a.	n.a.	Ident	n.a.	n.a.	n.a.	n.a.	n.a.	n.a.	n.a.	n.a.	n.a.
584601360	SMUL_0743	two-component system response regulator	n.a.	Ident	n.a.	n.a.	n.a.	Ident	n.a.	n.a.	n.a.	7.37816	n.a.	n.a.
584601363	SMUL_0746	putative diguanylate cyclase	n.a.	n.a.	n.a.	n.a.	n.a.	n.a.	n.a.	n.a.	n.a.	n.a.	Ident	n.a.
584601365	SMUL_0748	putative long-chain-fatty-acid--CoA ligase	7.35972	7.80759	n.a.	7.87284	Ident	7.94918	Ident	7.86382	n.a.	n.a.	n.a.	Ident
584601366	SMUL_0749	shikimate 5-dehydrogenase I alpha	n.a.	Ident	n.a.	n.a.	Ident	n.a.	n.a.	6.77854	n.a.	n.a.	n.a.	Ident
584601367	SMUL_0750	anthranilate synthase, aminase component	7.50645	7.90784	7.25087	8.03551	n.a.	7.84435	7.11576	7.92502	8.07906	8.12245	7.62712	8.00641
584601368	SMUL_0751	membrane protein	8.41104	n.a.	9.03982	n.a.	8.46411	Ident	8.72542	n.a.	8.34726	n.a.	8.90776	n.a.
584601369	SMUL_0752	hypothetical protein SMUL_0752	7.83466	7.28282	7.51488	6.95493	7.51077	7.71537	7.49809	7.04141	7.83039	Ident	Ident	7.12708
584601370	SMUL_0753	serine hydroxymethyltransferase	9.39114	9.47193	9.4801	9.26523	9.34844	9.42678	9.19881	9.34184	9.3031	9.3272	9.28272	9.31002
584601371	SMUL_0754	lysine--tRNA ligase	8.32327	8.50441	8.16604	8.38004	8.23981	8.69127	7.6266	8.20543	8.39321	8.05855	Ident	7.43827
584601372	SMUL_0755	ferric uptake regulation protein FUR	7.88202	Ident	8.24314	Ident	7.69449	Ident	8.3342	7.37528	8.2157	n.a.	8.04223	7.82357
584601373	SMUL_0756	colicin V production protein-like	n.a.	n.a.	Ident	n.a.	7.01946	n.a.	Ident	n.a.	n.a.	n.a.	n.a.	n.a.
584601374	SMUL_0757	putative diguanylate cyclase	n.a.	Ident	n.a.	Ident	Ident	7.96744	n.a.	Ident	n.a.	n.a.	n.a.	n.a.
584601375	SMUL_0758	twitching motility protein PilT	8.20256	8.18928	8.04902	8.07877	7.89027	8.23505	n.a.	7.56089	7.15658	7.89149	n.a.	Ident
584601376	SMUL_0759	aspartyl/glutamyl-tRNA(Asn/Gln) amidotransferase subunit C	8.40334	7.16391	8.51637	Ident	8.66868	8.73833	8.05354	8.58991	8.12094	7.33244	8.00822	8.01885
584601377	SMUL_0760	hypothetical protein SMUL_0760	6.93833	n.a.	Ident	n.a.	6.95097	n.a.	7.61088	n.a.	Ident	n.a.	8.44019	n.a.
584601378	SMUL_0761	hypothetical protein SMUL_0761	Ident	n.a.	Ident	n.a.	8.08728	n.a.	7.92693	n.a.	n.a.	Ident	8.08105	n.a.
584601380	SMUL_0763	pantothenate kinase type III CoaX	Ident	Ident	n.a.	Ident	n.a.	7.7832	Ident	7.59152	n.a.	7.81246	n.a.	7.71204
584601381	SMUL_0764	ATP phosphoribosyltransferase	7.49831	8.282	7.31252	7.81417	7.84557	8.02661	7.24544	8.31555	n.a.	7.87454	7.26358	7.13264
584601382	SMUL_0765	chemotaxis regulator CheY	7.94211	8.07565	8.14487	8.0452	n.a.	7.84086	7.16547	Ident	Ident	8.11999	Ident	n.a.
584601383	SMUL_0766	signal transduction histidine kinase	7.04944	n.a.	7.85926	n.a.	7.36897	n.a.	7.79543	n.a.	8.17437	n.a.	Ident	n.a.
584601384	SMUL_0767	hypothetical protein SMUL_0767	n.a.	Ident	n.a.	Ident	n.a.	8.16738	n.a.	n.a.	Ident	8.4418	n.a.	n.a.
584601385	SMUL_0768	hypothetical protein SMUL_0768	n.a.	n.a.	n.a.	n.a.	n.a.	Ident	n.a.	n.a.	n.a.	Ident	n.a.	n.a.
584601389	SMUL_0772	L-aspartate oxidase	7.6249	Ident	7.54014	Ident	7.3746	7.25559	7.37064	7.61016	7.49063	7.36436	7.29978	7.20696
584601390	SMUL_0773	Na+/H+ antiporter NhaD type	n.a.	n.a.	n.a.	n.a.	n.a.	n.a.	n.a.	n.a.	n.a.	n.a.	Ident	n.a.
584601391	SMUL_0774	GMP synthase [glutamine-hydrolyzing]	8.76157	8.88696	8.61953	8.83445	8.65225	8.94199	8.52306	8.94604	8.73126	8.94933	8.39131	8.80143
584601392	SMUL_0775	uroporphyrinogen-III synthase	n.a.	Ident	n.a.	n.a.	n.a.	7.37473	n.a.	n.a.	n.a.	Ident	n.a.	7.24905
584601393	SMUL_0776	phosphoribosylamine--glycine ligase	8.50017	8.49963	8.46486	8.44932	8.53141	8.75277	8.45256	8.53394	8.18559	8.95927	8.0244	8.32616
584601396	SMUL_0779	polyribonucleotide nucleotidyltransferase	9.32795	9.17	9.59221	8.56416	9.46926	7.99631	9.29809	9.27756	9.55527	8.16776	9.31835	9.02235
584601398	SMUL_0782	hypothetical protein SMUL_0782	Ident	8.15224	7.60065	8.05184	7.41025	8.19292	Ident	Ident	n.a.	7.45754	n.a.	7.27659
584601399	SMUL_0783	two component sensor kinase	n.a.	n.a.	n.a.	n.a.	n.a.	n.a.	Ident	n.a.	n.a.	n.a.	Ident	Ident
584601400	SMUL_0784	two component response regulator	n.a.	n.a.	n.a.	Ident	n.a.	Ident	n.a.	n.a.	n.a.	6.8294	n.a.	n.a.
584601403	SMUL_0787	FAD/FMN-dependent dehydrogenase	9.54048	9.02348	9.45285	8.68972	9.61994	9.0529	9.10242	8.58709	8.57724	7.31152	9.39337	8.52791
584601405	SMUL_0789	putative oxaloacetate decarboxylase alpha chain	8.37892	8.39099	8.79508	7.85586	9.02138	7.80114	9.12751	8.61551	8.39251	Ident	9.23866	8.36878
584601406	SMUL_0790	putative oxaloacetate decarboxylase beta chain	n.a.	n.a.	n.a.	n.a.	n.a.	n.a.	Ident	n.a.	n.a.	n.a.	7.91234	n.a.
584601407	SMUL_0791	phosphoenolpyruvate carboxykinase [ATP]	9.02382	9.14959	8.57053	9.26466	8.86851	9.31243	8.9327	9.28621	8.89874	9.58377	8.50834	9.10663
584601408	SMUL_0792	argininosuccinate lyase	8.28747	8.08599	8.27237	7.70412	8.19473	8.16214	8.26799	8.37443	8.04156	7.71304	8.1242	8.56196
584601409	SMUL_0793	HIT-family protein	8.97532	8.91437	8.78569	9.1416	8.56841	9.00782	8.68138	8.9459	8.43341	9.58818	8.64303	9.14206
584601410	SMUL_0794	phenylalanyl-tRNA synthetase alpha chain	8.23123	8.4099	8.11411	7.91944	8.0747	7.88239	8.05378	8.0536	8.19395	n.a.	8.06832	7.97769
584601411	SMUL_0795	phenylalanyl-tRNA synthetase beta chain	8.63179	8.46856	8.05532	8.27042	8.04897	7.93104	8.44968	8.51017	8.34645	Ident	8.59131	8.11963
584601412	SMUL_0796	3-phosphoshikimate 1-carboxyvinyltransferase	7.62698	7.5889	7.64458	7.38714	7.58706	8.01871	7.32935	7.54581	6.85259	7.76919	7.38732	7.79803
584601413	SMUL_0797	4-hydroxy-3-methylbut-2-enyl diphosphate reductase	n.a.	7.68162	n.a.	7.87611	n.a.	7.75376	Ident	7.77232	n.a.	Ident	n.a.	7.29167
584601414	SMUL_0798	SSU ribosomal protein S1p	9.08327	8.90136	8.89166	8.82299	9.31336	8.85818	8.70757	9.1725	8.21843	7.47431	8.79103	7.46091
584601416	SMUL_0800	D-3-phosphoglycerate dehydrogenase	9.33302	9.22684	9.37528	9.35287	9.30472	9.14233	9.25662	9.41632	9.41185	9.06701	9.3146	9.28652
584601417	SMUL_0801	putative outer membrane efflux protein	n.a.	n.a.	n.a.	n.a.	Ident	n.a.	n.a.	Ident	n.a.	n.a.	n.a.	n.a.
584601420	SMUL_0804	RND family protein	n.a.	n.a.	n.a.	n.a.	n.a.	Ident	n.a.	n.a.	n.a.	n.a.	n.a.	n.a.
584601422	SMUL_0806	hypothetical protein SMUL_0806	n.a.	n.a.	n.a.	n.a.	n.a.	Ident	n.a.	n.a.	n.a.	n.a.	n.a.	n.a.
584601423	SMUL_0807	translation elongation factor P	8.029	8.96869	Ident	8.75044	8.18611	9.1924	8.01708	8.76839	7.77167	9.14993	7.50876	8.65125
584601424	SMUL_0808	putative methyl-accepting chemotaxis protein	n.a.	n.a.	n.a.	n.a.	n.a.	n.a.	9.21498	n.a.	8.33244	n.a.	9.12043	n.a.
584601425	SMUL_0809	YajL-like protein	7.64679	8.06426	n.a.	8.46817	n.a.	8.11578	7.47598	8.13989	8.02894	8.94213	Ident	7.74188
584601426	SMUL_0810	putative methyl-accepting chemotaxis protein	8.59224	n.a.	8.71178	n.a.	8.43479	n.a.	9.27597	Ident	8.52212	7.06056	9.32577	n.a.
584601433	SMUL_0817	autotransporter domain-containing protein	n.a.	n.a.	n.a.	Ident	n.a.	Ident	n.a.	n.a.	n.a.	n.a.	n.a.	Ident
584601441	SMUL_0825	NADPH dehydrogenase	8.41451	8.04608	8.37276	8.72767	7.47468	8.42238	8.02692	8.42191	8.0528	8.97082	7.72581	8.18578
584601443	SMUL_0827	RND efflux system, inner membrane transporter CmeB	n.a.	n.a.	n.a.	n.a.	n.a.	n.a.	Ident	n.a.	n.a.	n.a.	n.a.	n.a.
584601445	SMUL_0829	RND efflux system, periplasmic fusion protein CmeA	8.64498	8.6246	8.66701	8.82259	8.46398	8.8225	8.91211	8.57872	9.14501	8.02138	8.84225	8.98248
584601446	SMUL_0830	PAS sensor domain-containing protein	n.a.	n.a.	n.a.	n.a.	n.a.	n.a.	Ident	n.a.	Ident	n.a.	Ident	n.a.
584601447	SMUL_0831	methyl-accepting chemotaxis protein	n.a.	n.a.	Ident	Ident	Ident	n.a.	7.63173	n.a.	7.14773	n.a.	7.58587	n.a.
584601448	SMUL_0832	hypothetical protein SMUL_0832	n.a.	n.a.	n.a.	n.a.	n.a.	n.a.	n.a.	n.a.	n.a.	7.36893	n.a.	6.62968
584601449	SMUL_0833	DNA polymerase III alpha subunit	Ident	7.45347	Ident	Ident	Ident	Ident	Ident	7.48578	n.a.	n.a.	Ident	Ident
584601450	SMUL_0834	putative signal-transduction protein with 2 CBS domains	Ident	7.08084	8.41777	7.53192	n.a.	7.44056	7.29145	7.07682	8.20272	Ident	7.33304	Ident
584601454	SMUL_0838	putative selenocysteine lyase/cysteine desulfurase	n.a.	n.a.	n.a.	n.a.	n.a.	Ident	n.a.	n.a.	n.a.	Ident	n.a.	n.a.
584601456	SMUL_0840	potassium uptake protein TrkA	6.80124	Ident	6.8205	Ident	Ident	8.03906	n.a.	6.84209	n.a.	n.a.	n.a.	Ident
584601457	SMUL_0841	hypothetical protein SMUL_0841	8.76338	8.00159	8.85289	7.83511	8.62199	8.55363	7.53644	Ident	n.a.	n.a.	8.33617	n.a.
584601459	SMUL_0844	RNA pseudouridine synthase	n.a.	n.a.	n.a.	n.a.	n.a.	Ident	n.a.	7.05877	n.a.	Ident	Ident	Ident
584601460	SMUL_0845	putative fibronectin domain-containing lipoprotein	8.59293	Ident	8.19504	n.a.	8.56374	7.1776	8.8348	Ident	8.25944	7.8452	8.88422	7.69984
584601461	SMUL_0846	tRNA (guanine46-N7-)-methyltransferase	n.a.	Ident	Ident	n.a.	Ident	n.a.	n.a.	7.48538	n.a.	n.a.	n.a.	n.a.
584601463	SMUL_0848	putative cell division protein FtsX	n.a.	n.a.	Ident	n.a.	n.a.	n.a.	Ident	n.a.	n.a.	n.a.	n.a.	n.a.
584601464	SMUL_0849	putative periplasmic protein	7.51073	Ident	7.46592	n.a.	7.58917	n.a.	7.2855	n.a.	7.78107	n.a.	n.a.	n.a.
584601465	SMUL_0850	uridylate kinase	8.52113	8.38894	8.20007	7.83057	9.00604	8.24246	8.62146	8.66138	8.31443	7.89598	8.43487	8.56061
584601466	SMUL_0851	DNA-directed RNA polymerase omega subunit	8.22801	8.29623	8.74115	8.24351	8.72006	8.3382	7.64276	8.14547	8.4296	7.84433	8.24643	8.25972
584601467	SMUL_0852	guanosine-3',5'-bis(diphosphate) 3'-pyrophosphohydrolase	7.42529	n.a.	7.49336	n.a.	Ident	n.a.	Ident	7.62604	Ident	n.a.	7.72679	n.a.
584601468	SMUL_0853	tyrosine--tRNA ligase	8.44824	8.91823	8.23108	8.78954	8.16452	9.01182	7.85415	8.80598	7.61781	8.79061	7.90119	8.111
584601469	SMUL_0854	putative dioxygenase	8.94779	8.66124	8.34446	8.73772	8.67793	9.05217	8.82044	8.48272	8.36061	9.42685	8.80699	9.22208
584601470	SMUL_0855	putative amidase	7.82386	n.a.	7.90049	n.a.	7.85616	n.a.	7.87915	n.a.	8.32979	n.a.	7.44956	n.a.
584601472	SMUL_0857	adenylate kinase	8.96952	9.39339	8.35698	9.32383	8.84048	9.39028	8.24697	9.12303	8.09368	9.59085	Ident	8.7318
584601473	SMUL_0858	aspartate--tRNA ligase	8.62104	8.75598	8.49218	8.59169	8.56706	8.73849	8.7598	8.91302	9.0009	8.46466	8.94763	8.77647
584601475	SMUL_0860	putative lipoprotein	7.5615	n.a.	7.34106	n.a.	7.98079	Ident	8.04292	n.a.	Ident	7.08917	8.23836	n.a.
584601476	SMUL_0861	NAD kinase	Ident	n.a.	Ident	n.a.	8.10207	n.a.	n.a.	n.a.	n.a.	n.a.	n.a.	Ident
584601477	SMUL_0862	DNA repair protein RecN	Ident	7.67564	n.a.	7.31998	n.a.	7.59759	n.a.	7.17961	Ident	7.31089	n.a.	7.65097
584601478	SMUL_0863	L-lactate permease	7.82049	n.a.	8.08728	n.a.	7.99208	n.a.	7.87403	n.a.	7.36776	n.a.	8.37119	n.a.
584601479	SMUL_0864	putative two-component response regulator	6.63853	Ident	n.a.	7.03441	n.a.	7.42185	Ident	6.79023	7.12634	n.a.	Ident	n.a.
584601480	SMUL_0865	putative deoxyribonuclease	7.75608	7.9932	7.74404	7.57132	7.47769	7.73107	7.79103	7.23993	7.39373	7.59734	n.a.	n.a.
584601481	SMUL_0866	putative membrane-bound lytic murein transglycosylase D	n.a.	n.a.	n.a.	Ident	n.a.	n.a.	n.a.	n.a.	n.a.	n.a.	n.a.	n.a.
584601482	SMUL_0867	RlpA-like lipoprotein	n.a.	n.a.	n.a.	n.a.	Ident	n.a.	Ident	n.a.	n.a.	n.a.	7.3281	n.a.
584601483	SMUL_0868	imidazoleglycerol-phosphate dehydratase	n.a.	7.40521	n.a.	Ident	7.51693	n.a.	n.a.	n.a.	n.a.	n.a.	n.a.	n.a.
584601484	SMUL_0869	3-deoxy-D-manno-octulosonate 8-phosphate phosphatase	8.21681	8.51856	8.19243	8.09986	8.22776	8.67962	8.31121	8.24265	7.84823	8.56343	8.27461	8.39481
584601486	SMUL_0871	putative LPS-export porin	Ident	Ident	n.a.	Ident	Ident	7.69383	Ident	n.a.	n.a.	n.a.	6.92557	n.a.
584601487	SMUL_0872	GTP-binding protein EngB	7.83836	Ident	7.64822	n.a.	7.33151	Ident	Ident	n.a.	7.17368	n.a.	Ident	n.a.
584601488	SMUL_0873	putative N-acetyltransferase	7.60622	7.6473	Ident	Ident	7.2935	8.10297	7.32691	7.41647	7.52438	7.55693	n.a.	7.22642
584601491	SMUL_0876	isonitrile hydratase	Ident	6.85297	n.a.	Ident	n.a.	7.64111	n.a.	7.33424	n.a.	7.77286	n.a.	6.96638
584601492	SMUL_0877	putative endoribonuclease	n.a.	Ident	n.a.	Ident	n.a.	7.5236	Ident	7.25624	Ident	7.85108	n.a.	7.04656
584601493	SMUL_0878	hypothetical protein SMUL_0878	n.a.	7.11818	n.a.	Ident	n.a.	Ident	n.a.	Ident	n.a.	6.75108	n.a.	n.a.
584601494	SMUL_0879	methionine--tRNA ligase	8.72279	8.46481	8.67477	8.46113	8.70873	8.74037	8.67614	9.06153	8.90167	8.50345	8.73728	8.77989
584601495	SMUL_0880	hypothetical protein SMUL_0880	n.a.	Ident	n.a.	n.a.	n.a.	n.a.	n.a.	n.a.	n.a.	7.20786	n.a.	Ident
584601496	SMUL_0881	fructose-1,6-bisphosphatase, type I	8.53789	8.51856	8.53096	9.05346	8.45995	8.87021	8.36177	8.58218	8.34234	8.92712	8.56017	8.64666
584601497	SMUL_0882	putative ATP/GTP binding protein	7.71728	8.24454	7.12572	8.32584	7.13502	8.37921	7.31109	8.00239	7.33617	8.53577	7.34004	8.28109
584601498	SMUL_0883	hypothetical protein SMUL_0883	n.a.	n.a.	n.a.	n.a.	Ident	n.a.	Ident	n.a.	n.a.	n.a.	Ident	n.a.
584601499	SMUL_0884	lytic murein transglycosylase domain-containing protein	6.96631	6.87621	Ident	Ident	n.a.	7.42018	6.69491	Ident	7.15162	7.06694	Ident	Ident
584601500	SMUL_0885	membrane protein, YggT-like	n.a.	n.a.	Ident	n.a.	n.a.	n.a.	n.a.	n.a.	n.a.	n.a.	n.a.	n.a.
584601501	SMUL_0886	glutamate--tRNA ligase	n.a.	7.63155	n.a.	Ident	Ident	7.29484	n.a.	7.13622	n.a.	Ident	n.a.	n.a.
584601502	SMUL_0887	glutamine--tRNA ligase	8.31195	8.53442	8.09913	8.36756	8.53469	8.71199	8.15161	8.4837	8.48075	8.48811	8.43234	8.45618
584601503	SMUL_0888	transcriptional regulator	n.a.	Ident	n.a.	n.a.	Ident	n.a.	n.a.	Ident	n.a.	n.a.	n.a.	7.25004
584601505	SMUL_0890	cytochrome c552 NrfA	7.37445	n.a.	Ident	Ident	7.35092	7.43027	7.5992	6.55139	6.66185	Ident	8.38555	7.92045
584601507	SMUL_0892	nitrite reductase cytochrome c biogenesis protein NrfJ	Ident	7.56201	n.a.	8.0997	n.a.	7.61326	Ident	7.81759	n.a.	7.82088	n.a.	n.a.
584601510	SMUL_0895	putative alpha/beta hydrolase	n.a.	Ident	n.a.	n.a.	n.a.	Ident	n.a.	Ident	n.a.	Ident	n.a.	Ident
584601512	SMUL_0897	putative membrane protein	n.a.	n.a.	n.a.	n.a.	n.a.	n.a.	n.a.	n.a.	n.a.	n.a.	n.a.	Ident
584601516	SMUL_0901	5-methylthioribose kinase	n.a.	n.a.	n.a.	n.a.	7.11317	n.a.	n.a.	n.a.	n.a.	n.a.	n.a.	n.a.
584601517	SMUL_0902	hypothetical protein SMUL_0902	8.94721	n.a.	9.24975	n.a.	9.20471	9.31192	8.91232	7.01624	8.5611	n.a.	Ident	n.a.
584601519	SMUL_0904	putative 4Fe4S cluster binding protein	n.a.	n.a.	n.a.	Ident	n.a.	Ident	n.a.	n.a.	n.a.	n.a.	n.a.	n.a.
584601521	SMUL_0906	methyltransferase	n.a.	Ident	n.a.	n.a.	n.a.	n.a.	n.a.	n.a.	n.a.	n.a.	n.a.	n.a.
584601524	SMUL_0909	putative nicotinate phosphoribosyltransferase	n.a.	Ident	n.a.	Ident	n.a.	Ident	n.a.	n.a.	Ident	n.a.	n.a.	n.a.
584601525	SMUL_0910	hypothetical protein SMUL_0910	n.a.	n.a.	n.a.	Ident	n.a.	n.a.	n.a.	n.a.	n.a.	n.a.	n.a.	n.a.
584601527	SMUL_0912	putative HTH-type DNA-binding domain-containing acetyltransferase	n.a.	Ident	n.a.	Ident	n.a.	Ident	n.a.	Ident	n.a.	7.67025	n.a.	Ident
584601528	SMUL_0913	alanyl-tRNA editing protein AlaX-M	n.a.	7.52489	n.a.	n.a.	n.a.	Ident	Ident	7.69108	n.a.	n.a.	n.a.	n.a.
584601529	SMUL_0914	oleate hydratase	n.a.	7.34484	n.a.	Ident	n.a.	Ident	n.a.	n.a.	n.a.	n.a.	Ident	8.60724
584601531	SMUL_0916	two-component sensor histidine kinase	n.a.	n.a.	n.a.	n.a.	n.a.	Ident	n.a.	n.a.	n.a.	n.a.	n.a.	n.a.
584601540	SMUL_0925	cytochrome c oxidase assembly copper delivery protein	n.a.	n.a.	n.a.	n.a.	n.a.	n.a.	n.a.	n.a.	n.a.	n.a.	n.a.	Ident
584601541	SMUL_0926	outer membrane porin	n.a.	n.a.	n.a.	n.a.	n.a.	n.a.	n.a.	n.a.	n.a.	n.a.	n.a.	Ident
584601542	SMUL_0927	hypothetical protein SMUL_0927	6.51649	n.a.	7.48764	n.a.	Ident	n.a.	8.00179	n.a.	7.31464	Ident	8.1046	n.a.
584601545	SMUL_0930	type I restriction-modification system, restriction subunit R	Ident	n.a.	n.a.	n.a.	n.a.	n.a.	n.a.	n.a.	n.a.	n.a.	n.a.	n.a.
584601546	SMUL_0931	putative cytoplasmic protein	n.a.	Ident	n.a.	Ident	n.a.	7.5219	n.a.	7.16847	n.a.	7.50783	n.a.	n.a.
584601549	SMUL_0934	nitrate reductase catalytic subunit NapA	7.67972	7.00741	Ident	Ident	9.41919	8.99847	9.70146	8.3818	9.65704	8.82118	10.1435	10.0745
584601550	SMUL_0935	nitrate reductase quinol dehydrogenase, periplasmic polyferredoxin component NapG	n.a.	n.a.	n.a.	n.a.	n.a.	6.99217	7.72356	n.a.	7.68601	n.a.	8.74105	7.35398
584601551	SMUL_0936	nitrate reductase quinol dehydrogenase, membrane component NapH	n.a.	n.a.	n.a.	n.a.	n.a.	n.a.	n.a.	n.a.	n.a.	n.a.	8.11338	n.a.
584601552	SMUL_0937	nitrate reductase cytochrome c550-type subunit NapB	Ident	n.a.	n.a.	n.a.	8.59753	7.79655	8.88882	7.53544	8.53262	7.64133	9.53177	8.68048
584601554	SMUL_0939	nitrate reductase accessory component NapL	n.a.	n.a.	n.a.	n.a.	n.a.	Ident	n.a.	n.a.	Ident	8.02219	7.81899	7.63919
584601555	SMUL_0940	nitrate reductase maturation protein NapD	n.a.	n.a.	n.a.	n.a.	6.7813	8.20777	Ident	7.2977	7.31825	8.75976	7.93271	8.05502
584601556	SMUL_0941	GTP-binding and nucleic acid-binding protein YchF	8.37974	8.82432	Ident	8.73183	7.94601	9.01935	7.35857	8.81525	8.06129	9.0059	Ident	8.67735
584601563	SMUL_0948	ferredoxin thioredoxin reductase-like protein	n.a.	7.112	Ident	Ident	n.a.	7.66002	n.a.	n.a.	n.a.	7.96259	n.a.	n.a.
584601565	SMUL_0950	molybdopterin oxidoreductase chain A-like protein	Ident	n.a.	n.a.	n.a.	Ident	n.a.	n.a.	n.a.	n.a.	n.a.	7.99514	8.28711
584601566	SMUL_0951	molybdopterin oxidoreductase chain A-like protein	n.a.	n.a.	n.a.	n.a.	n.a.	n.a.	n.a.	n.a.	n.a.	n.a.	7.48019	7.84062
584601571	SMUL_0956	cytochrome c-553	n.a.	n.a.	n.a.	n.a.	n.a.	n.a.	n.a.	n.a.	n.a.	8.20405	Ident	8.3496
584601572	SMUL_0957	ubiquinol--cytochrome c reductase iron-sulfur subunit	n.a.	n.a.	n.a.	n.a.	n.a.	n.a.	n.a.	n.a.	n.a.	n.a.	Ident	7.45142
584601573	SMUL_0958	ubiquinol--cytochrome c reductase, cytochrome b subunit	n.a.	n.a.	n.a.	n.a.	n.a.	n.a.	n.a.	n.a.	n.a.	n.a.	Ident	n.a.
584601574	SMUL_0959	ubiquinol--cytochrome c oxidoreductase, cytochrome c1 subunit	n.a.	n.a.	n.a.	n.a.	n.a.	n.a.	Ident	n.a.	n.a.	n.a.	Ident	n.a.
584601575	SMUL_0960	putative methyl-accepting chemotaxis protein	8.67197	Ident	n.a.	Ident	n.a.	n.a.	n.a.	n.a.	8.33244	n.a.	9.12195	n.a.
584601577	SMUL_0962	putative cyclic di-GMP phosphodiesterase	n.a.	n.a.	n.a.	n.a.	n.a.	n.a.	n.a.	Ident	n.a.	n.a.	n.a.	Ident
584601578	SMUL_0963	phosphatidylserine decarboxylase proenzyme	n.a.	n.a.	Ident	n.a.	Ident	n.a.	8.09876	n.a.	n.a.	n.a.	7.52409	n.a.
584601580	SMUL_0965	hypothetical protein SMUL_0965	8.61424	Ident	8.78815	Ident	8.77543	Ident	8.55335	7.46543	8.63909	n.a.	8.11069	6.68653
584601581	SMUL_0966	hypothetical protein SMUL_0966	8.10752	Ident	8.27496	n.a.	8.03688	n.a.	7.74599	Ident	8.02652	n.a.	Ident	n.a.
584601582	SMUL_0967	PAS domain-containing DNA-binding protein	n.a.	n.a.	n.a.	n.a.	n.a.	Ident	n.a.	n.a.	n.a.	n.a.	n.a.	n.a.
584601583	SMUL_0968	putative oxidoreductase	8.61452	8.22618	8.46766	8.11795	8.34333	8.15691	8.98009	8.9766	8.99931	8.7915	9.12607	9.32613
584601585	SMUL_0970	formate dehydrogenase, major subunit, selenocysteine-containing FdhA	n.a.	n.a.	n.a.	n.a.	n.a.	n.a.	8.37068	n.a.	n.a.	n.a.	n.a.	n.a.
584601588	SMUL_0973	2-isopropylmalate synthase	n.a.	n.a.	n.a.	n.a.	n.a.	n.a.	n.a.	n.a.	n.a.	n.a.	Ident	n.a.
584601589	SMUL_0974	hypothetical protein SMUL_0974	n.a.	Ident	n.a.	Ident	n.a.	7.03622	n.a.	7.06113	n.a.	7.40987	n.a.	Ident
584601591	SMUL_0976	PAS/PAC sensor response regulator	n.a.	Ident	n.a.	n.a.	n.a.	n.a.	n.a.	n.a.	n.a.	n.a.	n.a.	n.a.
584601592	SMUL_0977	methyl-accepting chemotaxis protein	n.a.	n.a.	n.a.	n.a.	n.a.	n.a.	n.a.	Ident	n.a.	n.a.	n.a.	n.a.
584601594	SMUL_0979	hypothetical protein SMUL_0979	7.68708	8.50089	n.a.	8.36928	6.92691	8.70068	n.a.	8.00721	n.a.	7.9319	n.a.	7.88551
584601595	SMUL_0980	hypothetical protein SMUL_0980	8.45147	8.60107	7.7944	8.41048	7.75944	8.63238	8.47689	8.55708	8.18044	8.56259	8.41829	8.84563
584601596	SMUL_0981	TRAP transporter solute receptor	8.76519	8.67937	8.30133	9.09448	7.58553	8.61515	8.95597	8.92125	9.06937	9.96754	9.09901	9.37393
584601598	SMUL_0983	hypothetical protein SMUL_0983	n.a.	Ident	n.a.	n.a.	n.a.	n.a.	n.a.	n.a.	n.a.	n.a.	n.a.	n.a.
584601600	SMUL_0985	hypothetical protein SMUL_0985	n.a.	n.a.	n.a.	Ident	n.a.	Ident	n.a.	n.a.	n.a.	n.a.	n.a.	n.a.
584601601	SMUL_0986	heat shock protein 60 family chaperone GroEL	10.1028	10.0157	10.4666	9.68675	10.4257	9.40327	10.1648	10.246	10.4172	9.15372	10.0875	10.1639
584601602	SMUL_0987	heat shock protein 60 family co-chaperone GroES	9.40262	9.69096	9.84875	9.42794	9.71891	9.43254	9.2889	9.40344	8.9557	8.58805	8.78894	9.02465
584601606	SMUL_0992	recombinase-like protein	n.a.	n.a.	n.a.	n.a.	n.a.	n.a.	n.a.	n.a.	n.a.	Ident	n.a.	n.a.
584601608	SMUL_0994	putative transposase	n.a.	n.a.	Ident	n.a.	n.a.	n.a.	6.32987	n.a.	Ident	n.a.	7.23326	n.a.
584601611	SMUL_0997	hypothetical protein SMUL_0997	n.a.	n.a.	n.a.	Ident	n.a.	n.a.	n.a.	n.a.	n.a.	n.a.	n.a.	n.a.
584601617	SMUL_1003	putative amidoligase	n.a.	n.a.	n.a.	n.a.	n.a.	n.a.	n.a.	6.73088	n.a.	n.a.	n.a.	n.a.
584601621	SMUL_1007	desuccinylase/aspartoacylase subfamily peptidase	6.82603	7.46606	n.a.	Ident	n.a.	7.38769	Ident	Ident	7.55406	7.36456	8.06488	7.50522
584601622	SMUL_1008	desuccinylase/aspartoacylase subfamily peptidase	n.a.	Ident	n.a.	n.a.	n.a.	n.a.	n.a.	Ident	Ident	n.a.	n.a.	n.a.
584601624	SMUL_1010	hypothetical protein SMUL_1010	n.a.	n.a.	n.a.	n.a.	n.a.	n.a.	n.a.	n.a.	7.1249	n.a.	n.a.	n.a.
584601625	SMUL_1011	ATP-grasp family protein	n.a.	n.a.	n.a.	n.a.	n.a.	n.a.	n.a.	n.a.	Ident	n.a.	n.a.	n.a.
584601630	SMUL_1016	heavy metal resistance P-type ATPase	n.a.	n.a.	n.a.	n.a.	n.a.	n.a.	n.a.	n.a.	n.a.	n.a.	6.73992	n.a.
584601631	SMUL_1017	heavy metal efflux system accessory protein	7.83019	7.62997	7.48065	7.64907	7.70939	7.89845	7.51692	7.3944	7.29371	7.38118	7.98251	7.85146
584601634	SMUL_1020	serine hydroxymethyltransferase	n.a.	Ident	n.a.	Ident	n.a.	n.a.	n.a.	n.a.	n.a.	n.a.	n.a.	n.a.
584601637	SMUL_1023	putative 4-carboxymuconolactone decarboxylase	n.a.	n.a.	7.22034	7.32879	n.a.	6.72432	n.a.	n.a.	n.a.	n.a.	n.a.	n.a.
584601638	SMUL_1024	putative serine/threonine-protein kinase	n.a.	n.a.	n.a.	7.81038	n.a.	Ident	n.a.	n.a.	n.a.	n.a.	n.a.	n.a.
584601640	SMUL_1026	methyl-accepting chemotaxis protein	n.a.	n.a.	7.33363	n.a.	8.30966	n.a.	9.1099	n.a.	8.09937	7.12261	9.06837	n.a.
584601641	SMUL_1027	thiamine-phosphate synthase	n.a.	6.58005	n.a.	Ident	n.a.	7.11236	n.a.	Ident	n.a.	8.05404	n.a.	n.a.
584601643	SMUL_1029	ferritin-like protein	9.51844	9.40159	9.76916	9.48019	9.48452	9.25914	8.50167	8.70655	8.73594	9.00804	8.16545	8.53857
584601647	SMUL_1033	lactate utilization protein A	8.16328	n.a.	8.67962	Ident	8.58507	8.11064	8.93029	7.92686	8.88989	7.13008	8.86801	7.79295
584601648	SMUL_1034	lactate utilization protein B	7.96315	Ident	8.49605	n.a.	8.29142	Ident	8.85051	7.75564	8.78226	n.a.	8.96402	7.28086
584601649	SMUL_1035	lactate utilization protein C	8.234	Ident	8.70699	Ident	8.36392	7.72092	8.93647	7.26791	8.85824	7.14953	9.02466	7.47462
584601651	SMUL_1037	lysophospholipase L1-like protein	n.a.	n.a.	n.a.	n.a.	n.a.	n.a.	n.a.	n.a.	n.a.	Ident	n.a.	n.a.
584601655	SMUL_1041	hypothetical protein SMUL_1041	n.a.	n.a.	n.a.	n.a.	n.a.	Ident	7.37829	n.a.	n.a.	n.a.	7.6016	n.a.
584601657	SMUL_1043	PemK-like protein	7.50261	Ident	7.76822	Ident	7.57279	7.36849	7.56437	n.a.	7.26137	n.a.	Ident	n.a.
584601658	SMUL_1044	putative AAA ATPase	Ident	Ident	Ident	Ident	Ident	Ident	Ident	Ident	Ident	n.a.	Ident	n.a.
584601659	SMUL_1045	5-methyltetrahydropteroyltriglutamate-- homocysteine methyltransferase	9.14858	9.46921	n.a.	n.a.	9.12328	9.41236	9.11232	9.2624	6.94581	8.06719	9.28113	9.48353
584601661	SMUL_1047	protease HtpX-like protein	n.a.	n.a.	Ident	n.a.	n.a.	n.a.	Ident	n.a.	n.a.	n.a.	7.7671	n.a.
584601662	SMUL_1048	RmlC-like domain-containing protein	Ident	Ident	n.a.	7.8109	n.a.	7.71835	7.18761	7.50406	7.26115	8.11251	n.a.	Ident
584601663	SMUL_1049	serine hydrolase family protein	Ident	6.79347	n.a.	Ident	n.a.	Ident	Ident	6.49746	n.a.	Ident	n.a.	Ident
584601664	SMUL_1050	isochorismatase family protein	n.a.	n.a.	n.a.	n.a.	n.a.	n.a.	n.a.	n.a.	n.a.	8.04114	n.a.	7.95993
584601665	SMUL_1051	chemotaxis protein methyltransferase CheR	7.50419	n.a.	n.a.	n.a.	n.a.	n.a.	Ident	Ident	7.43498	n.a.	Ident	Ident
584601666	SMUL_1052	CheB-type methylesterase	n.a.	n.a.	n.a.	Ident	n.a.	Ident	n.a.	Ident	n.a.	7.83378	n.a.	Ident
584601667	SMUL_1053	cytosol aminopeptidase PepA	8.56182	8.83758	9.09889	8.37261	9.18761	8.1666	8.86359	8.95356	8.7214	7.44436	8.90537	8.72376
584601668	SMUL_1054	putative membrane protein	n.a.	n.a.	Ident	n.a.	n.a.	n.a.	n.a.	n.a.	n.a.	n.a.	n.a.	n.a.
584601669	SMUL_1055	tryptophan synthase beta chain	8.20543	8.3044	8.25416	8.42291	7.81081	8.68532	8.04931	8.25227	7.86431	8.3664	8.21567	8.03902
584601670	SMUL_1056	adenine phosphoribosyltransferase	8.46224	8.24546	8.37365	8.55189	8.29958	8.21569	8.27849	8.56741	8.54423	8.70463	8.61794	8.76273
584601672	SMUL_1058	ribose 5-phosphate isomerase B	8.3093	7.93799	Ident	8.36598	7.78994	8.55605	Ident	7.79394	n.a.	8.17291	Ident	Ident
584601674	SMUL_1060	signal peptidase I	n.a.	n.a.	Ident	n.a.	n.a.	n.a.	Ident	n.a.	n.a.	n.a.	n.a.	n.a.
584601675	SMUL_1061	bifunctional protein FolD	8.65955	8.76758	7.34634	8.16146	8.52377	8.87911	8.44535	8.65972	8.24424	8.98862	8.59421	8.79151
584601676	SMUL_1062	putative transposase	Ident	Ident	Ident	n.a.	n.a.	n.a.	n.a.	n.a.	n.a.	n.a.	n.a.	n.a.
584601696	SMUL_1082	cytochrome-like protein	n.a.	n.a.	n.a.	n.a.	n.a.	7.71421	n.a.	n.a.	n.a.	Ident	n.a.	n.a.
584601697	SMUL_1083	glutamate-1-semialdehyde 2,1-aminomutase	7.85024	7.6168	8.06342	7.84502	8.44495	7.67693	7.32687	7.71604	Ident	n.a.	7.65024	n.a.
584601698	SMUL_1084	putative membrane protein	n.a.	n.a.	n.a.	n.a.	n.a.	n.a.	n.a.	n.a.	n.a.	n.a.	6.81294	n.a.
584601700	SMUL_1086	de-hypoxanthine futalosine synthase	7.67926	7.73057	n.a.	Ident	n.a.	7.88872	Ident	7.38069	n.a.	8.11561	n.a.	Ident
584601701	SMUL_1087	zinc protease-like protein	8.59967	8.44994	8.53614	8.38444	8.64985	8.82049	8.64625	8.01321	8.89044	7.73892	7.78638	8.39564
584601702	SMUL_1088	ATP-dependent DNA helicase RecG	n.a.	n.a.	n.a.	n.a.	n.a.	n.a.	n.a.	n.a.	n.a.	n.a.	Ident	n.a.
584601703	SMUL_1089	putative ribosomal subunit interface protein	9.59186	9.65872	9.65976	9.59595	9.32061	9.44561	9.34962	9.6263	9.56788	9.62435	9.34237	9.64956
584601707	SMUL_1093	hypothetical protein SMUL_1093	n.a.	Ident	n.a.	n.a.	Ident	7.51903	n.a.	n.a.	n.a.	n.a.	n.a.	n.a.
584601708	SMUL_1094	flagellar assembly factor FliW	n.a.	Ident	Ident	Ident	Ident	7.783	n.a.	n.a.	Ident	7.31509	n.a.	Ident
584601709	SMUL_1095	outer membrane protein assembly factor BamD	7.11551	n.a.	Ident	n.a.	7.37124	n.a.	7.60163	n.a.	n.a.	7.07805	n.a.	n.a.
584601710	SMUL_1096	Lon protease	8.66892	8.24081	8.82939	Ident	7.77956	7.95345	8.61609	7.92158	8.68595	Ident	8.82082	Ident
584601711	SMUL_1097	SSU ribosomal protein S18p	8.87092	8.99217	9.22574	Ident	9.58434	8.23335	8.33046	9.25749	8.50947	Ident	9.28234	8.92321
584601712	SMUL_1098	single-stranded DNA-binding protein	8.89468	8.76368	8.70704	8.51301	9.08442	8.91779	9.05624	8.6781	8.9298	8.92893	8.91374	9.04292
584601713	SMUL_1099	SSU ribosomal protein S6p	9.19235	8.87215	9.27545	7.68904	9.64762	8.06795	9.00517	8.9559	9.34518	8.55619	8.82959	8.59914
584601714	SMUL_1100	DNA polymerase III subunit delta	n.a.	n.a.	n.a.	n.a.	n.a.	n.a.	n.a.	Ident	n.a.	n.a.	n.a.	n.a.
584601715	SMUL_1101	ribonuclease R	7.49571	6.68481	7.58427	Ident	7.81567	6.72622	7.74077	7.29048	8.14973	7.05725	7.31117	6.49609
584601716	SMUL_1102	putative signal transduction hydrolase	8.95292	8.99538	8.70806	9.0834	8.50281	8.96199	8.7304	9.0418	8.7699	9.48959	9.07864	9.20107
584601717	SMUL_1103	ketol-acid reductoisomerase	9.76846	9.53205	9.88667	9.32109	10.0231	9.05817	9.69736	9.70365	9.90029	8.22977	9.84387	9.51392
584601718	SMUL_1104	septum site-determining protein MinD	8.46419	8.6067	Ident	8.71889	n.a.	9.00003	Ident	8.68201	8.15713	9.07422	Ident	8.84351
584601719	SMUL_1105	cell division topological specificity factor MinE	n.a.	n.a.	n.a.	n.a.	n.a.	Ident	7.51004	n.a.	n.a.	n.a.	Ident	n.a.
584601720	SMUL_1106	divergent polysaccharide deacetylase family protein	n.a.	n.a.	n.a.	n.a.	n.a.	n.a.	7.46655	n.a.	7.65711	n.a.	n.a.	n.a.
584601721	SMUL_1107	SMF protein	n.a.	Ident	n.a.	n.a.	n.a.	n.a.	n.a.	Ident	n.a.	n.a.	n.a.	n.a.
584601724	SMUL_1110	putative periplasmic protein	7.97694	8.02522	7.72872	8.37741	7.68269	7.96655	Ident	8.41908	7.61215	8.82147	7.87452	8.63103
584601726	SMUL_1112	L-serine dehydratase	n.a.	n.a.	n.a.	n.a.	n.a.	n.a.	n.a.	n.a.	n.a.	Ident	n.a.	n.a.
584601727	SMUL_1113	putative Holliday junction resolvase	Ident	n.a.	n.a.	n.a.	n.a.	n.a.	n.a.	n.a.	n.a.	n.a.	n.a.	n.a.
584601729	SMUL_1115	acetylornithine aminotransferase	8.90483	9.13879	8.01971	8.74076	8.54073	9.20414	8.45853	8.79732	8.57721	9.09676	8.73313	8.96446
584601731	SMUL_1117	sulfur carrier protein ThiS	7.34924	7.57391	Ident	Ident	Ident	7.56057	n.a.	6.90137	n.a.	n.a.	n.a.	n.a.
584601733	SMUL_1119	flagellar biosynthesis protein FliL	n.a.	n.a.	8.28728	n.a.	n.a.	Ident	8.47457	n.a.	8.137	n.a.	8.8847	n.a.
584601734	SMUL_1120	DNA repair protein RadA	Ident	Ident	n.a.	Ident	n.a.	n.a.	n.a.	6.90924	n.a.	n.a.	Ident	Ident
584601735	SMUL_1121	signal recognition particle receptor protein FtsY	8.2824	7.83366	8.0152	Ident	7.8263	8.24578	7.73924	7.87048	7.71543	7.92698	7.97931	7.8116
584601736	SMUL_1122	thiol-disulfide oxidoreductase ResA-like protein	n.a.	n.a.	Ident	n.a.	Ident	n.a.	n.a.	n.a.	n.a.	8.24428	n.a.	n.a.
584601738	SMUL_1124	ribonuclease Y	7.4161	n.a.	7.53334	Ident	7.12326	n.a.	8.02467	n.a.	7.41824	Ident	7.83832	Ident
584601740	SMUL_1126	SYLF family lipoprotein	8.20834	8.55144	7.88023	8.9543	7.48634	8.71363	8.01072	8.13644	7.57492	8.82013	7.70104	8.20952
584601744	SMUL_1130	peptidyl-prolyl cis-trans isomerase	7.69195	8.42609	Ident	8.25205	7.01411	8.55979	Ident	8.27332	n.a.	8.86338	7.96291	8.56539
584601747	SMUL_1133	sensory box/GGDEF domain protein	n.a.	n.a.	n.a.	n.a.	n.a.	n.a.	n.a.	n.a.	n.a.	n.a.	n.a.	Ident
584601748	SMUL_1134	response regulator receiver domain protein (CheY-like)	n.a.	Ident	n.a.	n.a.	n.a.	n.a.	n.a.	Ident	n.a.	n.a.	n.a.	n.a.
584601749	SMUL_1135	response regulator	n.a.	7.47532	n.a.	7.47618	n.a.	7.74274	Ident	7.18006	n.a.	7.67392	n.a.	n.a.
584601750	SMUL_1136	histidine kinase	n.a.	n.a.	Ident	n.a.	n.a.	n.a.	Ident	n.a.	n.a.	n.a.	n.a.	n.a.
584601752	SMUL_1138	putative FIST domain-containing signal transduction protein	n.a.	n.a.	n.a.	n.a.	n.a.	Ident	n.a.	n.a.	n.a.	7.27258	n.a.	7.18314
584601753	SMUL_1139	transcriptional regulator	n.a.	n.a.	Ident	n.a.	n.a.	n.a.	Ident	n.a.	Ident	n.a.	n.a.	n.a.
584601754	SMUL_1140	CRISPR-associated endoribonuclease Cas6	Ident	n.a.	7.75459	n.a.	7.65557	n.a.	n.a.	n.a.	7.18316	n.a.	n.a.	n.a.
584601755	SMUL_1141	CRISPR-associated protein	8.14575	Ident	8.06881	Ident	7.56782	n.a.	7.83018	Ident	8.20327	n.a.	n.a.	Ident
584601756	SMUL_1142	CRISPR-associated protein Cas7	8.63666	8.0076	8.96311	8.028	8.83039	7.83616	8.60109	7.83789	9.29329	8.05024	8.3874	8.47627
584601757	SMUL_1143	CRISPR-associated protein, Cas5, TM1800 family	7.71484	7.36229	7.87005	Ident	7.94382	7.22082	8.00633	7.29845	8.29135	Ident	7.73748	7.64825
584601759	SMUL_1145	prophage antirepressor-like protein	Ident	Ident	Ident	n.a.	Ident	Ident	n.a.	n.a.	n.a.	n.a.	n.a.	n.a.
584601764	SMUL_1150	hypothetical protein SMUL_1150	n.a.	n.a.	Ident	n.a.	n.a.	n.a.	Ident	n.a.	n.a.	n.a.	n.a.	n.a.
584601767	SMUL_1153	hypothetical protein SMUL_1153	n.a.	n.a.	n.a.	n.a.	Ident	n.a.	n.a.	n.a.	n.a.	n.a.	n.a.	n.a.
584601768	SMUL_1154	hypothetical protein SMUL_1154	n.a.	n.a.	n.a.	n.a.	Ident	n.a.	n.a.	n.a.	n.a.	n.a.	n.a.	n.a.
584601770	SMUL_1156	hypothetical protein SMUL_1156	7.38217	n.a.	7.14327	Ident	7.77613	8.3075	n.a.	n.a.	Ident	7.45273	n.a.	n.a.
584601774	SMUL_1161	hypothetical protein SMUL_1161	n.a.	n.a.	n.a.	n.a.	n.a.	n.a.	n.a.	n.a.	n.a.	n.a.	7.30261	n.a.
584601776	SMUL_1163	hypothetical protein SMUL_1163	7.67165	7.45241	7.42732	7.67629	7.32646	7.56126	7.54568	7.296	7.55201	Ident	7.2191	n.a.
584601786	SMUL_1173	hypothetical protein SMUL_1173	n.a.	Ident	n.a.	n.a.	n.a.	n.a.	n.a.	n.a.	n.a.	n.a.	n.a.	n.a.
584601788	SMUL_1175	zona occludens toxin domain-containing protein	n.a.	n.a.	n.a.	n.a.	n.a.	n.a.	n.a.	n.a.	Ident	n.a.	n.a.	n.a.
584601791	SMUL_1178	putative integrase/recombinase	n.a.	n.a.	n.a.	n.a.	n.a.	n.a.	Ident	n.a.	n.a.	n.a.	n.a.	n.a.
584601792	SMUL_1181	3,4-dihydroxy-2-butanone 4-phosphate synthase RibB	7.90999	8.62856	Ident	8.93439	n.a.	8.96905	7.17674	8.26515	Ident	8.80597	Ident	7.81313
584601798	SMUL_1187	cytochrome c oxidase subunit 1-like protein	8.54268	7.8719	Ident	Ident	Ident	8.10801	Ident	8.3514	n.a.	8.75463	n.a.	n.a.
584601799	SMUL_1188	lipoprotein-releasing system ATP-binding protein, LolD-like	n.a.	Ident	n.a.	n.a.	n.a.	Ident	n.a.	n.a.	n.a.	n.a.	n.a.	n.a.
584601801	SMUL_1190	exonuclease	n.a.	n.a.	n.a.	n.a.	Ident	n.a.	n.a.	n.a.	n.a.	Ident	n.a.	n.a.
584601802	SMUL_1191	VapB protein (antitoxin to VapC)	n.a.	n.a.	Ident	n.a.	n.a.	n.a.	n.a.	n.a.	n.a.	n.a.	n.a.	n.a.
584601806	SMUL_1195	hypothetical protein SMUL_1195	n.a.	n.a.	n.a.	n.a.	n.a.	n.a.	n.a.	n.a.	n.a.	Ident	n.a.	n.a.
584601809	SMUL_1198	putative kinase	n.a.	Ident	n.a.	n.a.	n.a.	n.a.	n.a.	Ident	Ident	Ident	Ident	6.97715
584601811	SMUL_1200	hypothetical protein SMUL_1200	n.a.	n.a.	Ident	n.a.	n.a.	n.a.	n.a.	n.a.	n.a.	n.a.	n.a.	n.a.
584601812	SMUL_1201	thioredoxin domain-containing protein	n.a.	Ident	n.a.	7.50882	n.a.	7.6699	Ident	n.a.	n.a.	7.0507	n.a.	n.a.
584601813	SMUL_1202	peptide deformylase	n.a.	n.a.	n.a.	n.a.	n.a.	n.a.	n.a.	n.a.	n.a.	6.91462	n.a.	n.a.
584601815	SMUL_1204	putative periplasmic protein	7.66447	n.a.	8.2708	n.a.	8.09312	n.a.	8.29792	n.a.	8.02597	n.a.	7.79031	n.a.
584601816	SMUL_1205	putative uracil-DNA glycosylase, family 4	n.a.	n.a.	n.a.	n.a.	n.a.	n.a.	n.a.	Ident	n.a.	n.a.	n.a.	n.a.
584601821	SMUL_1210	HD/GAF domain-containing response regulator	n.a.	n.a.	n.a.	n.a.	n.a.	7.33945	n.a.	n.a.	n.a.	n.a.	n.a.	n.a.
584601826	SMUL_1215	fprA-like type A flavoprotein	n.a.	n.a.	Ident	Ident	n.a.	n.a.	n.a.	n.a.	n.a.	n.a.	n.a.	n.a.
584601829	SMUL_1218	nitrogenase FeMo-cofactor biosynthesis protein NifE	n.a.	n.a.	n.a.	n.a.	n.a.	n.a.	Ident	Ident	n.a.	Ident	Ident	n.a.
584601831	SMUL_1220	homocysteine S-methyltransferase	6.73112	7.26196	6.81016	7.28571	Ident	7.17231	Ident	7.19742	Ident	8.01882	6.84167	7.46623
584601832	SMUL_1221	lactaldehyde dehydrogenase	7.29085	Ident	7.36324	Ident	Ident	n.a.	8.70511	8.7212	8.90969	8.70611	8.66769	8.8561
584601833	SMUL_1222	small conductance mechanosensitive ion channel (MscS) family protein	7.43846	n.a.	7.88733	n.a.	8.07129	n.a.	8.0656	n.a.	7.75405	n.a.	8.10081	Ident
584601835	SMUL_1224	hybrid sensory histidine kinase	n.a.	n.a.	n.a.	n.a.	n.a.	n.a.	Ident	n.a.	Ident	n.a.	n.a.	n.a.
584601837	SMUL_1228	putative signal transduction protein	n.a.	n.a.	n.a.	n.a.	n.a.	n.a.	n.a.	n.a.	Ident	n.a.	n.a.	n.a.
584601843	SMUL_1234	hypothetical protein SMUL_1234	n.a.	Ident	n.a.	Ident	n.a.	7.29615	n.a.	7.11946	n.a.	8.30619	n.a.	Ident
584601844	SMUL_1235	ferredoxin	Ident	Ident	Ident	Ident	n.a.	Ident	n.a.	Ident	Ident	6.6582	n.a.	Ident
584601845	SMUL_1236	RNA polymerase sigma-54 factor RpoN	n.a.	Ident	n.a.	Ident	n.a.	Ident	Ident	Ident	Ident	8.43944	Ident	8.98233
584601849	SMUL_1240	putative nuclease	n.a.	Ident	n.a.	Ident	n.a.	Ident	n.a.	Ident	n.a.	Ident	n.a.	n.a.
584601851	SMUL_1242	antitoxin-like protein	n.a.	n.a.	n.a.	n.a.	n.a.	n.a.	Ident	n.a.	n.a.	n.a.	Ident	n.a.
584601852	SMUL_1243	hypothetical protein SMUL_1243	n.a.	n.a.	n.a.	n.a.	Ident	n.a.	Ident	n.a.	n.a.	n.a.	n.a.	n.a.
584601853	SMUL_1244	DNA-damage-inducible protein D	n.a.	n.a.	n.a.	n.a.	7.47991	n.a.	n.a.	n.a.	n.a.	n.a.	n.a.	n.a.
584601855	SMUL_1246	hypothetical protein SMUL_1246	Ident	n.a.	n.a.	n.a.	n.a.	n.a.	n.a.	n.a.	n.a.	n.a.	n.a.	n.a.
584601856	SMUL_1247	RNR/PFL superfamily protein	n.a.	Ident	n.a.	n.a.	n.a.	n.a.	n.a.	n.a.	n.a.	n.a.	n.a.	n.a.
584601858	SMUL_1249	beta-lactamase	Ident	n.a.	n.a.	n.a.	n.a.	n.a.	n.a.	n.a.	n.a.	Ident	n.a.	Ident
584601859	SMUL_1250	GGDEF/EAL domain-containing signaling protein	n.a.	n.a.	n.a.	n.a.	n.a.	n.a.	n.a.	n.a.	n.a.	n.a.	Ident	n.a.
584601860	SMUL_1251	periplasmic protein	n.a.	n.a.	n.a.	Ident	n.a.	7.75064	n.a.	n.a.	n.a.	n.a.	n.a.	n.a.
584601861	SMUL_1252	putative outer membrane protein	n.a.	n.a.	n.a.	n.a.	n.a.	n.a.	Ident	n.a.	n.a.	n.a.	Ident	n.a.
584601862	SMUL_1253	membrane protein	n.a.	Ident	Ident	n.a.	n.a.	n.a.	7.47376	n.a.	7.24989	n.a.	8.24315	n.a.
584601863	SMUL_1254	CHAD domain-containing protein	n.a.	n.a.	7.52387	Ident	n.a.	n.a.	n.a.	n.a.	n.a.	n.a.	Ident	n.a.
584601867	SMUL_1258	putative isomerase	n.a.	n.a.	n.a.	n.a.	n.a.	n.a.	n.a.	Ident	n.a.	n.a.	n.a.	Ident
584601871	SMUL_1262	alpha/beta hydrolase family protein	Ident	n.a.	n.a.	n.a.	n.a.	n.a.	8.82388	8.94466	n.a.	7.52001	n.a.	n.a.
584601876	SMUL_1267	putative diguanylate cyclase	n.a.	Ident	n.a.	n.a.	n.a.	n.a.	n.a.	n.a.	n.a.	n.a.	n.a.	n.a.
584601878	SMUL_1269	putative FMN-binding protein	n.a.	n.a.	n.a.	n.a.	n.a.	n.a.	n.a.	Ident	n.a.	n.a.	n.a.	n.a.
584601879	SMUL_1270	putative pyridoxamine 5'-phosphate oxidase	7.06535	Ident	Ident	Ident	n.a.	n.a.	Ident	Ident	n.a.	6.89172	n.a.	n.a.
584601880	SMUL_1271	hypothetical protein SMUL_1271	n.a.	n.a.	n.a.	n.a.	n.a.	n.a.	Ident	Ident	n.a.	Ident	6.58887	Ident
584601881	SMUL_1272	D-alanine aminotransferase	8.86339	8.73666	8.5022	9.00861	8.68496	9.15306	8.43654	8.86866	8.46297	9.28667	8.40385	8.87888
584601883	SMUL_1274	hypothetical protein SMUL_1274	8.24083	8.04324	7.98833	8.18193	7.98454	8.21668	7.95306	8.05722	8.33975	Ident	Ident	Ident
584601886	SMUL_1277	TMAO reductase-like protein	n.a.	n.a.	n.a.	n.a.	Ident	n.a.	n.a.	n.a.	n.a.	n.a.	n.a.	n.a.
584601889	SMUL_1280	putative two-component regulator, periplasmic binding protein	Ident	n.a.	n.a.	n.a.	n.a.	n.a.	n.a.	n.a.	n.a.	n.a.	n.a.	n.a.
584601891	SMUL_1282	endoribonuclease L-PSP	7.78004	7.77086	8.04666	7.58924	7.74748	7.81972	7.61317	7.44492	7.66609	8.53516	Ident	7.82183
584601892	SMUL_1283	putative acetyltransferase	n.a.	n.a.	n.a.	n.a.	n.a.	6.78689	n.a.	n.a.	n.a.	n.a.	n.a.	n.a.
584601894	SMUL_1285	nitrogenase iron protein NifH	Ident	n.a.	n.a.	n.a.	n.a.	n.a.	n.a.	n.a.	n.a.	n.a.	n.a.	n.a.
584601896	SMUL_1287	nitrogenase (molybdenum-iron) alpha chain	n.a.	n.a.	n.a.	n.a.	n.a.	n.a.	n.a.	Ident	n.a.	n.a.	Ident	n.a.
584601897	SMUL_1288	nitrogenase (molybdenum-iron) beta chain	n.a.	Ident	n.a.	n.a.	n.a.	n.a.	n.a.	n.a.	n.a.	n.a.	n.a.	8.44845
584601901	SMUL_1292	hypothetical protein SMUL_1292	n.a.	n.a.	n.a.	n.a.	n.a.	n.a.	Ident	n.a.	n.a.	Ident	n.a.	n.a.
584601902	SMUL_1293	putative hydrolase	n.a.	Ident	n.a.	Ident	n.a.	n.a.	n.a.	7.21194	n.a.	Ident	n.a.	6.57625
584601913	SMUL_1304	oxidoreductase, glutamate synthase [NADPH] small chain-like protein	n.a.	n.a.	n.a.	n.a.	n.a.	Ident	n.a.	n.a.	n.a.	n.a.	n.a.	n.a.
584601915	SMUL_1306	soluble, cytoplasmic ECH-like hydrogenase, 4Fe-4S cluster ferredoxin subunit CooF-like	n.a.	n.a.	n.a.	Ident	n.a.	n.a.	n.a.	n.a.	n.a.	n.a.	n.a.	n.a.
584601916	SMUL_1307	soluble, cytoplasmic ECH-like hydrogenase large subunit CooH-like	n.a.	Ident	n.a.	Ident	n.a.	6.62941	Ident	6.77237	Ident	7.55864	n.a.	6.24584
584601920	SMUL_1311	HDIG domain protein	n.a.	Ident	n.a.	n.a.	n.a.	n.a.	n.a.	Ident	n.a.	n.a.	n.a.	n.a.
584601923	SMUL_1314	hypothetical protein SMUL_1314	n.a.	Ident	n.a.	n.a.	n.a.	n.a.	n.a.	n.a.	n.a.	n.a.	n.a.	n.a.
584601926	SMUL_1317	YkgG-like protein	8.72476	9.32739	8.71111	9.25152	8.38811	9.06743	8.0235	8.35056	n.a.	7.44413	7.80167	8.41266
584601927	SMUL_1318	putative oxidoreductase, YkgE/YkgF-like	8.66105	9.41718	8.76342	9.325	8.56195	8.91481	8.38808	8.53998	7.45356	7.8177	8.2675	8.24447
584601928	SMUL_1319	putative aspartate aminotransferase	n.a.	Ident	n.a.	n.a.	n.a.	n.a.	n.a.	Ident	n.a.	n.a.	n.a.	n.a.
584601929	SMUL_1320	ABC transporter membrane fusion protein, PltH-like	Ident	n.a.	n.a.	n.a.	n.a.	Ident	n.a.	n.a.	n.a.	n.a.	n.a.	Ident
584601933	SMUL_1324	putative toxin protein, VapC-like	Ident	n.a.	n.a.	n.a.	7.86216	n.a.	n.a.	n.a.	n.a.	n.a.	n.a.	n.a.
584601938	SMUL_1329	Aldo_keto_red family protein	n.a.	Ident	n.a.	n.a.	n.a.	n.a.	n.a.	n.a.	n.a.	n.a.	n.a.	n.a.
584601939	SMUL_1330	succinate dehydrogenase flavoprotein subunit-like protein	n.a.	n.a.	n.a.	n.a.	n.a.	n.a.	Ident	n.a.	n.a.	Ident	n.a.	n.a.
584601941	SMUL_1332	response regulator	n.a.	n.a.	n.a.	n.a.	n.a.	n.a.	n.a.	n.a.	n.a.	Ident	n.a.	n.a.
584601943	SMUL_1334	putative superoxide reductase	8.73015	9.06052	8.50366	9.01907	8.34513	9.09523	8.07653	8.1901	8.16971	8.94458	Ident	8.30682
584601944	SMUL_1335	hypothetical protein SMUL_1335	7.83327	8.27954	8.07815	7.10477	8.58506	8.64955	8.3467	8.14649	7.36097	7.95722	8.60539	8.69669
584601945	SMUL_1336	hypothetical protein SMUL_1336	8.16015	7.94524	8.35789	7.77302	8.66278	8.70549	8.46078	8.49302	7.93969	8.6968	8.79437	8.95148
584601946	SMUL_1337	thiamine-monophosphate kinase	Ident	n.a.	Ident	n.a.	7.64242	n.a.	Ident	Ident	Ident	n.a.	7.40536	n.a.
584601947	SMUL_1338	tRNA pseudouridine 13 synthase	7.69036	n.a.	8.1258	n.a.	8.11309	Ident	7.38158	Ident	7.69195	n.a.	Ident	n.a.
584601952	SMUL_1343	putative diguanylate cyclase (GGDEF domain)	n.a.	n.a.	n.a.	n.a.	n.a.	n.a.	n.a.	n.a.	n.a.	Ident	n.a.	n.a.
584601953	SMUL_1344	hydroxymethylpyrimidine/phosphomethylpyrimidine kinase	n.a.	7.98419	7.42219	7.63244	7.77186	8.07079	7.77961	7.79872	n.a.	7.39392	Ident	7.21024
584601955	SMUL_1346	hydroxyethylthiazole kinase	7.07455	7.48464	7.04449	7.46765	7.12348	7.52593	7.06125	7.63922	n.a.	7.32337	6.67856	6.87002
584601956	SMUL_1347	ferritin-like protein	9.31894	9.41982	9.65961	9.60886	8.67099	9.2383	9.47769	9.3642	9.83103	9.53897	9.70066	9.46865
584601960	SMUL_1351	methyl-accepting chemotaxis protein	n.a.	n.a.	7.53628	n.a.	n.a.	n.a.	9.17062	n.a.	8.22734	7.38463	n.a.	n.a.
584601961	SMUL_1352	methyl-accepting chemotaxis protein	8.35523	8.04646	8.19485	8.01389	8.351	7.4863	9.10477	7.41877	8.05007	7.64823	9.06666	8.22545
584601964	SMUL_1355	ABC transporter, ATP-binding protein	n.a.	6.82736	n.a.	n.a.	n.a.	7.40849	n.a.	n.a.	n.a.	n.a.	n.a.	n.a.
584601965	SMUL_1356	flagellar motor rotation protein MotB	n.a.	Ident	Ident	Ident	Ident	Ident	7.4149	n.a.	7.11801	n.a.	7.61172	n.a.
584601966	SMUL_1357	flagellar motor rotation protein MotA	n.a.	n.a.	n.a.	n.a.	n.a.	n.a.	Ident	n.a.	n.a.	n.a.	Ident	n.a.
584601967	SMUL_1358	transcriptional regulator, TetR family	7.66482	7.56909	Ident	8.06614	n.a.	7.29629	Ident	7.53894	n.a.	Ident	n.a.	Ident
584601968	SMUL_1359	RND efflux system, membrane fusion protein CmeA	7.4063	n.a.	7.2339	n.a.	7.21084	Ident	8.13952	7.09008	7.66848	n.a.	7.90792	n.a.
584601969	SMUL_1360	RND efflux system, inner membrane transporter CmeB	Ident	n.a.	Ident	n.a.	Ident	n.a.	7.87312	n.a.	Ident	n.a.	8.00205	n.a.
584601970	SMUL_1361	RND efflux system, outer membrane lipoprotein, CmeC	Ident	Ident	n.a.	n.a.	7.04339	n.a.	Ident	n.a.	n.a.	Ident	Ident	n.a.
584601973	SMUL_1364	putative NAD(P)H nitroreductase	8.7316	8.39488	8.62101	8.5167	8.56843	8.74697	8.52078	8.5921	8.0425	8.78546	8.42804	8.77326
584601974	SMUL_1365	putative NAD(P)H nitroreductase	7.9083	7.85049	7.83071	Ident	Ident	7.60216	Ident	Ident	Ident	7.85232	7.85836	8.1746
584601978	SMUL_1369	YbgA-like protein	n.a.	n.a.	n.a.	n.a.	n.a.	n.a.	n.a.	n.a.	n.a.	n.a.	n.a.	Ident
584601982	SMUL_1373	phenylacetate-coenzyme A ligase	n.a.	n.a.	n.a.	n.a.	n.a.	n.a.	8.00465	8.26542	7.99535	Ident	Ident	7.71305
584601983	SMUL_1374	ACT domain-containing protein	n.a.	7.84758	n.a.	n.a.	n.a.	7.84047	8.35481	8.75616	8.05082	9.0178	8.64108	9.05862
584601984	SMUL_1375	phenylacetate-coenzyme A ligase	n.a.	Ident	n.a.	n.a.	n.a.	6.53591	n.a.	7.81235	n.a.	8.19084	n.a.	8.15217
584601985	SMUL_1376	indolepyruvate oxidoreductase subunit IorB	n.a.	Ident	n.a.	n.a.	Ident	Ident	7.25849	7.53855	7.19965	7.30605	7.39194	7.47923
584601986	SMUL_1377	indolepyruvate oxidoreductase subunit IorA	7.53355	7.71002	n.a.	Ident	8.02188	7.13173	8.46736	8.48215	7.92748	8.09971	8.56843	8.36209
584601989	SMUL_1380	hypothetical protein SMUL_1380	n.a.	n.a.	n.a.	n.a.	n.a.	n.a.	n.a.	n.a.	n.a.	Ident	n.a.	n.a.
584601990	SMUL_1381	flagellar biosynthesis protein FliS	n.a.	n.a.	n.a.	n.a.	n.a.	n.a.	n.a.	n.a.	n.a.	8.0852	n.a.	n.a.
584601991	SMUL_1382	flagellar hook-associated protein FliD	n.a.	n.a.	n.a.	n.a.	n.a.	n.a.	n.a.	n.a.	7.67773	8.71168	Ident	n.a.
584601992	SMUL_1383	flagellar protein FlaG	n.a.	7.29473	n.a.	7.54974	n.a.	7.35953	8.25907	8.46486	Ident	8.96349	7.60363	8.89001
584601995	SMUL_1386	flagellar P-ring protein FlgI	n.a.	n.a.	n.a.	n.a.	n.a.	Ident	n.a.	n.a.	n.a.	n.a.	n.a.	n.a.
584601998	SMUL_1389	hypothetical protein SMUL_1389	Ident	Ident	n.a.	Ident	n.a.	Ident	n.a.	Ident	n.a.	Ident	n.a.	n.a.
584601999	SMUL_1390	flagellar hook-associated protein FlgK	n.a.	n.a.	n.a.	n.a.	n.a.	n.a.	n.a.	n.a.	7.48573	8.22184	n.a.	n.a.
584602003	SMUL_1394	putative tautomerase	6.57768	7.01639	Ident	7.46989	n.a.	7.33616	n.a.	Ident	6.70058	7.05203	Ident	Ident
584602004	SMUL_1395	ATP synthase chain A	n.a.	n.a.	Ident	n.a.	n.a.	n.a.	7.21973	n.a.	n.a.	n.a.	7.34058	n.a.
584602007	SMUL_1398	aspartyl/glutamyl-tRNA(Asn/Gln) amidotransferase subunit B	8.20791	8.37774	8.03733	8.10262	8.44639	8.38654	8.29322	8.36382	8.1835	8.15936	8.27984	8.14736
584602008	SMUL_1399	glycerol-3-phosphate dehydrogenase [NAD(P)+]	n.a.	7.80956	n.a.	7.33332	Ident	7.7911	7.18733	Ident	n.a.	8.11814	Ident	7.75088
584602009	SMUL_1400	BglX-like periplasmic glycosyl hydrolase	n.a.	Ident	n.a.	n.a.	n.a.	7.57906	n.a.	n.a.	n.a.	n.a.	n.a.	n.a.
584602010	SMUL_1401	dihydroorotase	8.54658	8.47168	8.39635	7.6801	8.91261	7.56525	8.52199	8.57011	8.70597	n.a.	8.51155	8.31864
584602015	SMUL_1406	coenzyme A biosynthesis bifunctional protein CoaBC	7.35373	7.70192	Ident	n.a.	n.a.	Ident	n.a.	7.56598	n.a.	n.a.	n.a.	n.a.
584602016	SMUL_1407	bifunctional protein GlmU	7.59364	7.51218	7.28971	7.62164	7.53346	7.86901	7.57476	7.42767	7.69192	7.64524	7.80102	7.92153
584602018	SMUL_1409	putative aldose 1-epimerase	n.a.	Ident	n.a.	n.a.	n.a.	n.a.	n.a.	n.a.	n.a.	n.a.	n.a.	n.a.
584602019	SMUL_1410	transcriptional regulator	n.a.	n.a.	n.a.	Ident	n.a.	n.a.	n.a.	n.a.	n.a.	n.a.	n.a.	n.a.
584602020	SMUL_1411	modulator of drug activity B	8.10045	8.37727	8.75661	8.97574	8.25135	8.85914	7.87447	8.11119	Ident	8.60286	Ident	8.29114
584602023	SMUL_1414	hypothetical protein SMUL_1414	n.a.	n.a.	n.a.	n.a.	n.a.	n.a.	n.a.	n.a.	7.86508	7.95668	n.a.	n.a.
584602027	SMUL_1418	glucose-6-phosphate isomerase	8.69442	8.66883	8.87069	8.76496	9.02711	9.09393	8.5208	8.57349	8.91741	8.27821	8.64058	8.53769
584602028	SMUL_1419	hypothetical protein SMUL_1419	8.0585	8.25987	8.1474	8.25139	8.17521	8.60796	8.41558	8.16829	8.39723	Ident	8.65265	8.0446
584602032	SMUL_1423	membrane-bound NiFe hydrogenase small chain precursor	n.a.	7.88608	8.79872	Ident	Ident	n.a.	8.44516	8.14433	8.67896	7.72684	7.35487	8.04782
584602033	SMUL_1424	membrane-bound NiFe hydrogenase large subunit	9.36584	9.32172	9.73125	9.12801	9.17017	8.78646	9.69976	9.38985	9.93878	9.49128	9.46778	9.4941
584602034	SMUL_1425	membrane-bound NiFe hydrogenase, cytochrome b subunit	7.7071	n.a.	8.16344	n.a.	7.28786	n.a.	8.08473	n.a.	8.13946	n.a.	n.a.	n.a.
584602035	SMUL_1426	NiFe hydrogenase maturation protease HydD	n.a.	7.06932	n.a.	Ident	n.a.	7.5853	n.a.	7.09623	n.a.	7.04552	n.a.	n.a.
584602036	SMUL_1427	NiFe hydrogenase accessory protein HydE	7.47443	7.38669	7.76183	Ident	7.4203	6.85866	7.44726	7.75053	7.39096	7.86841	7.93566	7.67329
584602038	SMUL_1429	nickel responsive regulator NikR	8.93037	7.70143	9.20203	Ident	9.04833	Ident	9.01997	7.48504	7.54778	6.56579	8.03857	7.67759
584602039	SMUL_1430	ferrichrome-iron receptor	n.a.	n.a.	n.a.	n.a.	n.a.	n.a.	n.a.	n.a.	n.a.	n.a.	n.a.	8.26886
584602042	SMUL_1433	NiFe hydrogenase nickel incorporation protein HypB	7.84323	8.43758	n.a.	8.44141	Ident	8.51184	Ident	8.09334	n.a.	8.19625	n.a.	n.a.
584602043	SMUL_1434	NiFe hydrogenase metallocenter assembly protein HypC	n.a.	Ident	n.a.	Ident	n.a.	Ident	n.a.	n.a.	n.a.	7.26988	n.a.	n.a.
584602044	SMUL_1435	NiFe hydrogenase metallocenter assembly protein HypD	n.a.	Ident	n.a.	7.13213	n.a.	Ident	Ident	7.27738	n.a.	7.82468	Ident	7.05832
584602045	SMUL_1436	NiFe hydrogenase metallocenter assembly protein HypE	Ident	7.59457	7.36508	8.12249	Ident	8.13689	n.a.	8.31286	Ident	8.5671	Ident	8.02182
584602047	SMUL_1438	putative N-acetyltransferase	7.99892	7.51576	7.85144	Ident	7.54167	Ident	7.92242	Ident	7.82518	n.a.	7.93391	7.48248
584602048	SMUL_1439	phosphoglycolate phosphatase	n.a.	Ident	n.a.	n.a.	n.a.	6.83386	Ident	Ident	n.a.	7.45682	n.a.	7.33689
584602049	SMUL_1440	membrane-bound AsmA1 family protein	n.a.	n.a.	Ident	n.a.	Ident	n.a.	n.a.	n.a.	n.a.	n.a.	n.a.	n.a.
584602051	SMUL_1442	isocitrate dehydrogenase [NADP]	9.04521	9.23224	8.3316	9.60351	8.73221	9.16958	8.59196	9.24919	8.76924	9.51372	8.6642	9.21153
584602052	SMUL_1443	malate dehydrogenase	Ident	7.71149	Ident	Ident	n.a.	7.79366	n.a.	7.69047	7.41653	7.47902	Ident	7.90057
584602058	SMUL_1449	putative glycolate oxidase subunit GlcD	7.74465	7.71076	n.a.	n.a.	n.a.	n.a.	n.a.	n.a.	n.a.	n.a.	n.a.	n.a.
584602059	SMUL_1450	succinyl-CoA ligase [ADP-forming] beta chain	8.72922	9.03701	8.61206	8.84948	8.23452	8.70482	8.30274	8.67765	8.46316	8.67496	8.70121	9.04777
584602060	SMUL_1451	succinyl-CoA ligase [ADP-forming] alpha chain	8.82041	8.71408	8.763	8.8286	8.16696	8.38656	8.1902	8.38112	8.61357	8.42513	8.36384	8.67023
584602061	SMUL_1452	2-oxoglutarate oxidoreductase, delta subunit	8.84636	8.72451	8.79785	8.85632	8.16826	8.90819	8.49893	8.85801	8.76599	8.84831	8.72282	9.11047
584602062	SMUL_1453	2-oxoglutarate oxidoreductase, alpha subunit	9.13874	9.18762	9.28208	8.9552	9.09193	9.0588	9.11575	9.17361	9.29866	8.7655	9.40258	9.28036
584602063	SMUL_1454	2-oxoglutarate oxidoreductase, beta subunit	8.9495	9.08079	8.83868	8.9047	8.9014	8.64897	8.79822	8.87281	9.11487	8.64904	8.98051	9.17582
584602064	SMUL_1455	2-oxoglutarate oxidoreductase, gamma subunit	8.66099	7.79391	8.64637	7.42021	8.35682	Ident	8.24627	8.38931	8.40701	7.84281	8.59371	8.48577
584602067	SMUL_1459	fumarate hydratase class II	8.09313	8.13756	8.56841	8.42675	7.92913	8.04428	n.a.	Ident	8.12381	7.99917	7.6448	8.32996
584602071	SMUL_1463	hypothetical protein SMUL_1463	n.a.	7.53531	n.a.	Ident	n.a.	7.52767	n.a.	n.a.	n.a.	6.90639	n.a.	Ident
584602072	SMUL_1464	hypothetical protein SMUL_1464	7.60875	Ident	Ident	7.7265	n.a.	n.a.	n.a.	Ident	n.a.	n.a.	n.a.	n.a.
584602073	SMUL_1465	4Fe4S ferredoxin domain-containing protein	n.a.	Ident	n.a.	n.a.	n.a.	n.a.	n.a.	n.a.	n.a.	n.a.	n.a.	n.a.
584602074	SMUL_1466	type III pyridoxal 5-phosphate (PLP)-dependent protein	7.18814	Ident	Ident	n.a.	Ident	7.00998	Ident	Ident	Ident	7.78916	Ident	8.11721
584602077	SMUL_1469	putative enoyl-[acyl-carrier-protein] reductase [NADPH]	8.8056	8.28601	8.7465	8.17084	9.1703	8.81354	9.11316	8.33994	8.90371	7.94857	9.34062	8.23518
584602078	SMUL_1470	4-hydroxy-tetrahydrodipicolinate synthase	8.77639	8.94154	8.49646	8.69914	8.90786	9.18203	8.36484	8.74339	8.50837	9.0484	9.109	9.13746
584602079	SMUL_1471	putative zinc protease	8.68469	8.45694	8.68272	7.9215	8.77832	8.63768	8.70432	7.97524	8.71614	7.36281	8.22466	8.21236
584602080	SMUL_1472	dihydroorotate dehydrogenase	8.03991	n.a.	8.19265	n.a.	8.49238	n.a.	8.76887	n.a.	8.28526	n.a.	8.79438	n.a.
584602081	SMUL_1473	putative lipid A export ATP-binding/permease protein	n.a.	n.a.	n.a.	n.a.	n.a.	n.a.	n.a.	n.a.	n.a.	n.a.	n.a.	Ident
584602082	SMUL_1474	cysteinyl-tRNA synthetase	7.68205	7.79404	7.5356	7.65394	7.67984	8.42743	7.66631	7.82181	7.74824	8.26287	7.53531	7.91754
584602084	SMUL_1476	hypothetical protein SMUL_1476	8.19546	7.85557	8.3021	7.61393	8.48049	8.12944	8.23293	7.3551	7.87846	Ident	7.99923	n.a.
584602086	SMUL_1478	D-alanine--D-alanine ligase	8.44447	7.71628	8.38063	8.0785	8.40664	7.65413	8.50942	8.09053	8.43909	8.5091	7.88032	8.20984
584602088	SMUL_1480	putative hydrolase	n.a.	n.a.	n.a.	n.a.	n.a.	n.a.	n.a.	Ident	n.a.	n.a.	n.a.	n.a.
584602091	SMUL_1483	phosphate acetyltransferase	9.76262	9.74478	9.59088	9.22729	9.95956	9.21544	8.71373	8.81137	8.69216	Ident	8.66039	8.3786
584602092	SMUL_1484	acetate kinase	9.30344	9.58396	9.21976	9.46478	9.40141	9.77691	8.52053	8.46784	8.1647	8.48682	8.66511	8.68127
584602093	SMUL_1485	YqeY-like protein	8.41179	8.55704	8.00667	8.56906	Ident	8.7467	8.10808	8.51667	8.21663	8.74247	8.08484	8.57411
584602094	SMUL_1486	flagellar L-ring protein FlgH	n.a.	n.a.	n.a.	n.a.	n.a.	n.a.	Ident	n.a.	n.a.	n.a.	n.a.	n.a.
584602096	SMUL_1488	type II secretion system protein F	6.99362	n.a.	7.09186	n.a.	Ident	n.a.	7.42843	n.a.	7.09551	n.a.	Ident	n.a.
584602097	SMUL_1489	type II secretion system protein E	7.35852	7.45001	7.30884	Ident	7.59541	7.02188	Ident	7.57995	7.44074	n.a.	n.a.	6.78801
584602098	SMUL_1490	putative transformation system protein	n.a.	n.a.	7.61307	n.a.	7.3859	n.a.	Ident	n.a.	Ident	n.a.	n.a.	n.a.
584602100	SMUL_1492	type II secretion system protein D	n.a.	6.72208	n.a.	Ident	n.a.	7.25169	n.a.	7.0239	6.77973	7.81677	Ident	Ident
584602104	SMUL_1496	GTPase Era	Ident	7.30102	n.a.	Ident	n.a.	7.69262	n.a.	n.a.	Ident	n.a.	n.a.	n.a.
584602105	SMUL_1497	ATP-dependent hsl protease ATP-binding subunit HslU	8.45247	8.29958	8.39136	7.56301	8.57288	7.89007	8.08503	8.47785	8.42539	7.86454	8.09719	8.12325
584602106	SMUL_1498	ATP-dependent protease HslV	8.77899	8.67187	8.64446	8.24168	8.64655	7.66116	8.57398	8.43671	8.51944	n.a.	8.34383	8.13831
584602107	SMUL_1499	LSU ribosomal protein L9p	9.39273	8.54618	9.52678	Ident	9.521	Ident	9.52295	8.28452	9.42831	n.a.	9.30017	Ident
584602109	SMUL_1501	argininosuccinate synthase	9.30289	9.55088	9.44018	9.39101	9.40153	9.48577	9.36761	9.48475	9.23413	8.9619	9.21077	9.08878
584602111	SMUL_1503	anthranilate phosphoribosyltransferase	n.a.	6.88367	n.a.	7.0467	n.a.	7.39286	n.a.	7.4905	7.23892	7.27289	Ident	Ident
584602112	SMUL_1504	ATPase YjeE/YdiB-like	n.a.	Ident	n.a.	n.a.	n.a.	Ident	n.a.	n.a.	n.a.	n.a.	n.a.	n.a.
584602113	SMUL_1505	lipopolysaccharide export system ATP-binding protein LptB	6.66475	7.27329	Ident	6.91196	6.82651	7.4516	6.98502	Ident	6.69868	7.65287	n.a.	Ident
584602116	SMUL_1508	arginyl-tRNA--protein transferase	n.a.	Ident	n.a.	n.a.	n.a.	n.a.	n.a.	n.a.	n.a.	n.a.	n.a.	n.a.
584602120	SMUL_1512	PHP/AAA ATPase domain-containing protein	n.a.	Ident	Ident	n.a.	n.a.	n.a.	n.a.	n.a.	n.a.	n.a.	n.a.	n.a.
584602121	SMUL_1513	hypothetical protein SMUL_1513	Ident	Ident	n.a.	n.a.	n.a.	n.a.	n.a.	n.a.	n.a.	n.a.	n.a.	n.a.
584602123	SMUL_1515	deoxyguanosinetriphosphate triphosphohydrolase	n.a.	n.a.	n.a.	n.a.	7.15475	n.a.	n.a.	n.a.	n.a.	n.a.	n.a.	n.a.
584602127	SMUL_1519	methyl-accepting chemotaxis protein	n.a.	n.a.	7.11089	Ident	n.a.	n.a.	n.a.	n.a.	n.a.	n.a.	n.a.	n.a.
584602134	SMUL_1526	fumarate reductase-like protein	n.a.	n.a.	n.a.	Ident	n.a.	n.a.	n.a.	n.a.	n.a.	n.a.	n.a.	n.a.
584602138	SMUL_1530	alkylhydroperoxidase AhpD family protein	n.a.	n.a.	Ident	n.a.	n.a.	n.a.	n.a.	n.a.	n.a.	Ident	n.a.	n.a.
584602139	SMUL_1531	tetrachloroethene reductive dehalogenase catalytic subunit PceA	n.a.	Ident	10.535	10.2967	6.90258	Ident	8.57683	Ident	10.6905	10.6886	Ident	9.18002
584602140	SMUL_1532	tetrachloroethene reductive dehalogenase membrane anchor PceB	n.a.	n.a.	8.89625	n.a.	n.a.	n.a.	n.a.	n.a.	8.9282	n.a.	n.a.	n.a.
584602141	SMUL_1533	IscU/NifU-like protein	n.a.	n.a.	8.76404	9.41393	n.a.	n.a.	n.a.	n.a.	6.26001	8.52622	n.a.	n.a.
584602142	SMUL_1534	two-component sensor histidine kinase	n.a.	n.a.	n.a.	n.a.	n.a.	n.a.	n.a.	n.a.	n.a.	n.a.	Ident	n.a.
584602144	SMUL_1536	reductive dehalogenase catalytic subunit RdhA	n.a.	n.a.	n.a.	n.a.	n.a.	n.a.	n.a.	n.a.	Ident	Ident	n.a.	n.a.
584602147	SMUL_1539	two-component response regulator	n.a.	Ident	n.a.	7.60934	n.a.	7.44228	n.a.	n.a.	n.a.	7.38867	n.a.	n.a.
584602149	SMUL_1541	putative quinol dehydrogenase, periplasmic subunit	n.a.	n.a.	8.44296	n.a.	n.a.	n.a.	n.a.	n.a.	8.05791	Ident	n.a.	n.a.
584602151	SMUL_1543	adenosylcobinamide-phosphate synthase CbiB	n.a.	n.a.	Ident	n.a.	n.a.	n.a.	n.a.	n.a.	n.a.	n.a.	n.a.	n.a.
584602152	SMUL_1544	threonine phosphate decarboxylase-like enzyme	n.a.	n.a.	8.5454	8.82042	n.a.	n.a.	Ident	n.a.	7.68951	8.99762	n.a.	n.a.
584602153	SMUL_1545	bifunctional cobamide biosynthesis protein CobU	n.a.	n.a.	8.17213	8.61133	Ident	Ident	n.a.	n.a.	7.96933	9.08422	n.a.	n.a.
584602154	SMUL_1546	cobyric acid synthase CbiP	n.a.	n.a.	8.29288	9.18035	n.a.	n.a.	n.a.	n.a.	8.60645	9.33952	n.a.	Ident
584602155	SMUL_1547	nicotinate-nucleotide--dimethylbenzimidazole phosphoribosyltransferase CobT	n.a.	n.a.	8.73069	9.52304	n.a.	Ident	n.a.	Ident	8.53015	9.90254	n.a.	Ident
584602156	SMUL_1548	cysteine-rich domain protein	n.a.	n.a.	Ident	8.28127	n.a.	n.a.	n.a.	n.a.	n.a.	8.07147	n.a.	n.a.
584602158	SMUL_1550	alpha-ribazole phosphatase CobC	n.a.	n.a.	n.a.	Ident	n.a.	n.a.	n.a.	n.a.	n.a.	n.a.	n.a.	n.a.
584602159	SMUL_1551	sirohydrochlorin cobaltochelatase CbiK	n.a.	n.a.	8.802	9.54913	n.a.	n.a.	n.a.	n.a.	9.09188	9.57297	n.a.	n.a.
584602162	SMUL_1554	corrinoid ABC transporter, B12-binding component BtuF	n.a.	n.a.	8.3853	8.93962	n.a.	n.a.	n.a.	n.a.	8.25867	7.84342	n.a.	n.a.
584602163	SMUL_1555	cobalt-precorrin-8x methylmutase CbiC	n.a.	Ident	7.6699	9.07184	n.a.	6.9055	n.a.	Ident	7.91738	9.33779	n.a.	6.88974
584602164	SMUL_1556	cobalt-precorrin-6 synthase, anaerobic CbiD	n.a.	n.a.	n.a.	Ident	n.a.	n.a.	n.a.	n.a.	n.a.	7.03574	n.a.	n.a.
584602165	SMUL_1557	cobalt-precorrin-6y C5-methyltransferase CbiE	n.a.	n.a.	n.a.	6.96355	n.a.	n.a.	n.a.	n.a.	n.a.	Ident	n.a.	n.a.
584602166	SMUL_1558	cobalt-precorrin-6y C15-methyltransferase [decarboxylating] CbiT	n.a.	n.a.	8.84082	8.98329	n.a.	n.a.	n.a.	n.a.	8.93403	9.30193	n.a.	Ident
584602167	SMUL_1559	cobalt-precorrin-2 C20-methyltransferase CbiL	n.a.	n.a.	8.56832	9.83336	n.a.	n.a.	n.a.	Ident	8.86781	10.0728	n.a.	n.a.
584602168	SMUL_1560	cobalt-precorrin-4 C11-methyltransferase CbiF	n.a.	n.a.	8.27247	9.38256	n.a.	n.a.	n.a.	n.a.	8.25544	9.45538	n.a.	n.a.
584602169	SMUL_1561	cobalamin biosynthesis protein CbiG	n.a.	n.a.	n.a.	Ident	n.a.	n.a.	n.a.	n.a.	n.a.	n.a.	n.a.	n.a.
584602170	SMUL_1562	cobalt-precorrin-3b C17-methyltransferase CbiH	n.a.	n.a.	8.75407	7.66914	n.a.	n.a.	n.a.	n.a.	8.74642	7.89759	n.a.	n.a.
584602171	SMUL_1563	uroporphyrinogen-III methyltransferase / Uroporphyrinogen-III synthase	n.a.	n.a.	8.55025	8.63859	Ident	n.a.	n.a.	n.a.	7.99939	8.13479	n.a.	n.a.
584602173	SMUL_1565	lipid A export ATP-binding/permease protein MsbA-like	n.a.	Ident	n.a.	n.a.	n.a.	n.a.	n.a.	n.a.	n.a.	n.a.	n.a.	n.a.
584602174	SMUL_1566	cobyrinic acid A,C-diamide synthase CbiA	n.a.	n.a.	n.a.	7.19194	n.a.	n.a.	n.a.	n.a.	n.a.	Ident	n.a.	n.a.
584602176	SMUL_1568	precorrin-2 dehydrogenase (NAD-dependent)	n.a.	n.a.	7.93009	7.68952	n.a.	n.a.	n.a.	n.a.	7.9073	7.82695	n.a.	n.a.
584602181	SMUL_1573	FeS cluster binding motif-containing flavoprotein	n.a.	n.a.	8.80254	9.51688	n.a.	n.a.	n.a.	n.a.	9.23727	9.8991	n.a.	Ident
584602183	SMUL_1575	putative FMN-binding protein	Ident	7.43417	10.2297	10.6542	Ident	7.97781	Ident	7.76253	10.1418	10.5401	Ident	8.05825
584602195	SMUL_1587	hypothetical protein SMUL_1587	n.a.	n.a.	n.a.	n.a.	n.a.	n.a.	n.a.	n.a.	n.a.	Ident	n.a.	n.a.
584602204	SMUL_1597	DNA-binding protein HU-beta	8.53229	9.44044	8.11546	9.02394	8.42753	8.74869	8.78041	9.5693	8.38547	8.0811	8.37083	9.39678
584602205	SMUL_1598	flagellar hook-associated protein FlgL	n.a.	7.24301	n.a.	n.a.	n.a.	Ident	n.a.	6.52341	7.41972	8.39185	n.a.	6.61917
584602206	SMUL_1599	cell division protein FtsK	Ident	n.a.	7.67269	7.31399	Ident	Ident	8.21672	n.a.	7.62459	n.a.	7.90011	n.a.
584602207	SMUL_1600	aconitate hydratase	8.95667	9.19211	8.21116	9.26598	7.70855	9.0377	8.78131	9.22793	8.46991	9.33539	8.14634	9.15913
584602208	SMUL_1601	putative FKBP-type peptidyl-prolyl cis-trans isomerase	n.a.	Ident	n.a.	n.a.	n.a.	Ident	n.a.	n.a.	n.a.	Ident	n.a.	n.a.
584602209	SMUL_1602	phosphoenolpyruvate synthase	n.a.	n.a.	n.a.	n.a.	n.a.	n.a.	n.a.	n.a.	Ident	Ident	n.a.	n.a.
584602212	SMUL_1606	putative membrane protein	n.a.	n.a.	n.a.	n.a.	n.a.	n.a.	n.a.	n.a.	n.a.	n.a.	Ident	n.a.
584602213	SMUL_1607	tRNA (uracil-5-)-methyltransferase	n.a.	Ident	n.a.	Ident	n.a.	n.a.	n.a.	Ident	n.a.	Ident	n.a.	n.a.
584602214	SMUL_1608	methyl-accepting chemotaxis protein	8.55538	n.a.	Ident	n.a.	8.64331	n.a.	9.10211	n.a.	Ident	n.a.	8.99563	n.a.
584602215	SMUL_1609	putative CoA-binding protein, YccU-like	Ident	7.6883	n.a.	Ident	7.03412	8.01975	7.41657	7.80953	n.a.	Ident	Ident	8.01814
584602216	SMUL_1610	threonine ammonia-lyase	9.11163	9.23448	8.58602	8.2969	10.244	9.582	8.69581	8.9297	8.50887	8.05174	8.46481	8.71125
584602221	SMUL_1615	amino acid ABC transporter, periplasmic binding protein AapJ	8.09319	8.53051	6.87279	8.1857	n.a.	7.47202	8.72748	8.69511	9.18219	8.58003	8.77082	8.94394
584602222	SMUL_1616	3-deoxy-7-phosphoheptulonate synthase	8.42921	8.78097	8.26703	8.53458	8.20548	8.80096	8.08905	8.6203	8.19949	8.69397	7.76003	8.33865
584602226	SMUL_1620	superoxide reductase-like protein	n.a.	n.a.	Ident	8.27374	Ident	8.19594	n.a.	8.44624	n.a.	8.68185	n.a.	Ident
584602228	SMUL_1622	gamma-glutamyl phosphate reductase	7.48471	7.59398	7.50066	7.48732	7.52357	7.31612	7.70368	7.73202	7.81931	7.40399	7.77559	7.70666
584602229	SMUL_1623	putative thioredoxin reductase	8.12859	8.27437	7.86067	8.53286	7.87865	8.49807	7.50153	7.98225	8.30781	8.29145	Ident	7.96347
584602230	SMUL_1624	putative cell division protein	n.a.	n.a.	Ident	n.a.	n.a.	n.a.	n.a.	n.a.	n.a.	n.a.	n.a.	n.a.
584602233	SMUL_1627	hypothetical protein SMUL_1627	n.a.	n.a.	n.a.	n.a.	n.a.	n.a.	Ident	n.a.	n.a.	Ident	Ident	n.a.
584602234	SMUL_1628	indole-3-glycerol phosphate synthase	8.09131	7.35048	8.00346	7.36912	7.88365	8.01631	8.12092	7.81501	8.25767	8.0658	7.85028	7.93923
584602235	SMUL_1629	HIT family hydrolase	n.a.	n.a.	n.a.	n.a.	7.10747	n.a.	n.a.	n.a.	n.a.	n.a.	Ident	n.a.
584602237	SMUL_1631	putative periplasmic component of nickel/cobalt ECF transporter, NikK	10.2229	10.0313	10.2661	10.1915	10.0636	9.99879	10.4562	9.80726	10.2742	9.17593	10.4018	9.8165
584602238	SMUL_1632	putative substrate-specific component of nickel/cobalt ECF transporter, NikM	n.a.	n.a.	Ident	n.a.	n.a.	n.a.	n.a.	n.a.	n.a.	n.a.	n.a.	n.a.
584602239	SMUL_1633	putative membrane-bound component of nickel/cobalt ECF transporter, NikN-like	7.74574	n.a.	Ident	n.a.	n.a.	Ident	n.a.	n.a.	n.a.	n.a.	n.a.	n.a.
584602242	SMUL_1636	4-hydroxythreonine-4-phosphate dehydrogenase	n.a.	n.a.	n.a.	n.a.	Ident	Ident	n.a.	Ident	n.a.	n.a.	Ident	n.a.
584602243	SMUL_1637	pyridoxine 5'-phosphate synthase	7.79686	7.84811	7.59405	Ident	7.80111	7.93969	7.4225	7.71264	7.80272	7.10241	7.41956	7.98703
584602244	SMUL_1638	cytochrome b	n.a.	n.a.	n.a.	n.a.	n.a.	n.a.	n.a.	n.a.	n.a.	n.a.	Ident	n.a.
584602246	SMUL_1640	FAD-dependent oxidoreductase	7.9207	Ident	8.44189	n.a.	8.1856	n.a.	8.2658	n.a.	8.60576	n.a.	8.90968	n.a.
584602248	SMUL_1642	putative exopolyphosphatase	n.a.	n.a.	n.a.	n.a.	n.a.	n.a.	Ident	n.a.	Ident	9.0424	8.3272	8.79265
584602249	SMUL_1643	acetolactate synthase large subunit	8.30445	8.69206	7.9607	8.70147	8.37608	8.81184	8.57215	8.98641	8.00278	8.05825	8.77186	8.82863
584602250	SMUL_1644	acetolactate synthase small subunit	Ident	8.72774	7.6213	8.32974	7.86404	8.77793	Ident	8.73828	8.16519	8.38239	Ident	9.00802
584602251	SMUL_1645	UDP-3-O-[3-hydroxymyristoyl] glucosamine N-acyltransferase	7.63043	7.74529	Ident	n.a.	Ident	7.44472	n.a.	Ident	Ident	Ident	n.a.	n.a.
584602252	SMUL_1646	hypothetical protein SMUL_1646	n.a.	7.51241	n.a.	Ident	n.a.	8.20086	7.5299	Ident	Ident	7.84726	7.69387	7.94401
584602253	SMUL_1647	NADPH-dependent glutamate synthase subunit beta-like oxidoreductase	7.37891	n.a.	n.a.	n.a.	n.a.	n.a.	7.96327	n.a.	Ident	n.a.	7.15838	7.49743
584602254	SMUL_1648	aspartate aminotransferase	8.74748	8.87526	8.28808	8.77767	8.43762	9.12365	9.02176	9.19086	8.88297	9.40396	9.10788	9.53704
584602258	SMUL_1652	nitrogenase (iron-iron) beta chain	n.a.	n.a.	n.a.	n.a.	n.a.	n.a.	n.a.	n.a.	n.a.	Ident	n.a.	n.a.
584602259	SMUL_1653	nitrogenase (iron-iron) delta chain	n.a.	n.a.	n.a.	n.a.	n.a.	n.a.	n.a.	n.a.	Ident	n.a.	n.a.	n.a.
584602261	SMUL_1655	serine acetyltransferase	Ident	n.a.	7.51589	n.a.	Ident	n.a.	7.89197	n.a.	Ident	n.a.	Ident	n.a.
584602262	SMUL_1656	arginine decarboxylase	8.1753	8.1906	8.21149	7.87397	8.29174	8.5301	7.90071	8.0316	8.26937	7.06558	7.2264	7.62313
584602263	SMUL_1657	histidine--tRNA ligase	7.69675	7.86872	7.7485	7.22534	7.71768	7.83825	7.72701	7.94726	7.32828	7.83896	Ident	7.22845
584602264	SMUL_1658	thymidylate kinase	7.47625	7.82167	7.19106	7.34003	7.67296	7.98091	Ident	7.30301	6.57125	7.80504	6.96486	7.32863
584602265	SMUL_1659	phosphopantetheine adenylyltransferase	Ident	n.a.	n.a.	Ident	n.a.	Ident	n.a.	Ident	n.a.	n.a.	n.a.	n.a.
584602266	SMUL_1660	putative 3-polyprenyl-4-hydroxybenzoate decarboxylase	Ident	n.a.	Ident	n.a.	7.33016	Ident	Ident	n.a.	Ident	n.a.	Ident	n.a.
584602267	SMUL_1661	flagellar basal-body P-ring formation protein FlgA	7.19894	n.a.	7.22506	n.a.	Ident	7.10085	n.a.	n.a.	n.a.	n.a.	n.a.	n.a.
584602268	SMUL_1663	methyl-accepting chemotaxis protein	n.a.	n.a.	7.33335	n.a.	n.a.	n.a.	9.1099	n.a.	n.a.	n.a.	n.a.	n.a.
584602269	SMUL_1664	molybdopterin molybdenumtransferase MoeA	8.16125	7.64831	8.02586	Ident	8.07837	8.12408	Ident	7.44847	7.29005	Ident	n.a.	7.69259
584602270	SMUL_1665	UDP-N-acetylglucosamine 1-carboxyvinyltransferase	7.28259	7.29156	n.a.	8.0886	7.69788	7.76034	7.19837	7.25214	7.52003	Ident	Ident	n.a.
584602274	SMUL_1669	nitrogenase iron-molybdenum cofactor biosynthesis protein, NifX-like	n.a.	n.a.	n.a.	7.55968	n.a.	n.a.	n.a.	n.a.	n.a.	7.94524	n.a.	n.a.
584602277	SMUL_1672	iron-sulfur cluster-binding/ATPase domain protein, MinD superfamily	n.a.	n.a.	n.a.	Ident	n.a.	n.a.	n.a.	n.a.	n.a.	Ident	n.a.	n.a.
584602281	SMUL_1676	ATP-utilizing enzyme of the PP-loop superfamily	n.a.	7.9899	n.a.	Ident	n.a.	Ident	n.a.	8.36729	n.a.	Ident	n.a.	n.a.
584602282	SMUL_1677	hypothetical protein SMUL_1677	n.a.	Ident	n.a.	n.a.	n.a.	n.a.	Ident	n.a.	n.a.	n.a.	n.a.	n.a.
584602283	SMUL_1678	hypothetical protein SMUL_1678	8.26446	8.47369	n.a.	Ident	n.a.	n.a.	8.25654	8.45858	n.a.	n.a.	n.a.	n.a.
584602284	SMUL_1679	fumarate hydratase / tartrate dehydratase class I, beta subunit	9.8328	10.1006	8.43415	9.42434	7.99722	9.04655	9.02124	9.71468	8.64494	9.69641	8.44142	9.15971
584602285	SMUL_1680	fumarate hydratase class I / tartrate dehydratase, alpha subunit	9.53506	9.77024	8.37944	8.71538	7.94734	8.35368	9.04391	9.43761	8.45706	9.30844	8.342	8.87865
584602286	SMUL_1681	anaerobic C4-dicarboxylate transporter	Ident	n.a.	n.a.	n.a.	n.a.	n.a.	n.a.	n.a.	n.a.	n.a.	n.a.	n.a.
584602288	SMUL_1683	two component response regulator	n.a.	n.a.	n.a.	n.a.	n.a.	7.51955	n.a.	n.a.	n.a.	n.a.	n.a.	n.a.
584602290	SMUL_1685	hypothetical protein SMUL_1685	n.a.	n.a.	n.a.	n.a.	n.a.	Ident	n.a.	n.a.	n.a.	n.a.	n.a.	n.a.
584602291	SMUL_1686	putative phosphohistidine phosphatase	7.89818	7.65586	7.88037	Ident	7.76746	7.77887	n.a.	n.a.	n.a.	n.a.	Ident	n.a.
584602293	SMUL_1689	tRNA-guanine transglycosylase	7.88712	7.44764	7.55309	Ident	7.77953	7.91728	7.74791	Ident	7.6767	Ident	Ident	Ident
584602294	SMUL_1690	hypothetical protein SMUL_1690	n.a.	n.a.	n.a.	n.a.	n.a.	n.a.	n.a.	n.a.	Ident	n.a.	n.a.	n.a.
584602295	SMUL_1691	3-dehydroquinate synthase	7.254	7.86663	7.18861	7.98189	7.23353	8.17616	7.05479	7.63944	7.11003	8.16644	7.59974	8.099
584602296	SMUL_1692	putative mechanosensitive ion channel	n.a.	n.a.	Ident	n.a.	Ident	n.a.	7.40584	n.a.	Ident	n.a.	8.15825	n.a.
584602298	SMUL_1694	ATP-dependent zinc metalloproteinase	n.a.	n.a.	Ident	n.a.	n.a.	n.a.	Ident	n.a.	n.a.	n.a.	Ident	n.a.
584602299	SMUL_1695	hypothetical protein SMUL_1695	n.a.	n.a.	n.a.	Ident	n.a.	Ident	n.a.	n.a.	n.a.	n.a.	n.a.	n.a.
584602302	SMUL_1698	luciferase-like monooxygenase	n.a.	Ident	n.a.	n.a.	n.a.	6.33698	n.a.	n.a.	n.a.	Ident	n.a.	Ident
584602304	SMUL_1700	hypothetical protein SMUL_1700	n.a.	n.a.	n.a.	n.a.	n.a.	Ident	n.a.	n.a.	n.a.	n.a.	n.a.	n.a.
584602305	SMUL_1701	transcriptional regulator, HTH-type	n.a.	n.a.	Ident	n.a.	Ident	n.a.	n.a.	n.a.	Ident	n.a.	n.a.	n.a.
584602306	SMUL_1702	pseudouridylate synthase	n.a.	Ident	n.a.	n.a.	n.a.	n.a.	n.a.	n.a.	n.a.	n.a.	n.a.	n.a.
584602307	SMUL_1703	pyruvate dehydrogenase [quinone]	8.11054	7.892	8.06301	8.18784	8.1466	Ident	n.a.	n.a.	7.85028	Ident	Ident	7.48646
584602310	SMUL_1707	HTH-type transcriptional regulator, AraC family	n.a.	n.a.	n.a.	n.a.	n.a.	n.a.	n.a.	n.a.	n.a.	n.a.	n.a.	Ident
584602312	SMUL_1709	transcriptional regulator, TetR family	8.0357	7.36545	7.2752	n.a.	8.07283	7.99067	7.9733	7.34037	7.31292	Ident	7.30104	7.28596
584602313	SMUL_1710	outer membrane protein, TolC-like	n.a.	n.a.	n.a.	n.a.	n.a.	n.a.	n.a.	n.a.	n.a.	n.a.	Ident	n.a.
584602314	SMUL_1711	putative RND family multidrug efflux pump	7.80061	7.54239	n.a.	Ident	n.a.	8.59138	n.a.	Ident	n.a.	7.92362	Ident	Ident
584602315	SMUL_1712	putative lipooligosaccharide nodulation factor exporter, NolG-like	n.a.	Ident	n.a.	n.a.	n.a.	n.a.	Ident	n.a.	n.a.	Ident	7.73066	n.a.
584602318	SMUL_1715	methyl-accepting chemotaxis protein	n.a.	n.a.	n.a.	n.a.	n.a.	n.a.	n.a.	n.a.	n.a.	6.98622	n.a.	n.a.
584602328	SMUL_1725	TrbI domain-containing protein	Ident	n.a.	n.a.	n.a.	n.a.	n.a.	n.a.	Ident	Ident	n.a.	n.a.	n.a.
584602333	SMUL_1730	TraG_N-like domain-containing protein	n.a.	n.a.	n.a.	n.a.	n.a.	Ident	n.a.	n.a.	n.a.	n.a.	n.a.	n.a.
584602335	SMUL_1732	hypothetical protein SMUL_1732	Ident	n.a.	n.a.	n.a.	n.a.	Ident	n.a.	n.a.	n.a.	n.a.	n.a.	n.a.
584602336	SMUL_1733	putative conjugative transfer protein TraC	n.a.	n.a.	n.a.	n.a.	n.a.	n.a.	n.a.	n.a.	n.a.	n.a.	n.a.	n.a.
584602337	SMUL_1734	TraG family protein	n.a.	n.a.	n.a.	n.a.	n.a.	n.a.	n.a.	n.a.	n.a.	Ident	n.a.	n.a.
584602341	SMUL_1738	hypothetical protein SMUL_1738	7.91518	7.82703	7.98815	8.00886	7.84744	8.41363	7.33942	7.56056	6.97324	8.75384	7.47291	8.45492
584602343	SMUL_1740	putative DNA polymerase IV	n.a.	n.a.	n.a.	n.a.	n.a.	n.a.	n.a.	Ident	n.a.	n.a.	n.a.	n.a.
584602344	SMUL_1741	hypothetical protein SMUL_1741	Ident	Ident	Ident	8.17803	6.93831	7.87492	n.a.	n.a.	n.a.	7.31868	n.a.	n.a.
584602346	SMUL_1743	putative plasmid segregation protein ParM-like	n.a.	Ident	n.a.	Ident	n.a.	n.a.	n.a.	n.a.	n.a.	n.a.	n.a.	n.a.
584602351	SMUL_1748	hypothetical protein SMUL_1748	n.a.	n.a.	Ident	n.a.	n.a.	n.a.	n.a.	n.a.	n.a.	n.a.	n.a.	n.a.
584602352	SMUL_1749	TraH-like domain-containing protein	Ident	Ident	n.a.	n.a.	8.93502	n.a.	Ident	n.a.	n.a.	n.a.	n.a.	n.a.
584602354	SMUL_1751	hypothetical protein SMUL_1751	n.a.	n.a.	Ident	n.a.	n.a.	n.a.	n.a.	n.a.	n.a.	n.a.	n.a.	n.a.
584602357	SMUL_1754	IncF plasmid conjugative transfer pilus assembly protein TraU	Ident	Ident	n.a.	Ident	n.a.	n.a.	n.a.	n.a.	n.a.	n.a.	n.a.	n.a.
584602361	SMUL_1758	hypothetical protein SMUL_1758	n.a.	n.a.	n.a.	n.a.	n.a.	n.a.	Ident	n.a.	Ident	n.a.	n.a.	n.a.
584602364	SMUL_1761	hypothetical protein SMUL_1761	n.a.	n.a.	n.a.	7.46322	n.a.	8.12892	n.a.	n.a.	n.a.	Ident	n.a.	n.a.
584602366	SMUL_1763	hypothetical protein SMUL_1763	n.a.	n.a.	n.a.	n.a.	n.a.	n.a.	n.a.	n.a.	n.a.	Ident	n.a.	n.a.
584602367	SMUL_1764	hypothetical protein SMUL_1764	n.a.	n.a.	n.a.	Ident	n.a.	n.a.	n.a.	n.a.	n.a.	Ident	n.a.	n.a.
584602381	SMUL_1778	DNA-binding protein HU, epsilon-proteobacterial type	7.8607	7.99484	7.45019	Ident	7.45526	Ident	7.47284	7.36878	8.27273	n.a.	7.4624	7.51677
584602389	SMUL_1786	hypothetical protein SMUL_1786	Ident	n.a.	Ident	n.a.	Ident	n.a.	n.a.	n.a.	Ident	n.a.	n.a.	n.a.
584602390	SMUL_1787	site-specific DNA-methyltransferase	Ident	n.a.	n.a.	n.a.	n.a.	n.a.	n.a.	n.a.	n.a.	n.a.	n.a.	n.a.
584602391	SMUL_1788	Mu-like prophage protein gp29	7.90861	7.66666	7.95908	7.70986	8.02399	7.67896	7.69002	7.58525	7.88539	7.46344	7.7605	7.57379
584602393	SMUL_1790	hypothetical protein SMUL_1790	8.10302	8.35488	7.85567	8.56395	8.04553	8.67496	n.a.	Ident	n.a.	8.57168	n.a.	7.66503
584602396	SMUL_1793	putative DNA breaking-rejoining enzyme	n.a.	n.a.	n.a.	Ident	n.a.	n.a.	n.a.	n.a.	n.a.	n.a.	n.a.	n.a.
584602397	SMUL_1794	phosphohydrolase, MutT/nudix family protein	Ident	n.a.	n.a.	n.a.	n.a.	n.a.	n.a.	n.a.	n.a.	n.a.	n.a.	n.a.
584602398	SMUL_1795	radical SAM protein	n.a.	Ident	n.a.	7.10442	n.a.	7.32041	n.a.	n.a.	n.a.	Ident	n.a.	n.a.
584602399	SMUL_1796	hypothetical protein SMUL_1796	7.16322	Ident	7.92157	n.a.	7.60688	n.a.	8.00489	n.a.	n.a.	n.a.	n.a.	n.a.
584602415	SMUL_1812	DNA/RNA helicase, SNF2 family	n.a.	n.a.	n.a.	n.a.	n.a.	n.a.	n.a.	n.a.	Ident	n.a.	n.a.	n.a.
584602422	SMUL_1819	retron-type reverse transcriptase	n.a.	n.a.	Ident	Ident	n.a.	Ident	Ident	n.a.	n.a.	Ident	Ident	n.a.
584602438	SMUL_1835	hypothetical protein SMUL_1835	n.a.	n.a.	n.a.	n.a.	n.a.	n.a.	n.a.	n.a.	n.a.	n.a.	8.03756	n.a.
584602447	SMUL_1844	hypothetical protein SMUL_1844	n.a.	n.a.	n.a.	Ident	n.a.	7.29856	n.a.	n.a.	n.a.	n.a.	n.a.	n.a.
584602448	SMUL_1845	hypothetical protein SMUL_1845	7.96125	7.97828	8.02941	8.42636	7.55468	8.25948	Ident	Ident	7.75664	7.63223	n.a.	n.a.
584602449	SMUL_1846	hypothetical protein SMUL_1846	n.a.	n.a.	7.99571	n.a.	n.a.	Ident	n.a.	n.a.	7.50432	Ident	n.a.	n.a.
584602453	SMUL_1850	hypothetical protein SMUL_1850	n.a.	Ident	n.a.	7.80045	n.a.	Ident	n.a.	7.63408	n.a.	7.70745	n.a.	n.a.
584602457	SMUL_1854	hypothetical protein SMUL_1854	7.98684	Ident	7.52768	8.11294	Ident	Ident	7.6533	Ident	n.a.	8.00442	Ident	7.628
584602463	SMUL_1860	integrase-recombinase protein, XerDC family	n.a.	n.a.	n.a.	n.a.	n.a.	n.a.	n.a.	Ident	n.a.	n.a.	n.a.	n.a.
584602469	SMUL_1866	hypothetical protein SMUL_1866	n.a.	7.39648	n.a.	Ident	n.a.	7.3736	n.a.	n.a.	n.a.	n.a.	n.a.	n.a.
584602479	SMUL_1876	hypothetical protein SMUL_1876	n.a.	7.55348	n.a.	Ident	n.a.	n.a.	n.a.	n.a.	n.a.	n.a.	n.a.	n.a.
584602480	SMUL_1877	hypothetical protein SMUL_1877	8.14383	7.79838	8.33649	Ident	7.96168	n.a.	8.30715	7.5223	8.7114	n.a.	8.20644	Ident
584602484	SMUL_1881	putative SWI/SNF family helicase	Ident	n.a.	n.a.	n.a.	n.a.	n.a.	n.a.	n.a.	n.a.	n.a.	n.a.	n.a.
584602499	SMUL_1896	hypothetical protein SMUL_1896	n.a.	n.a.	n.a.	n.a.	n.a.	n.a.	n.a.	n.a.	n.a.	n.a.	n.a.	Ident
584602500	SMUL_1897	DNA breaking-rejoining enzyme	n.a.	n.a.	n.a.	n.a.	n.a.	n.a.	n.a.	n.a.	Ident	n.a.	n.a.	n.a.
584602502	SMUL_1899	rubrerythrin	8.80034	8.88053	9.11529	9.26016	7.66024	8.62595	8.93582	8.96814	8.58884	9.11438	8.37467	9.03078
584602504	SMUL_1901	UbiD family protein	8.0925	7.91263	7.89636	8.24371	8.23595	8.21404	7.97283	8.17698	7.8134	8.44694	Ident	8.25503
584602505	SMUL_1902	porphobilinogen deaminase	8.41257	8.38596	8.30202	8.5746	8.65246	8.84427	8.31559	8.42441	8.02716	8.92744	8.60884	8.72805
584602506	SMUL_1903	DsbA family protein	8.44328	8.67163	8.16639	8.80304	8.27031	9.01739	8.47234	8.14943	8.30683	8.77546	7.80921	8.23112
584602508	SMUL_1905	proline--tRNA ligase	7.8448	8.47717	7.5739	8.36071	7.63226	8.42875	7.63414	8.56648	7.55074	7.69702	7.424	8.31186
584602509	SMUL_1906	glutamyl-tRNA reductase	7.87881	8.74157	7.80685	8.57317	7.73705	8.33184	6.49315	8.61254	Ident	7.73818	n.a.	7.35882
584602510	SMUL_1907	short chain isoprenyl diphosphate synthase	7.89336	8.37973	8.06927	8.27876	8.39997	8.6558	7.72992	8.09211	7.64702	8.68087	8.32796	8.71744
584602512	SMUL_1909	hypothetical protein SMUL_1909	8.14096	8.16459	8.11846	8.13807	7.88674	8.45289	7.82731	8.00227	7.50924	8.15936	Ident	7.86503
584602513	SMUL_1910	O-acetylhomoserine aminocarboxypropyltransferase-like protein	9.44695	9.6109	9.20158	9.12568	9.41292	9.38864	9.06065	9.18721	8.80056	8.5043	9.32587	9.42311
584602514	SMUL_1911	HTH-type transcriptional regulator	8.29773	7.46699	7.60766	Ident	8.44577	7.69734	7.7994	Ident	n.a.	Ident	7.76524	7.5868
584602515	SMUL_1912	cysteine synthase	9.80753	9.92984	9.56769	9.62477	9.45961	9.82331	9.44782	9.53987	9.03012	9.52906	9.73993	9.73331
584602517	SMUL_1914	valine--tRNA ligase	8.12483	8.16278	7.92436	8.17344	8.04481	8.34896	8.02118	8.17581	7.89643	8.19583	8.01542	8.13898
584602518	SMUL_1915	periplasmic monocarboxylate binding protein of TRAP transport system	9.09079	8.83668	8.86037	8.89474	8.87064	8.98412	9.16777	8.88678	9.31814	Ident	8.90594	8.92273
584602519	SMUL_1916	molybdopterin adenylyltransferase	8.30623	8.5712	8.19479	8.51807	7.68049	8.41125	8.34645	8.46498	8.32435	9.01541	8.43653	8.70927
584602520	SMUL_1917	putative 2-dehydropantoate 2-reductase	n.a.	Ident	n.a.	n.a.	n.a.	n.a.	n.a.	Ident	n.a.	n.a.	n.a.	n.a.
584602521	SMUL_1918	histidinol dehydrogenase	8.43627	8.32254	8.57781	8.35474	8.64165	8.61722	8.32585	8.43591	8.68367	8.31377	8.11489	8.578
584602523	SMUL_1920	fructose-bisphosphate aldolase	7.69307	7.91983	7.80652	8.63678	7.44946	8.3692	8.67013	8.84681	8.45551	8.90279	8.76218	8.98053
584602524	SMUL_1921	peptidyl-prolyl cis-trans isomerase ppiD	8.90487	8.26752	9.68768	8.81542	8.81662	8.17145	9.25255	7.99989	9.52608	7.57543	Ident	n.a.
584602526	SMUL_1923	peroxiredoxin-like protein	7.62567	7.91808	7.26005	7.89703	7.60793	8.3454	7.56175	8.05969	7.21825	8.73207	6.93981	8.08828
584602527	SMUL_1924	cytosol nonspecific dipeptidase	7.22842	7.74032	7.11363	Ident	7.64912	8.09176	8.25329	7.89017	7.66605	8.14651	7.98936	7.69951
584602529	SMUL_1926	putative S-adenosylmethionine-dependent methyltransferase	n.a.	Ident	n.a.	n.a.	n.a.	7.58729	n.a.	Ident	n.a.	Ident	Ident	6.83034
584602530	SMUL_1927	hypothetical protein SMUL_1927	n.a.	Ident	7.62979	7.77907	7.61175	7.91017	7.58854	7.84912	7.63307	8.10012	7.96797	8.08886
584602532	SMUL_1929	NAD(+) synthase	9.06638	9.05267	8.82361	9.01335	8.88279	9.21057	9.01289	9.1571	8.78191	9.51941	9.00674	9.23782
584602533	SMUL_1930	3-amino-5-hydroxybenzoic acid synthase family protein	9.41785	9.19644	9.41654	9.27515	9.35018	9.40091	9.40893	9.21145	9.402	9.06798	9.44147	9.40149
584602534	SMUL_1931	tetraacyldisaccharide 4'-kinase	n.a.	n.a.	n.a.	n.a.	n.a.	n.a.	Ident	n.a.	n.a.	n.a.	Ident	n.a.
584602535	SMUL_1932	acetylglutamate kinase	7.95269	7.55268	8.03647	6.94692	8.72046	6.72666	6.69596	7.16615	6.84532	n.a.	Ident	n.a.
584602536	SMUL_1933	threonine synthase	8.36714	8.79672	8.10878	8.573	8.38335	9.05126	8.11221	8.37612	7.73442	9.02398	7.98188	8.6514
584602537	SMUL_1934	3-deoxy-manno-octulosonate cytidylyltransferase	8.28173	8.50436	7.35706	8.13824	8.23199	8.73107	8.33966	8.49869	7.47863	8.85585	8.35303	8.7653
584602538	SMUL_1935	hypothetical protein SMUL_1935	n.a.	n.a.	Ident	n.a.	n.a.	n.a.	n.a.	n.a.	n.a.	n.a.	6.85025	n.a.
584602539	SMUL_1936	hypothetical protein SMUL_1936	7.51625	n.a.	n.a.	n.a.	n.a.	8.09848	Ident	Ident	Ident	7.88977	Ident	7.70808
584602540	SMUL_1937	protein-disulfide reductase	n.a.	n.a.	n.a.	n.a.	n.a.	n.a.	n.a.	n.a.	n.a.	n.a.	Ident	n.a.
584602542	SMUL_1939	chaperone protein DnaK	9.95663	9.95909	10.2806	10.1165	9.74925	9.82086	9.82462	9.94388	10.2473	10.0368	9.9935	10.0109
584602543	SMUL_1940	heat shock protein GrpE	8.89709	9.12007	9.30345	9.10732	8.85633	9.19866	8.97572	9.00461	9.35627	8.9724	9.19277	9.13126
584602547	SMUL_1944	SSU ribosomal protein S15	9.14666	8.9991	9.10749	8.36396	9.50797	8.22224	9.01413	9.05779	9.30899	7.24449	8.76522	8.16994
584602550	SMUL_1947	putative oligoribonuclease	Ident	Ident	7.52728	n.a.	7.49597	7.39691	Ident	Ident	Ident	n.a.	n.a.	n.a.
584602552	SMUL_1949	tRNA (cmo5U34)-methyltransferase	n.a.	n.a.	n.a.	n.a.	n.a.	6.78921	n.a.	n.a.	n.a.	n.a.	n.a.	n.a.
584602553	SMUL_1950	GGDEF domain-containing protein	7.126	7.1572	6.78649	7.78619	n.a.	7.46708	Ident	7.16237	7.21083	Ident	Ident	6.9199
584602554	SMUL_1951	riboflavin biosynthesis protein RibC	Ident	n.a.	n.a.	n.a.	n.a.	n.a.	n.a.	Ident	n.a.	8.03119	n.a.	n.a.
584602556	SMUL_1953	DNA ligase [NAD(+)]	Ident	n.a.	7.25101	n.a.	7.32798	7.35858	n.a.	n.a.	Ident	Ident	n.a.	Ident
584602558	SMUL_1955	hypothetical protein SMUL_1955	Ident	n.a.	n.a.	n.a.	n.a.	n.a.	n.a.	n.a.	n.a.	n.a.	n.a.	n.a.
584602559	SMUL_1956	dihydropteroate synthase	n.a.	Ident	Ident	n.a.	7.30401	Ident	7.62039	n.a.	7.73759	n.a.	n.a.	n.a.
584602560	SMUL_1957	DNA polymerase III subunit delta'	n.a.	Ident	n.a.	n.a.	n.a.	n.a.	n.a.	Ident	n.a.	n.a.	n.a.	n.a.
584602561	SMUL_1958	DNA replication regulator	n.a.	Ident	n.a.	Ident	n.a.	7.84447	n.a.	n.a.	n.a.	7.37349	n.a.	n.a.
584602562	SMUL_1959	aspartokinase	8.81012	8.93832	8.47208	8.86948	8.7226	8.98158	8.49741	9.15635	8.45779	9.25116	7.72607	9.01311
584602563	SMUL_1960	RNA pyrophosphohydrolase	n.a.	Ident	n.a.	n.a.	n.a.	8.12629	n.a.	Ident	n.a.	Ident	n.a.	n.a.
584602567	SMUL_1964	curved DNA-binding protein CbpA	8.85073	7.65712	9.14261	8.25823	8.90418	7.97898	8.15105	n.a.	7.68297	n.a.	8.74158	n.a.
584602568	SMUL_1965	putative periplasmic serine endoprotease	9.03537	7.85893	9.16892	7.97552	8.64343	7.71564	8.75746	7.29526	7.82336	8.36387	9.18538	7.80203
584602571	SMUL_1968	nucleotidyl-binding protein	Ident	Ident	n.a.	Ident	n.a.	6.58548	Ident	7.312	n.a.	7.62373	n.a.	6.83496
584602572	SMUL_1969	lipoprotein releasing system transmembrane protein LolC	n.a.	n.a.	Ident	n.a.	Ident	n.a.	7.86901	n.a.	7.49723	n.a.	7.80881	n.a.
584602573	SMUL_1970	protein translocase subunit SecA	8.27576	n.a.	7.6925	Ident	8.48733	Ident	8.20264	6.99551	8.03629	n.a.	7.86228	Ident
584602574	SMUL_1971	outer membrane lipoprotein carrier protein LolA	n.a.	Ident	n.a.	Ident	n.a.	7.46106	n.a.	Ident	n.a.	7.52919	7.15221	7.60621
584602575	SMUL_1972	diguanylate cyclase	n.a.	n.a.	n.a.	n.a.	n.a.	n.a.	n.a.	n.a.	n.a.	Ident	n.a.	n.a.
584602577	SMUL_1974	tRNA modification GTPase MnmE	7.29842	7.09041	6.81994	n.a.	7.15578	7.59854	Ident	7.34851	Ident	6.94691	Ident	7.20842
584602578	SMUL_1975	RNA-binding domain-containing protein	8.18354	Ident	8.30513	n.a.	8.4589	n.a.	8.16042	n.a.	Ident	n.a.	6.74812	n.a.
584602579	SMUL_1976	inner membrane protein translocase component YidC, long form	7.40129	n.a.	7.60225	n.a.	7.30074	7.01314	7.82952	n.a.	7.28981	n.a.	8.59904	n.a.
584602581	SMUL_1978	AMP-binding protein	7.93174	8.08462	8.11428	7.5872	7.80076	Ident	8.05782	8.24662	7.47061	7.73488	7.52132	7.64992
584602582	SMUL_1979	hypothetical protein SMUL_1979	n.a.	Ident	n.a.	Ident	n.a.	7.06559	n.a.	n.a.	n.a.	n.a.	n.a.	n.a.
584602583	SMUL_1980	methylaspartate mutase, E chain	n.a.	7.50463	7.89506	7.56439	n.a.	7.57801	n.a.	7.75799	Ident	7.21995	n.a.	7.30717
584602584	SMUL_1981	methylaspartate mutase, S chain	n.a.	n.a.	n.a.	8.29693	n.a.	8.29442	n.a.	8.73814	n.a.	n.a.	n.a.	Ident
584602589	SMUL_1986	hypothetical protein SMUL_1986	n.a.	8.14695	n.a.	7.88532	n.a.	8.05538	n.a.	8.09128	n.a.	7.78399	n.a.	8.30298
584602590	SMUL_1987	hypothetical protein SMUL_1987	n.a.	n.a.	n.a.	n.a.	n.a.	n.a.	n.a.	Ident	n.a.	Ident	n.a.	n.a.
584602593	SMUL_1990	hypothetical protein SMUL_1990	n.a.	n.a.	Ident	Ident	n.a.	n.a.	n.a.	n.a.	6.80352	n.a.	n.a.	n.a.
584602603	SMUL_2000	hypothetical protein SMUL_2000	n.a.	n.a.	n.a.	n.a.	n.a.	n.a.	n.a.	n.a.	n.a.	Ident	n.a.	n.a.
584602604	SMUL_2001	hypothetical protein SMUL_2001	n.a.	n.a.	n.a.	n.a.	n.a.	n.a.	Ident	n.a.	Ident	n.a.	Ident	n.a.
584602606	SMUL_2003	hypothetical protein SMUL_2003	n.a.	n.a.	n.a.	Ident	n.a.	n.a.	n.a.	n.a.	n.a.	n.a.	n.a.	n.a.
584602607	SMUL_2004	ribonuclease E inhibitor RraA	7.48234	7.69474	8.00032	7.90273	8.27376	7.72359	n.a.	Ident	n.a.	n.a.	n.a.	n.a.
584602610	SMUL_2007	chaperone ClpB	8.45076	8.36515	9.13636	8.78428	8.26773	8.56958	8.17848	8.39723	9.35117	8.24606	8.66096	8.48914
584602611	SMUL_2008	carboxy-terminal-processing protease	9.25503	7.46144	9.58948	7.22828	9.4002	7.34388	9.32021	7.40322	9.22186	8.07646	9.31597	7.89257
584602612	SMUL_2009	phosphoribosylaminoimidazole-succinocarboxamide synthase	9.22876	9.62213	8.91741	9.87248	8.56263	9.69244	8.69355	9.46293	8.54245	9.78514	8.5223	9.2371
584602613	SMUL_2010	phosphoribosylformylglycinamidine synthase, PurS subunit	8.27516	8.96924	7.96559	9.02757	8.09755	9.1185	n.a.	8.42917	7.63608	9.21737	n.a.	8.7427
584602614	SMUL_2011	phosphoribosylformylglycinamidine synthase	7.55815	8.51469	n.a.	8.3937	7.57293	8.8599	7.87831	8.70088	7.47758	9.2105	n.a.	7.92452
584602615	SMUL_2012	putative periplasmic protein	n.a.	n.a.	n.a.	n.a.	Ident	n.a.	7.27982	n.a.	Ident	n.a.	7.86578	n.a.
584602617	SMUL_2014	chaperone protein HtpG	9.56508	9.52187	9.80895	10.0249	9.11848	9.61737	9.02716	9.61269	9.88332	9.88823	9.30151	9.63107
584602619	SMUL_2016	hypothetical protein SMUL_2016	n.a.	7.45981	n.a.	7.97592	n.a.	7.70962	n.a.	n.a.	n.a.	8.24446	n.a.	n.a.
584602620	SMUL_2017	DNA recombination-mediator protein A	Ident	Ident	n.a.	Ident	n.a.	7.02647	n.a.	n.a.	7.04417	n.a.	n.a.	n.a.
584602622	SMUL_2019	thioredoxin domain-containing protein	n.a.	n.a.	n.a.	Ident	n.a.	n.a.	n.a.	n.a.	n.a.	n.a.	n.a.	n.a.
584602623	SMUL_2020	rhodanese-like domain-containing protein	n.a.	n.a.	n.a.	Ident	n.a.	Ident	n.a.	n.a.	n.a.	7.90139	n.a.	n.a.
584602625	SMUL_2022	hypothetical protein SMUL_2022	7.97283	7.60996	7.61634	7.81509	6.32177	8.39242	7.38031	7.08439	7.68949	7.59882	7.12555	7.32907
584602628	SMUL_2025	hypothetical protein SMUL_2025	n.a.	n.a.	n.a.	Ident	n.a.	n.a.	n.a.	n.a.	n.a.	n.a.	n.a.	n.a.
584602629	SMUL_2026	hypothetical protein SMUL_2026	Ident	Ident	n.a.	Ident	n.a.	Ident	n.a.	n.a.	Ident	7.1425	n.a.	6.56413
584602630	SMUL_2027	hypothetical protein SMUL_2027	n.a.	n.a.	n.a.	Ident	n.a.	n.a.	Ident	Ident	7.12769	8.03075	Ident	6.68161
584602631	SMUL_2028	putative helicase	n.a.	n.a.	n.a.	n.a.	n.a.	n.a.	Ident	n.a.	n.a.	n.a.	n.a.	n.a.
584602632	SMUL_2029	putative peptidase	n.a.	n.a.	n.a.	n.a.	n.a.	n.a.	Ident	n.a.	n.a.	n.a.	n.a.	n.a.
584602636	SMUL_2033	putative thiol peroxidase	n.a.	n.a.	n.a.	n.a.	7.8004	8.6024	n.a.	Ident	n.a.	7.96504	7.04805	8.01456
584602638	SMUL_2035	heavy metal transport/detoxification protein, chaperone	8.11874	7.81856	8.04036	8.30406	n.a.	7.92033	8.01001	7.38529	8.08365	8.51763	8.46508	8.12516
584602639	SMUL_2036	lead, cadmium, zinc, copper and mercury transporting ATPase	n.a.	n.a.	Ident	n.a.	n.a.	n.a.	Ident	n.a.	n.a.	n.a.	6.49536	n.a.
584602640	SMUL_2037	hypothetical protein SMUL_2037	n.a.	n.a.	n.a.	n.a.	n.a.	n.a.	n.a.	Ident	n.a.	n.a.	n.a.	n.a.
584602641	SMUL_2038	DNA recombination protein RmuC	n.a.	n.a.	n.a.	n.a.	n.a.	n.a.	n.a.	n.a.	n.a.	Ident	Ident	Ident
584602642	SMUL_2039	putative membrane protein	n.a.	n.a.	n.a.	Ident	n.a.	Ident	n.a.	n.a.	n.a.	n.a.	n.a.	n.a.
584602644	SMUL_2041	adenosylmethionine-8-amino-7-oxononanoate aminotransferase	n.a.	n.a.	n.a.	n.a.	n.a.	Ident	n.a.	n.a.	n.a.	Ident	n.a.	n.a.
584602645	SMUL_2042	putative peptidyl-prolyl cis-trans isomerase	7.98898	n.a.	7.99508	n.a.	8.14782	n.a.	8.68871	n.a.	8.15676	n.a.	9.09213	n.a.
584602646	SMUL_2043	cell division protein FtsA	7.66649	8.55962	7.1943	8.63043	7.08735	8.83882	Ident	7.81733	7.33426	8.39958	Ident	7.1731
584602647	SMUL_2044	cell division protein FtsZ	n.a.	7.84654	n.a.	8.13876	n.a.	8.36336	n.a.	7.4093	n.a.	7.98039	n.a.	n.a.
584602649	SMUL_2046	release factor glutamine methyltransferase	n.a.	n.a.	n.a.	n.a.	n.a.	Ident	n.a.	n.a.	n.a.	n.a.	n.a.	n.a.
584602651	SMUL_2048	putative membrane protein	n.a.	n.a.	Ident	n.a.	n.a.	n.a.	9.10681	n.a.	8.02613	n.a.	9.0734	n.a.
584602653	SMUL_2050	methyl-accepting chemotaxis protein	n.a.	n.a.	7.2199	n.a.	n.a.	n.a.	9.1099	n.a.	n.a.	n.a.	9.06837	n.a.
584602654	SMUL_2051	hypothetical protein SMUL_2051	n.a.	n.a.	n.a.	n.a.	n.a.	Ident	n.a.	n.a.	n.a.	n.a.	n.a.	n.a.
584602657	SMUL_2054	hypothetical protein SMUL_2054	n.a.	n.a.	n.a.	n.a.	7.01418	8.46205	n.a.	n.a.	n.a.	n.a.	n.a.	6.7604
584602658	SMUL_2055	bifunctional purine biosynthesis protein PurH	9.11029	9.04658	8.99988	8.78519	8.90193	9.01525	8.83962	8.93646	9.10212	8.46291	8.56398	8.84932
584602660	SMUL_2057	thioredoxin-like domain-containing protein	n.a.	n.a.	n.a.	n.a.	n.a.	n.a.	7.28054	n.a.	Ident	n.a.	8.29533	n.a.
584602661	SMUL_2058	acyl coenzyme A hydrolase family protein VdlD	6.82307	Ident	7.29436	n.a.	Ident	Ident	Ident	n.a.	n.a.	n.a.	7.87235	n.a.
584602662	SMUL_2059	DnaJ-like protein DjlA	n.a.	n.a.	n.a.	n.a.	n.a.	n.a.	n.a.	n.a.	n.a.	n.a.	7.3264	n.a.
584602663	SMUL_2060	putative aminotransferase	n.a.	n.a.	n.a.	Ident	Ident	Ident	n.a.	Ident	n.a.	Ident	n.a.	Ident
584602667	SMUL_2064	phosphoribosylformylglycinamidine synthase, synthetase subunit	8.16333	8.81545	7.27594	8.81549	8.10947	9.03129	n.a.	8.75673	n.a.	9.17123	n.a.	7.85988
584602669	SMUL_2066	twin-arginine translocation protein TatB	n.a.	n.a.	Ident	n.a.	7.42528	n.a.	7.86129	n.a.	Ident	n.a.	8.10487	n.a.
584602671	SMUL_2068	S-adenosylmethionine:tRNA ribosyltransferase-isomerase	n.a.	n.a.	n.a.	n.a.	n.a.	7.07343	n.a.	n.a.	n.a.	n.a.	n.a.	n.a.
584602673	SMUL_2070	SMI1/KNR4 family protein	n.a.	Ident	n.a.	Ident	n.a.	Ident	n.a.	n.a.	n.a.	7.66546	n.a.	n.a.
584602678	SMUL_2075	polar amino acid-binding periplasmic protein	8.81744	8.61536	8.32145	8.50762	8.36112	8.95618	8.52634	8.31082	8.63681	8.24274	8.38644	8.55529
584602681	SMUL_2078	putative extracellular solute-binding protein	Ident	Ident	Ident	Ident	Ident	Ident	n.a.	n.a.	n.a.	Ident	n.a.	n.a.
584602683	SMUL_2080	putative response regulator	n.a.	n.a.	n.a.	n.a.	n.a.	n.a.	n.a.	Ident	n.a.	n.a.	n.a.	n.a.
584602685	SMUL_2082	putative rRNA ribonuclease	7.41947	n.a.	7.88881	n.a.	7.65879	n.a.	7.56462	Ident	7.48383	Ident	n.a.	Ident
584602686	SMUL_2083	putative long-chain-fatty-acid--CoA ligase	n.a.	n.a.	n.a.	n.a.	n.a.	n.a.	n.a.	n.a.	n.a.	7.35424	n.a.	7.84623
584602688	SMUL_2085	outer membrane receptor	n.a.	n.a.	n.a.	n.a.	7.55456	n.a.	7.58404	Ident	n.a.	n.a.	7.8068	Ident
584602692	SMUL_2089	K+ Transporter family protein	n.a.	n.a.	Ident	n.a.	n.a.	n.a.	n.a.	n.a.	7.09108	n.a.	n.a.	n.a.
584602694	SMUL_2091	hypothetical protein SMUL_2091	n.a.	n.a.	n.a.	n.a.	n.a.	n.a.	Ident	n.a.	Ident	n.a.	Ident	n.a.
584602698	SMUL_2095	phenylacetate-coenzyme A ligase	n.a.	n.a.	n.a.	Ident	n.a.	n.a.	n.a.	n.a.	n.a.	n.a.	n.a.	Ident
584602703	SMUL_2100	putative FeS oxidoreductase	Ident	n.a.	n.a.	7.58706	n.a.	Ident	n.a.	Ident	Ident	Ident	Ident	7.45324
584602704	SMUL_2101	aldehyde oxidoreductase	n.a.	n.a.	n.a.	n.a.	n.a.	n.a.	Ident	Ident	n.a.	Ident	n.a.	n.a.
584602705	SMUL_2102	histidine kinase	n.a.	n.a.	n.a.	n.a.	n.a.	n.a.	n.a.	Ident	n.a.	n.a.	n.a.	n.a.
584602710	SMUL_2107	putative histidine kinase	n.a.	n.a.	n.a.	n.a.	n.a.	Ident	n.a.	n.a.	n.a.	n.a.	n.a.	n.a.
584602711	SMUL_2108	putative response regulator	n.a.	n.a.	n.a.	n.a.	n.a.	Ident	n.a.	n.a.	n.a.	Ident	n.a.	n.a.
584602712	SMUL_2109	transcriptional regulator	6.92528	n.a.	Ident	n.a.	Ident	n.a.	n.a.	n.a.	n.a.	n.a.	n.a.	n.a.
584602715	SMUL_2112	hypothetical protein SMUL_2112	n.a.	n.a.	n.a.	n.a.	n.a.	n.a.	n.a.	n.a.	n.a.	n.a.	n.a.	Ident
584602723	SMUL_2121	hypothetical protein SMUL_2121	Ident	7.40395	n.a.	6.62136	n.a.	6.94022	n.a.	7.01824	Ident	7.13967	n.a.	n.a.
584602725	SMUL_2124	nitrous-oxide reductase	n.a.	n.a.	n.a.	n.a.	Ident	n.a.	n.a.	n.a.	n.a.	n.a.	n.a.	n.a.
584602726	SMUL_2125	cytochrome c domain-containing protein	n.a.	n.a.	n.a.	n.a.	n.a.	Ident	n.a.	n.a.	n.a.	n.a.	n.a.	n.a.
584602729	SMUL_2128	alpha/beta hydrolase fold protein	n.a.	n.a.	n.a.	Ident	n.a.	n.a.	n.a.	n.a.	n.a.	n.a.	n.a.	n.a.
584602730	SMUL_2129	methionine synthase	7.65399	7.98884	7.89262	7.94571	Ident	7.99921	Ident	8.10886	7.98701	7.59085	Ident	8.05252
584602732	SMUL_2131	putative branched-chain amino acid binding protein, LivJ-like	9.10039	9.20364	9.20344	9.47274	8.95156	9.3206	9.49587	9.20388	9.1713	9.35404	8.53913	9.55762
584602733	SMUL_2132	methyl-accepting chemotaxis protein	7.29382	8.13597	n.a.	7.64822	n.a.	7.66826	n.a.	7.48372	Ident	7.74554	Ident	7.31159
584602736	SMUL_2135	phosphoglycerol transferase I	n.a.	n.a.	n.a.	n.a.	Ident	n.a.	Ident	n.a.	n.a.	n.a.	n.a.	n.a.
584602738	SMUL_2137	nitrogen regulatory protein P-II	9.16571	n.a.	9.32319	n.a.	n.a.	n.a.	n.a.	n.a.	9.39236	n.a.	n.a.	9.48361
584602742	SMUL_2141	molybdopterin oxidoreductase	6.94186	Ident	6.8253	Ident	6.8658	7.3205	Ident	Ident	7.37727	7.32163	Ident	7.55404
584602744	SMUL_2143	glycine--tRNA ligase beta subunit	7.78379	8.52728	7.08595	8.49835	7.57207	8.69593	7.53035	8.6642	8.32283	8.10244	7.82108	8.10408
584602746	SMUL_2145	exonuclease-endonuclease-phosphatase (EEP) domain-containing protein	n.a.	7.17582	n.a.	n.a.	7.92019	n.a.	n.a.	n.a.	n.a.	n.a.	n.a.	n.a.
584602747	SMUL_2146	carbonic anhydrase	8.92402	8.83589	8.63958	8.80555	8.69251	9.09307	8.09308	8.06549	7.82426	8.36291	8.33932	8.58265
584602748	SMUL_2147	hypothetical protein SMUL_2147	8.73656	8.60824	8.49841	8.70075	8.28532	8.69252	8.2646	8.6122	8.35358	9.11625	8.63976	8.76549
584602749	SMUL_2148	diguanylate cyclase	n.a.	n.a.	n.a.	n.a.	n.a.	n.a.	n.a.	n.a.	n.a.	n.a.	n.a.	Ident
584602751	SMUL_2150	putative periplasmic protein	7.1692	Ident	8.33538	Ident	7.93024	7.59209	Ident	n.a.	7.43933	Ident	n.a.	n.a.
584602752	SMUL_2151	tRNA (cytidine(34)-2'-O)-methyltransferase	Ident	Ident	n.a.	Ident	Ident	7.51408	n.a.	n.a.	n.a.	Ident	Ident	Ident
584602753	SMUL_2152	formyltetrahydrofolate deformylase	7.25186	7.78359	6.87563	7.96972	7.30502	8.39402	7.59212	7.62256	7.55328	7.87583	7.53255	7.79391
584602755	SMUL_2154	hypothetical protein SMUL_2154	n.a.	Ident	n.a.	Ident	n.a.	7.35079	n.a.	Ident	n.a.	n.a.	n.a.	n.a.
584602757	SMUL_2156	3-isopropylmalate dehydrogenase	9.06024	9.1162	9.02217	9.05964	8.97135	9.31123	8.85597	8.82772	8.75519	9.20322	8.8951	9.13994
584602758	SMUL_2157	3-isopropylmalate dehydratase small subunit	8.47376	8.64741	7.9632	8.62081	7.27547	8.96516	8.1741	8.69379	8.09583	8.8903	7.31671	8.6896
584602759	SMUL_2158	ATPase	n.a.	n.a.	n.a.	n.a.	n.a.	Ident	n.a.	Ident	n.a.	6.89736	n.a.	n.a.
584602760	SMUL_2159	RND efflux system, inner membrane transporter CmeB	n.a.	n.a.	n.a.	n.a.	n.a.	n.a.	n.a.	n.a.	n.a.	n.a.	Ident	n.a.
584602762	SMUL_2161	transcriptional regulator, ArsR family	n.a.	n.a.	n.a.	n.a.	n.a.	Ident	n.a.	n.a.	n.a.	Ident	Ident	n.a.
584602766	SMUL_2165	methyl-accepting chemotaxis protein	n.a.	n.a.	n.a.	n.a.	8.45525	n.a.	9.14415	n.a.	n.a.	n.a.	n.a.	n.a.
584602767	SMUL_2166	NADH pyrophosphatase	n.a.	Ident	n.a.	n.a.	n.a.	6.91952	n.a.	n.a.	n.a.	n.a.	n.a.	n.a.
584602768	SMUL_2167	sulfoxide reductase catalytic subunit YedY	Ident	n.a.	n.a.	7.98431	n.a.	n.a.	Ident	Ident	Ident	8.51221	7.95601	7.83175
584602771	SMUL_2170	cytochrome c552	6.60066	n.a.	n.a.	n.a.	n.a.	n.a.	n.a.	n.a.	n.a.	n.a.	n.a.	n.a.
584602776	SMUL_2175	methyl-accepting chemotaxis protein	n.a.	n.a.	Ident	n.a.	8.5546	n.a.	n.a.	n.a.	n.a.	n.a.	9.06217	n.a.
584602777	SMUL_2176	methyl-accepting chemotaxis protein	n.a.	n.a.	n.a.	n.a.	n.a.	n.a.	n.a.	n.a.	8.20086	n.a.	9.05901	n.a.
584602779	SMUL_2178	methyl-accepting chemotaxis protein	8.24155	7.76244	Ident	7.85223	Ident	8.36563	7.60221	7.73287	7.03122	8.54575	Ident	7.96376
584602781	SMUL_2180	phosphonate-binding periplasmic protein	Ident	Ident	6.94796	7.27439	Ident	7.10359	Ident	n.a.	Ident	7.03208	7.09651	Ident
584602783	SMUL_2182	ATP-dependent DNA helicase RecQ	n.a.	n.a.	n.a.	n.a.	n.a.	n.a.	Ident	n.a.	n.a.	n.a.	n.a.	n.a.
584602784	SMUL_2183	hypothetical protein SMUL_2183	n.a.	n.a.	n.a.	n.a.	Ident	n.a.	n.a.	n.a.	n.a.	n.a.	n.a.	n.a.
584602785	SMUL_2184	hypothetical protein SMUL_2184	n.a.	8.16692	n.a.	7.65873	n.a.	7.99825	n.a.	n.a.	n.a.	7.98592	n.a.	n.a.
584602786	SMUL_2185	ATP-dependent RNA helicase RhlE	7.40249	n.a.	7.36809	n.a.	7.64381	n.a.	n.a.	Ident	n.a.	n.a.	n.a.	n.a.
584602790	SMUL_2189	response regulator	n.a.	n.a.	n.a.	Ident	n.a.	n.a.	n.a.	Ident	n.a.	n.a.	n.a.	n.a.
584602792	SMUL_2191	putative cytochrome b/c	n.a.	n.a.	Ident	n.a.	n.a.	n.a.	n.a.	n.a.	n.a.	n.a.	n.a.	n.a.
584602793	SMUL_2192	diheme cytochrome c	n.a.	n.a.	n.a.	n.a.	n.a.	n.a.	Ident	n.a.	n.a.	n.a.	n.a.	n.a.
584602794	SMUL_2193	monohem cytochrome c	n.a.	Ident	n.a.	n.a.	n.a.	n.a.	8.16502	8.24205	n.a.	n.a.	7.5351	8.30285
584602798	SMUL_2197	2-methylcitrate synthase	n.a.	n.a.	n.a.	n.a.	n.a.	n.a.	n.a.	n.a.	n.a.	Ident	n.a.	n.a.
584602800	SMUL_2199	hypothetical protein SMUL_2199	Ident	Ident	n.a.	n.a.	n.a.	Ident	n.a.	n.a.	n.a.	n.a.	n.a.	n.a.
584602801	SMUL_2200	alkylphosphonate utilization operon protein PhnA	n.a.	7.63613	n.a.	Ident	n.a.	8.23957	n.a.	n.a.	n.a.	7.86563	n.a.	Ident
584602805	SMUL_2204	flagellar basal-body rod protein FlgG	n.a.	n.a.	n.a.	n.a.	n.a.	n.a.	n.a.	n.a.	n.a.	Ident	n.a.	n.a.
584602807	SMUL_2206	RNA polymerase sigma factor RpoD	8.65434	8.32456	8.5522	Ident	8.6495	7.50511	8.49734	8.0421	8.33196	n.a.	7.8804	7.43858
584602808	SMUL_2207	hypothetical protein SMUL_2207	n.a.	7.22702	n.a.	Ident	n.a.	7.05174	n.a.	Ident	n.a.	7.17615	n.a.	n.a.
584602810	SMUL_2209	iron-sulfur flavoprotein	n.a.	n.a.	n.a.	n.a.	n.a.	n.a.	n.a.	n.a.	n.a.	n.a.	n.a.	Ident
584602811	SMUL_2210	SapC-like S-layer protein	8.05646	8.1444	8.11335	Ident	8.16725	8.67974	7.58856	7.33824	7.88068	7.98931	7.34711	7.64098
584602812	SMUL_2211	acetyl-coenzyme A synthetase	7.01144	n.a.	Ident	n.a.	Ident	n.a.	7.73397	8.31787	7.65287	7.49026	8.49819	9.06553
584602813	SMUL_2212	acetate permease ActP	n.a.	n.a.	n.a.	n.a.	n.a.	n.a.	n.a.	n.a.	n.a.	n.a.	8.42425	n.a.
584602814	SMUL_2213	putative membrane protein	n.a.	n.a.	n.a.	n.a.	n.a.	n.a.	n.a.	n.a.	n.a.	n.a.	7.94504	n.a.
584602817	SMUL_2216	agmatine deiminase family protein	6.76662	7.1737	n.a.	n.a.	6.95793	n.a.	n.a.	n.a.	n.a.	n.a.	n.a.	n.a.
584602819	SMUL_2218	ferrous iron transport protein B	n.a.	n.a.	n.a.	n.a.	n.a.	n.a.	Ident	n.a.	n.a.	n.a.	Ident	Ident
584602821	SMUL_2220	putative N-carbamoylputrescine amidase	8.02073	7.88309	8.16419	7.62866	8.03401	7.84851	8.07586	8.21654	8.22432	7.66721	7.7667	7.88812
584602822	SMUL_2221	ATPase domain-containing protein	6.87995	Ident	Ident	n.a.	6.81381	n.a.	Ident	n.a.	Ident	n.a.	Ident	n.a.
584602825	SMUL_2224	molybdenum-pterin binding protein	7.67022	7.60897	7.92929	8.04671	7.76889	7.65024	Ident	Ident	7.75146	7.95972	7.27372	7.21987
584602826	SMUL_2225	UDP-sugar diphosphatase	n.a.	n.a.	n.a.	n.a.	n.a.	6.84881	n.a.	n.a.	n.a.	Ident	n.a.	n.a.
584602827	SMUL_2226	divalent cation transport protein CorA	n.a.	n.a.	n.a.	n.a.	n.a.	n.a.	n.a.	n.a.	n.a.	n.a.	Ident	n.a.
584602828	SMUL_2227	putative metalloprotease	Ident	n.a.	Ident	n.a.	n.a.	n.a.	Ident	n.a.	n.a.	n.a.	n.a.	n.a.
584602829	SMUL_2228	hypothetical protein SMUL_2228	9.1763	8.53466	9.21634	8.28111	9.42735	8.76613	9.08594	8.69231	8.82016	9.26833	7.92	8.00033
584602830	SMUL_2229	(S)-2-hydroxy-acid oxidase	n.a.	7.34144	n.a.	Ident	Ident	8.40948	7.64762	7.43579	Ident	8.14505	n.a.	n.a.
584602833	SMUL_2232	putative endonuclease/helicase	Ident	7.37009	n.a.	Ident	7.77141	6.99038	n.a.	6.74797	n.a.	Ident	Ident	Ident
584602834	SMUL_2233	(E)-4-hydroxy-3-methylbut-2-enyl-diphosphate synthase	7.28958	7.79579	7.03348	7.78006	7.03242	7.97736	7.13364	7.97827	7.03561	7.67699	7.43212	7.76847
584602837	SMUL_2236	N-terminal methylation protein	8.88373	n.a.	8.94366	n.a.	8.85471	8.63561	9.09008	8.72188	8.97427	8.44659	9.88949	7.53805
584602841	SMUL_2240	hypothetical protein SMUL_2240	n.a.	n.a.	n.a.	n.a.	n.a.	n.a.	n.a.	n.a.	n.a.	Ident	n.a.	n.a.
584602842	SMUL_2241	polyphosphate kinase	8.00487	7.747	8.21807	Ident	8.56409	7.32364	8.12078	7.60034	8.46322	n.a.	8.17058	Ident
584602845	SMUL_2244	phosphoribosylanthranilate isomerase	Ident	7.86787	n.a.	n.a.	n.a.	7.88414	n.a.	7.91897	n.a.	n.a.	n.a.	8.04844
584602846	SMUL_2245	ribulose-phosphate 3-epimerase	n.a.	8.06292	Ident	7.3289	6.93064	7.61253	Ident	7.6495	8.15176	n.a.	n.a.	Ident
584602847	SMUL_2246	LSU ribosomal protein L28p	7.86645	7.39267	7.26006	n.a.	8.3027	n.a.	7.78415	7.7253	Ident	Ident	Ident	Ident
584602848	SMUL_2247	arginine biosynthesis bifunctional protein ArgJ	7.35912	7.73682	n.a.	7.77228	7.51985	8.54718	6.24304	7.93944	Ident	8.34765	Ident	8.06641
584602849	SMUL_2248	hypothetical protein SMUL_2248	8.43866	8.82756	8.1808	8.3513	8.52105	9.05155	8.0715	8.62437	7.97556	8.88122	8.06131	8.95561
584602851	SMUL_2250	metallophosphatase domain-containing protein	n.a.	n.a.	7.60611	n.a.	Ident	n.a.	7.58135	Ident	Ident	n.a.	Ident	Ident
584602852	SMUL_2251	transcription-repair coupling factor	6.46029	Ident	n.a.	Ident	6.07976	Ident	n.a.	Ident	Ident	Ident	n.a.	n.a.
584602853	SMUL_2252	bactofilin domain-containing protein	7.55899	7.59687	7.86672	7.5618	7.25305	7.78293	7.6489	7.58277	8.07265	8.25993	7.94308	8.20363
584602854	SMUL_2253	putative zinc metallopeptidase	n.a.	n.a.	Ident	n.a.	n.a.	n.a.	7.58912	n.a.	Ident	n.a.	n.a.	n.a.
584602855	SMUL_2254	tetrahydrofolate synthase	7.08776	7.29003	n.a.	Ident	Ident	Ident	n.a.	n.a.	n.a.	7.2027	n.a.	n.a.
584602856	SMUL_2255	putative diguanylate cyclase	7.92439	8.19316	n.a.	7.76852	n.a.	8.40032	n.a.	n.a.	Ident	n.a.	n.a.	n.a.
584602857	SMUL_2256	putative lipopolysaccharide-assembly protein LptE	n.a.	n.a.	n.a.	n.a.	n.a.	n.a.	n.a.	n.a.	n.a.	n.a.	Ident	n.a.
584602858	SMUL_2257	leucine--tRNA ligase	8.14827	7.59259	8.24713	7.9958	8.33259	8.38964	8.55453	8.24611	8.45896	8.26794	8.46252	8.20126
584602859	SMUL_2258	protein-export membrane protein SecF	n.a.	n.a.	Ident	n.a.	Ident	n.a.	7.96465	n.a.	Ident	n.a.	8.2679	n.a.
584602860	SMUL_2259	protein-export membrane protein SecD	Ident	n.a.	Ident	n.a.	7.50821	n.a.	7.38596	n.a.	7.47812	Ident	8.40577	n.a.
584602861	SMUL_2260	preprotein translocase subunit YajC	n.a.	n.a.	n.a.	n.a.	n.a.	7.89625	Ident	n.a.	n.a.	n.a.	Ident	n.a.
584602863	SMUL_2262	S-adenosylmethionine synthetase	8.43771	8.89116	8.51822	9.20094	8.27246	9.16092	7.73845	8.61213	7.67842	9.36042	8.01132	8.70387
584602866	SMUL_2265	ATP-dependent Clp protease ATP-binding subunit ClpA	7.75707	7.31955	n.a.	Ident	Ident	7.35616	6.85143	7.40765	n.a.	n.a.	Ident	n.a.
584602868	SMUL_2267	putative periplasmic thioredoxin	6.98663	n.a.	7.00149	n.a.	7.23701	6.86899	7.63565	n.a.	6.93091	n.a.	7.22525	n.a.
584602870	SMUL_2269	4-(cytidine 5'-diphospho)-2-C-methyl-D-erythritol kinase	7.4069	7.51153	6.90725	Ident	7.40782	7.50627	7.31459	7.87751	Ident	8.25328	7.57147	7.73895
584602871	SMUL_2270	carbon storage regulator	n.a.	n.a.	n.a.	Ident	6.89749	7.17726	n.a.	n.a.	n.a.	n.a.	n.a.	n.a.
584602872	SMUL_2271	tRNA pseudouridine(55) synthase	Ident	n.a.	n.a.	n.a.	n.a.	n.a.	n.a.	n.a.	n.a.	n.a.	n.a.	n.a.
584602874	SMUL_2273	transcriptional regulator	8.30521	n.a.	7.8976	n.a.	7.9636	n.a.	7.95363	n.a.	n.a.	n.a.	8.18467	Ident
584602875	SMUL_2274	hypothetical protein SMUL_2274	8.15711	7.7409	Ident	Ident	8.03328	7.90312	7.53635	7.12005	Ident	7.48537	Ident	7.23176
584602876	SMUL_2275	oligoendopeptidase F	8.00396	8.13229	7.66302	7.82979	7.85407	8.37439	7.52799	8.33634	8.33099	Ident	Ident	n.a.
584602879	SMUL_2278	aspartate carbamoyltransferase	8.14035	7.98141	8.44508	7.4755	8.78008	7.38823	8.07476	8.25225	8.47752	n.a.	8.48517	8.1639
584602880	SMUL_2279	YcfJ-like protein	Ident	7.6504	n.a.	8.0359	Ident	Ident	Ident	Ident	6.69816	8.34047	Ident	7.4453
584602881	SMUL_2280	dethiobiotin synthetase	Ident	7.58792	Ident	Ident	7.63126	6.99949	Ident	Ident	Ident	7.19564	Ident	n.a.
584602884	SMUL_2283	aspartate aminotransferase family protein	Ident	n.a.	n.a.	Ident	n.a.	5.94101	5.82126	6.2711	n.a.	6.52348	Ident	6.38444
584602887	SMUL_2286	LSU ribosomal protein L19p	8.73801	8.42388	8.66459	Ident	9.14802	7.76092	8.65684	8.66879	8.67811	6.82191	7.76138	6.92665
584602889	SMUL_2288	16S rRNA processing protein RimM	Ident	Ident	Ident	Ident	8.01481	n.a.	n.a.	n.a.	n.a.	n.a.	n.a.	n.a.
584602890	SMUL_2289	KH domain RNA binding protein YlqC	8.25948	Ident	Ident	n.a.	8.85112	n.a.	8.2258	n.a.	n.a.	n.a.	n.a.	n.a.
584602891	SMUL_2290	SSU ribosomal protein S16p	8.63316	8.73305	8.68852	Ident	9.2064	8.34153	8.50483	8.501	8.75273	7.39697	8.52555	8.0015
584602892	SMUL_2291	signal recognition particle, subunit Ffh	Ident	n.a.	Ident	n.a.	7.55203	n.a.	7.54003	n.a.	7.12807	n.a.	Ident	n.a.
584602893	SMUL_2292	RNA pseudouridine synthase	8.20267	Ident	Ident	Ident	8.04943	n.a.	Ident	6.99379	Ident	n.a.	7.66813	n.a.
584602894	SMUL_2293	3-deoxy-D-manno-octulosonic-acid transferase	Ident	n.a.	n.a.	n.a.	Ident	n.a.	n.a.	n.a.	Ident	n.a.	n.a.	n.a.
584602895	SMUL_2294	hypothetical protein SMUL_2294	9.05165	8.96814	8.92982	8.12822	9.19949	8.40249	8.87443	8.76051	8.94917	7.60549	8.87388	8.38132
584602896	SMUL_2295	NIF3 family protein	Ident	Ident	n.a.	n.a.	n.a.	Ident	n.a.	n.a.	7.22025	n.a.	n.a.	n.a.
584602897	SMUL_2296	glycine--tRNA ligase	7.51024	8.0917	Ident	7.9668	Ident	8.0901	6.97564	8.15922	7.30057	7.83703	Ident	8.07221
584602898	SMUL_2297	hypothetical protein SMUL_2297	n.a.	n.a.	n.a.	n.a.	n.a.	n.a.	n.a.	Ident	n.a.	n.a.	n.a.	n.a.
584602899	SMUL_2298	5-(carboxyamino)imidazole ribonucleotide mutase	n.a.	8.80111	7.58611	8.33519	Ident	8.64548	8.25578	8.3809	8.30503	Ident	Ident	8.06083
584602900	SMUL_2299	peptidase, U32 family	8.05614	7.9064	7.77638	7.94445	8.05026	7.94989	7.8562	8.12304	7.89667	7.68567	7.59742	7.79127
584602901	SMUL_2300	hypothetical protein SMUL_2300	8.20704	8.1062	8.10062	7.95054	7.98808	8.18977	8.13695	8.50881	8.52632	7.43881	8.57307	8.49207
584602902	SMUL_2301	putative histidinol-phosphatase	n.a.	n.a.	n.a.	n.a.	n.a.	6.8699	6.77002	Ident	Ident	Ident	Ident	n.a.
584602903	SMUL_2302	glutamine synthetase	9.7648	9.75775	10.0796	9.39658	9.98858	8.98605	9.80041	9.68353	9.95575	8.37613	9.76647	9.46281
584602904	SMUL_2303	putative peptidoglycan glycosyltransferase	6.96203	n.a.	7.44234	n.a.	7.5123	n.a.	8.10698	n.a.	7.98046	n.a.	8.19882	n.a.
584602906	SMUL_2305	8-amino-7-oxononanoate synthase	n.a.	n.a.	n.a.	n.a.	n.a.	n.a.	n.a.	n.a.	n.a.	n.a.	Ident	n.a.
584602907	SMUL_2306	Maf-like protein	7.76855	7.50473	Ident	Ident	7.7561	7.93552	8.07708	Ident	7.83631	8.08977	8.01788	8.34314
584602909	SMUL_2308	alanine--tRNA ligase	8.55194	8.79591	8.06404	8.41053	8.38634	8.71641	8.59384	8.84303	8.52706	8.16954	8.37382	8.88557
584602912	SMUL_2311	two component sensor kinase	n.a.	n.a.	n.a.	n.a.	n.a.	n.a.	n.a.	n.a.	Ident	n.a.	n.a.	n.a.
584602913	SMUL_2312	dimethylsulfoxide reductase DmsA	n.a.	n.a.	8.85478	n.a.	n.a.	n.a.	n.a.	Ident	7.66428	n.a.	n.a.	n.a.
584602914	SMUL_2313	dimethylsulfoxide reductase DmsB	n.a.	n.a.	8.63442	n.a.	n.a.	n.a.	n.a.	n.a.	n.a.	n.a.	n.a.	n.a.
584602917	SMUL_2316	hypothetical protein SMUL_2316	n.a.	n.a.	n.a.	n.a.	n.a.	n.a.	n.a.	n.a.	n.a.	n.a.	n.a.	n.a.
584602921	SMUL_2320	penicillin binding protein / peptidoglycan glycosyltransferase	n.a.	n.a.	n.a.	n.a.	n.a.	n.a.	n.a.	n.a.	n.a.	n.a.	7.13533	n.a.
584602926	SMUL_2325	undecaprenyldiphospho-muramoylpentapeptide beta-N- acetylglucosaminyltransferase	n.a.	n.a.	Ident	n.a.	n.a.	n.a.	n.a.	n.a.	n.a.	n.a.	n.a.	n.a.
584602927	SMUL_2326	putative acetyltransferase	7.22665	7.83553	Ident	8.57383	n.a.	7.79153	n.a.	n.a.	n.a.	8.09108	n.a.	n.a.
584602933	SMUL_2338	anthranilate synthase component II	n.a.	8.0982	n.a.	Ident	n.a.	8.07958	n.a.	7.78739	n.a.	8.28205	n.a.	7.30459
584602935	SMUL_2340	bifunctional protein Aas	n.a.	n.a.	n.a.	Ident	n.a.	n.a.	n.a.	n.a.	n.a.	n.a.	n.a.	n.a.
584602936	SMUL_2341	putative repressor	7.70281	n.a.	8.24383	n.a.	8.01779	n.a.	Ident	n.a.	7.8541	n.a.	n.a.	n.a.
584602938	SMUL_2343	putative kinase	n.a.	Ident	n.a.	n.a.	Ident	n.a.	n.a.	n.a.	n.a.	Ident	Ident	n.a.
584602941	SMUL_2346	citrate lyase alpha chain	8.74108	8.53481	8.80603	8.42834	8.62161	8.15831	8.62459	8.62815	8.92497	8.47098	8.78902	8.66032
584602942	SMUL_2347	citrate lyase beta chain	8.17887	8.72009	7.87395	8.36105	8.02451	8.30734	7.88006	8.67256	8.80708	8.62442	8.39568	8.46158
584602943	SMUL_2348	citrate lyase gamma chain, acyl carrier protein	7.99112	8.28137	8.52135	Ident	Ident	n.a.	8.13443	8.07819	8.63389	8.21645	8.17148	8.2118
584602946	SMUL_2351	outer membrane porin	n.a.	n.a.	n.a.	n.a.	n.a.	n.a.	n.a.	n.a.	n.a.	n.a.	Ident	n.a.
584602947	SMUL_2352	sensor kinase CitA, DpiB	n.a.	n.a.	n.a.	n.a.	n.a.	n.a.	Ident	n.a.	n.a.	n.a.	n.a.	n.a.
584602948	SMUL_2353	transcriptional regulatory protein CitB, DpiA	n.a.	n.a.	n.a.	n.a.	n.a.	n.a.	n.a.	n.a.	n.a.	Ident	n.a.	n.a.
584602949	SMUL_2354	tricarboxylate transport membrane protein TctA	n.a.	n.a.	n.a.	n.a.	n.a.	n.a.	n.a.	n.a.	n.a.	n.a.	Ident	n.a.
584602951	SMUL_2356	tricarboxylate transport protein TctC	9.10401	9.32216	7.26946	8.49634	7.64729	8.84874	8.60196	8.60766	8.78805	9.70147	8.91372	9.21188
584602955	SMUL_2360	putative nucleotide phosphoribosyltransferase	8.73658	8.60448	8.83574	8.74605	8.63983	9.06166	8.42434	8.68642	8.4653	9.21046	8.50621	9.00043
584602957	SMUL_2362	radical SAM protein	n.a.	7.20109	n.a.	7.32776	n.a.	7.81153	n.a.	7.57999	n.a.	8.12594	n.a.	Ident
584602960	SMUL_2365	tryptophan synthase beta chain	8.26873	8.45005	8.24091	8.04462	8.09949	8.47959	8.33824	8.37754	8.63708	Ident	8.32591	8.40317
584602962	SMUL_2368	glucosamine--fructose-6-phosphate aminotransferase [isomerizing]	7.68382	8.00761	7.86159	7.50778	8.035	7.36733	7.90644	7.97392	8.11028	6.99523	8.09899	7.99428
584602963	SMUL_2369	putative diguanylate cyclase	n.a.	n.a.	n.a.	n.a.	n.a.	n.a.	7.43463	n.a.	n.a.	n.a.	Ident	n.a.
584602965	SMUL_2371	HIT family hydrolase	n.a.	Ident	n.a.	n.a.	n.a.	Ident	n.a.	n.a.	n.a.	n.a.	n.a.	n.a.
584602966	SMUL_2372	putative periplasmic peptidase	7.6751	n.a.	7.78428	n.a.	7.86417	n.a.	7.71018	n.a.	7.82956	n.a.	n.a.	n.a.
584602967	SMUL_2373	EAL domain-containing regulatory protein	n.a.	n.a.	n.a.	n.a.	n.a.	n.a.	n.a.	n.a.	n.a.	Ident	n.a.	n.a.
584602968	SMUL_2374	hypothetical protein SMUL_2374	n.a.	n.a.	n.a.	n.a.	n.a.	n.a.	n.a.	n.a.	n.a.	Ident	n.a.	n.a.
584602974	SMUL_2380	putative ATPase component of drug resistance ABC transport system	7.37758	8.61676	n.a.	9.13533	n.a.	9.08588	n.a.	8.01161	n.a.	8.54597	n.a.	n.a.
584602977	SMUL_2383	hydrogenase-4 component A, iron-sulfur cluster containing subunit	8.58874	8.02272	8.8053	7.9081	8.65105	8.38091	8.32761	n.a.	8.13087	7.39549	Ident	7.75551
584602979	SMUL_2385	hydrogenase-4 component C, membrane subunit	Ident	n.a.	7.96259	Ident	n.a.	n.a.	n.a.	n.a.	n.a.	n.a.	n.a.	n.a.
584602980	SMUL_2386	hydrogenase-4 component E, membrane-subunit	n.a.	n.a.	Ident	n.a.	n.a.	n.a.	n.a.	n.a.	n.a.	n.a.	Ident	n.a.
584602982	SMUL_2388	hydrogenase-4 component G, large subunit	8.04739	8.51094	8.44952	8.31597	8.46827	8.78148	n.a.	Ident	7.50305	8.17754	7.84029	7.94437
584602983	SMUL_2389	hydrogenase-4 component H	7.95396	7.98817	8.11233	7.90696	7.99228	8.13154	Ident	n.a.	Ident	Ident	n.a.	Ident
584602984	SMUL_2390	hydrogenase-4 component I, small subunit	Ident	7.63191	Ident	7.40226	Ident	7.69229	n.a.	n.a.	Ident	Ident	n.a.	n.a.
584602985	SMUL_2391	hydrogenase 4 accessory protein	n.a.	Ident	n.a.	8.01682	n.a.	8.30939	n.a.	n.a.	n.a.	n.a.	n.a.	n.a.
584602986	SMUL_2392	hydrogenase 4 maturation protease	n.a.	7.63737	n.a.	7.68121	n.a.	7.86361	n.a.	n.a.	n.a.	n.a.	n.a.	n.a.
584602987	SMUL_2393	putative bacterial beta-(1,6)-glucosyltransferase	n.a.	n.a.	Ident	n.a.	n.a.	n.a.	Ident	n.a.	n.a.	n.a.	n.a.	n.a.
584602988	SMUL_2394	aldehyde ferredoxin oxidoreductase	8.50228	8.93813	8.37697	9.02048	8.39505	8.75128	8.91005	9.31271	9.42908	9.84865	9.25032	9.56653
584602992	SMUL_2398	putative diguanylate cyclase	n.a.	n.a.	Ident	n.a.	7.655	n.a.	n.a.	n.a.	n.a.	n.a.	n.a.	n.a.
584602995	SMUL_2401	2,3,4,5-tetrahydropyridine-2,6-dicarboxylate N-succinyltransferase	9.62911	7.88153	9.80185	n.a.	9.83168	Ident	9.70951	8.53109	9.42679	n.a.	9.54816	Ident
584602996	SMUL_2402	Mrp-like protein	8.90697	9.21413	8.9474	9.00903	9.20254	9.18393	8.52941	9.14262	8.85617	9.15127	8.54	8.90524
584602997	SMUL_2403	bifunctional enzyme IspD/IspF	7.03952	7.50858	7.82048	Ident	8.10532	Ident	7.72931	8.18983	7.52696	n.a.	7.78289	7.59355
584602998	SMUL_2404	response regulator receiver	n.a.	Ident	n.a.	n.a.	n.a.	n.a.	n.a.	n.a.	n.a.	n.a.	n.a.	n.a.
584602999	SMUL_2405	putative sulfate adenylyltransferase	8.53608	8.3827	8.58389	8.43899	8.4926	8.57871	8.65135	8.54491	8.79075	8.33538	8.77467	8.61869
584603002	SMUL_2408	YceI family protein	8.48685	8.46636	8.76306	9.1023	8.31202	8.70026	8.24155	8.05359	8.4474	8.51212	8.19921	8.82112
584603004	SMUL_2410	molybdenum transport system protein ModD	7.71021	Ident	7.66789	Ident	7.62098	n.a.	7.58378	7.55304	7.87956	n.a.	Ident	7.42003
584603006	SMUL_2412	molybdenum ABC transporter, periplasmic molybdenum-binding protein ModA	n.a.	n.a.	n.a.	Ident	n.a.	n.a.	n.a.	n.a.	n.a.	n.a.	n.a.	n.a.
584603010	SMUL_2416	molybdenum ABC transporter, periplasmic molybdenum-binding protein ModA	Ident	Ident	8.0874	8.94872	n.a.	7.93719	Ident	7.32672	n.a.	8.21683	7.58914	7.91991
584603013	SMUL_2419	pyrroline-5-carboxylate reductase	7.73891	7.14369	7.95319	n.a.	7.82076	6.59357	7.57407	7.53215	7.79962	n.a.	7.69934	7.43847
584603016	SMUL_2422	macrolide export ABC transporter, membrane fusion protein	n.a.	n.a.	n.a.	n.a.	n.a.	n.a.	Ident	n.a.	n.a.	n.a.	7.27367	n.a.
584603020	SMUL_2426	MscS mechanosensitive ion channel	n.a.	n.a.	n.a.	n.a.	n.a.	n.a.	n.a.	n.a.	Ident	n.a.	n.a.	Ident
584603021	SMUL_2427	hypothetical protein SMUL_2427	Ident	n.a.	n.a.	Ident	n.a.	7.36183	Ident	n.a.	n.a.	8.1201	n.a.	7.48353
584603022	SMUL_2428	putative plasmid stabilization protein RelE-like	n.a.	n.a.	Ident	n.a.	n.a.	n.a.	n.a.	n.a.	n.a.	n.a.	n.a.	n.a.
584603032	SMUL_2438	outer membrane protein	Ident	n.a.	n.a.	n.a.	n.a.	n.a.	Ident	n.a.	n.a.	n.a.	n.a.	n.a.
584603034	SMUL_2441	AsmA domain-containing protein	6.75758	n.a.	8.03093	n.a.	7.77256	n.a.	8.21979	n.a.	8.04894	n.a.	8.24335	n.a.
584603035	SMUL_2442	crotidine 5'-phosphate decarboxylase	7.92384	7.08331	Ident	Ident	n.a.	8.02118	Ident	Ident	n.a.	7.84375	Ident	7.68378
584603036	SMUL_2443	transcription termination protein NusB	n.a.	8.43307	n.a.	8.32884	n.a.	8.71793	n.a.	8.19635	n.a.	7.97359	n.a.	7.45431
584603037	SMUL_2444	6,7-dimethyl-8-ribityllumazine synthase RibH	8.95759	8.54744	9.01385	8.26475	8.96262	7.83929	9.04328	8.8177	8.21981	Ident	8.98654	9.05347
584603038	SMUL_2445	YaaH family transporter	7.086	n.a.	Ident	n.a.	n.a.	n.a.	n.a.	n.a.	n.a.	n.a.	n.a.	n.a.
584603040	SMUL_2447	3-deoxy-8-phosphooctulonate synthase	7.97019	8.21084	8.1984	8.0043	8.30916	8.38666	8.05089	8.29932	Ident	8.05595	7.9474	8.14247
584603043	SMUL_2450	GTPase Der	7.84494	8.46885	Ident	8.60546	n.a.	8.69827	7.37227	7.9438	Ident	7.91902	n.a.	n.a.
584603044	SMUL_2451	shikimate kinase I	7.9629	7.2245	7.65698	7.25262	7.01991	8.11342	Ident	n.a.	n.a.	n.a.	n.a.	n.a.
584603045	SMUL_2452	tryptophan--tRNA ligase	7.93659	8.32194	8.07607	8.39324	7.9396	8.80329	7.83846	8.22318	8.23542	8.83108	7.66566	8.63876
584603046	SMUL_2453	serine--tRNA ligase	8.63154	8.73269	8.71046	8.6439	8.7424	8.99115	8.67064	8.72427	8.74581	8.84568	8.75917	8.94879
584603047	SMUL_2454	membrane-associated TPR containing protein	n.a.	n.a.	n.a.	n.a.	n.a.	n.a.	n.a.	n.a.	n.a.	8.31449	n.a.	n.a.
584603048	SMUL_2455	2-isopropylmalate synthase	8.57403	8.85987	8.40406	8.8316	8.07468	8.54747	8.20447	8.51015	8.15305	8.50784	n.a.	7.74769
584603050	SMUL_2457	phosphatidylserine decarboxylase proenzyme	8.10569	n.a.	8.13204	n.a.	8.45967	n.a.	8.2999	n.a.	7.85177	n.a.	7.72815	n.a.
584603051	SMUL_2458	ATP-dependent zinc metalloprotease FtsH	7.37115	7.03097	7.5696	n.a.	7.23071	Ident	8.40507	7.13307	7.61278	7.28204	8.39848	7.72279
584603052	SMUL_2459	ribosomal protein L11 methyltransferase	n.a.	7.33971	n.a.	6.81947	n.a.	8.00211	n.a.	Ident	n.a.	7.37806	n.a.	Ident
584603053	SMUL_2460	chemotaxis regulator CheY	9.23971	9.08801	9.16247	9.08481	9.10767	9.29301	9.08262	8.93746	8.80817	9.2535	8.83065	8.77282
584603054	SMUL_2461	1-(5-phosphoribosyl)-5- ((5-phosphoribosylamino)methylideneamino)imidazole-4-carboxamide isomerase	8.23266	8.11081	7.97352	7.95752	7.81219	8.06906	7.65811	8.08755	7.55831	8.60784	n.a.	Ident
584603055	SMUL_2462	imidazole glycerol phosphate synthase subunit HisH	7.83257	8.11149	7.9965	Ident	7.85183	Ident	Ident	Ident	7.60507	8.04913	n.a.	n.a.
584603056	SMUL_2463	cache domain-containing membrane protein	n.a.	n.a.	Ident	n.a.	n.a.	n.a.	7.62172	n.a.	n.a.	n.a.	Ident	n.a.
584603057	SMUL_2464	putative oligosaccharyltransferase	n.a.	n.a.	n.a.	n.a.	n.a.	n.a.	n.a.	n.a.	n.a.	n.a.	n.a.	Ident
584603065	SMUL_2472	UDP-N-acetylglucosamine 4-epimerase	7.95558	8.10098	Ident	7.94192	Ident	7.89837	7.7242	7.87465	Ident	8.08239	Ident	7.49192
584603067	SMUL_2474	glycosyl transferase, family 2	n.a.	n.a.	n.a.	n.a.	n.a.	n.a.	7.06489	n.a.	n.a.	n.a.	Ident	n.a.
584603069	SMUL_2476	lipopolysaccharide biosynthesis protein RfbH	7.90863	8.19414	7.72867	8.14109	Ident	8.14225	7.31744	7.75322	7.72331	8.43518	Ident	7.99442
584603071	SMUL_2478	CDP-glucose 4,6-dehydratase	n.a.	Ident	Ident	n.a.	Ident	Ident	6.89062	6.92049	6.88692	Ident	6.91644	7.17746
584603072	SMUL_2479	glucose-1-phosphate cytidylyltransferase	7.74055	7.96536	n.a.	Ident	7.72234	8.51569	7.4637	7.90184	n.a.	n.a.	Ident	8.06073
584603073	SMUL_2480	GDP-L-fucose synthetase	7.83518	8.04329	7.53767	7.97729	7.52276	8.12625	7.04453	7.84507	7.05256	8.36671	Ident	7.4195
584603074	SMUL_2481	NTP transferase domain-containing protein	8.48536	8.64994	8.20533	8.33609	8.00577	8.8612	8.38063	8.56079	8.4448	8.64577	8.50972	8.45117
584603075	SMUL_2482	GDP-mannose 4,6-dehydratase	8.56463	8.67145	8.26126	8.43443	8.34844	8.70565	8.29164	8.5357	8.11781	8.22482	7.92889	8.4659
584603076	SMUL_2483	bifunctional polysaccharide biosynthesis protein	n.a.	Ident	n.a.	Ident	n.a.	7.68523	n.a.	7.82103	Ident	6.92572	n.a.	Ident
584603077	SMUL_2484	UDP-glucose dehydrogenase	n.a.	7.48373	n.a.	7.81321	n.a.	7.29682	n.a.	7.43113	n.a.	7.72466	n.a.	n.a.
584603078	SMUL_2485	DNA ligase [ATP]	n.a.	n.a.	n.a.	Ident	n.a.	8.30862	n.a.	n.a.	n.a.	Ident	n.a.	Ident
584603079	SMUL_2486	dTDP-glucose 4,6-dehydratase	6.90245	7.88923	n.a.	Ident	7.27484	8.14584	n.a.	7.87382	n.a.	7.6692	n.a.	7.3054
584603080	SMUL_2487	glucose-1-phosphate thymidylyltransferase	8.48271	8.67186	8.15821	8.57063	8.34606	8.68656	8.0621	8.4038	8.09833	8.72359	7.90442	8.58646
584603081	SMUL_2488	phosphomannomutase / phosphoglucomutase	8.72102	8.8244	8.58511	8.78333	8.62019	8.96075	8.69851	8.84738	8.08638	9.33039	8.23721	8.56326
584603082	SMUL_2489	putative 3'-5' exonuclease	Ident	n.a.	7.76704	Ident	7.66695	7.48726	7.82455	7.42604	7.79554	n.a.	7.88925	7.72816
584603083	SMUL_2490	lipid A biosynthesis lauroyl acyltransferase	n.a.	n.a.	n.a.	n.a.	n.a.	n.a.	7.23758	n.a.	Ident	Ident	Ident	n.a.
584603085	SMUL_2492	glycosyltransferase	n.a.	n.a.	n.a.	n.a.	Ident	n.a.	7.67833	n.a.	n.a.	n.a.	Ident	n.a.
584603086	SMUL_2493	putative polysaccharide polymerase	n.a.	n.a.	n.a.	n.a.	n.a.	n.a.	n.a.	n.a.	n.a.	n.a.	Ident	n.a.
584603087	SMUL_2494	glycosyltransferase	n.a.	n.a.	n.a.	n.a.	n.a.	n.a.	n.a.	n.a.	Ident	n.a.	Ident	n.a.
584603088	SMUL_2495	putative ADP-heptose-lps heptosyltransferase II	Ident	n.a.	Ident	n.a.	Ident	Ident	Ident	Ident	7.56951	n.a.	n.a.	n.a.
584603090	SMUL_2497	phosphoheptose isomerase 1	n.a.	6.97813	n.a.	7.10656	n.a.	7.02388	n.a.	n.a.	n.a.	7.4727	n.a.	Ident
584603091	SMUL_2498	bifunctional protein HldE	7.31519	7.65597	7.05237	7.51935	Ident	7.51486	Ident	7.31895	Ident	7.7193	6.9121	7.29236
584603093	SMUL_2500	TPR family protein	Ident	Ident	n.a.	Ident	n.a.	7.84401	n.a.	n.a.	n.a.	Ident	n.a.	7.60135
584603094	SMUL_2501	cytochrome c-like protein	9.51315	9.68563	8.4104	9.40382	9.20185	9.64202	8.79924	9.12109	8.20745	9.63405	8.59398	9.69804
584603099	SMUL_2506	HD domain protein	n.a.	n.a.	n.a.	n.a.	n.a.	n.a.	n.a.	n.a.	n.a.	n.a.	Ident	n.a.
584603100	SMUL_2507	putative thiol peroxidase	9.01455	9.1974	9.14343	9.63597	8.74066	9.03611	9.10811	9.37928	9.0186	9.79082	9.0547	9.48816
584603103	SMUL_2510	riboflavin synthase	8.22286	8.22193	8.04734	8.21901	7.67508	8.50448	7.47232	7.86195	7.41512	8.14474	7.82954	8.12136
584603104	SMUL_2511	methyl-accepting chemotaxis protein	n.a.	n.a.	n.a.	n.a.	n.a.	n.a.	n.a.	n.a.	Ident	n.a.	n.a.	8.41974
584603105	SMUL_2512	allophanate hydrolase 2 subunit 2	Ident	n.a.	n.a.	n.a.	n.a.	n.a.	n.a.	n.a.	n.a.	n.a.	Ident	Ident
584603106	SMUL_2513	allophanate hydrolase 2 subunit 1	6.9718	7.00327	7.5469	Ident	7.90727	6.89064	7.16971	7.319	7.5997	Ident	7.85773	6.75717
584603107	SMUL_2514	LamB-like protein	8.39466	8.10748	8.4555	8.39414	Ident	8.56783	7.77016	8.35618	8.5663	8.51086	Ident	8.33538
584603110	SMUL_2517	TRAP transporter solute receptor, unknown substrate 5	8.05379	8.1618	Ident	8.12262	7.09229	7.45174	8.62658	8.59631	8.39968	9.37201	8.84256	9.24315
584603113	SMUL_2520	tRNA uridine 5-carboxymethylaminomethyl modification enzyme MnmG	7.75209	7.69975	7.51708	7.56456	7.66615	8.00122	7.60259	7.60024	8.15518	7.32458	7.42532	7.69562
584603114	SMUL_2521	ubiquinol-cytochrome c reductase iron-sulfur subunit	n.a.	n.a.	n.a.	n.a.	Ident	n.a.	n.a.	n.a.	n.a.	n.a.	8.44774	n.a.
584603115	SMUL_2522	ubiquinol--cytochrome c reductase, cytochrome B subunit	n.a.	n.a.	n.a.	n.a.	n.a.	n.a.	n.a.	n.a.	n.a.	n.a.	7.54056	n.a.
584603116	SMUL_2523	ubiquinol cytochrome c oxidoreductase, cytochrome C1 subunit	n.a.	n.a.	Ident	n.a.	n.a.	n.a.	7.46686	n.a.	Ident	n.a.	8.23061	n.a.
584603117	SMUL_2524	putative periplasmic cytochrome c	7.61731	7.31166	Ident	7.2631	n.a.	Ident	7.38	7.04927	Ident	8.04379	Ident	7.49933
584603118	SMUL_2525	acetyl-coenzyme A carboxyl transferase alpha chain	Ident	n.a.	7.70896	n.a.	7.04504	n.a.	8.18889	7.63113	7.4471	Ident	7.09738	n.a.
584603119	SMUL_2526	beta-ketoacyl-[acyl-carrier-protein] synthase II	9.2313	9.42116	9.13415	9.2946	9.08621	9.57153	9.25019	9.17873	9.22462	9.47327	9.36086	9.45611
584603120	SMUL_2527	acyl carrier protein AcpP	9.82895	10.0304	9.76265	10.0768	9.70325	9.88804	9.62666	9.63772	9.47774	10.0342	9.61917	9.42481
584603121	SMUL_2528	3-oxoacyl-[acyl-carrier protein] reductase	8.70078	8.82938	8.26732	8.94098	7.64002	8.76757	7.38167	8.56969	8.21099	8.47706	7.99287	8.76367
584603122	SMUL_2529	phosphoglycerate mutase	7.32745	7.80317	7.1907	7.83661	7.58163	8.37125	7.40872	7.6722	7.45127	8.26631	7.77589	8.08592
584603124	SMUL_2531	UDP-N-acetylmuramoylalanine--D-glutamate ligase	7.67998	7.8689	7.0714	8.1657	7.87323	7.93114	7.59271	7.82529	7.36713	7.79304	7.49526	7.86579
584603125	SMUL_2533	undecaprenyl-phosphate galactosephosphotransferase	n.a.	n.a.	n.a.	7.68268	n.a.	8.23511	n.a.	n.a.	n.a.	n.a.	n.a.	n.a.
584603129	SMUL_2537	short-chain dehydrogenase	n.a.	n.a.	n.a.	n.a.	n.a.	n.a.	7.79436	n.a.	n.a.	n.a.	7.23149	n.a.
584603130	SMUL_2538	putative oxidoreductase	n.a.	n.a.	n.a.	n.a.	n.a.	n.a.	Ident	n.a.	n.a.	n.a.	n.a.	n.a.
584603135	SMUL_2545	hypothetical protein SMUL_2545	7.3666	n.a.	7.72628	n.a.	7.22865	n.a.	7.69657	n.a.	7.74253	n.a.	7.79392	n.a.
584603137	SMUL_2547	hypothetical protein SMUL_2547	7.69402	Ident	7.53696	n.a.	7.00586	n.a.	8.0363	Ident	7.26078	n.a.	7.55331	7.42591
584603138	SMUL_2548	ATP binding protein	8.83121	8.10384	9.05482	Ident	8.95266	7.89025	8.92132	7.59474	8.59021	n.a.	8.39044	8.06731
584603139	SMUL_2549	hypothetical protein SMUL_2549	n.a.	Ident	n.a.	Ident	n.a.	7.72514	n.a.	n.a.	n.a.	n.a.	n.a.	n.a.
584603140	SMUL_2550	hypothetical protein SMUL_2550	Ident	n.a.	Ident	n.a.	n.a.	n.a.	Ident	n.a.	Ident	n.a.	Ident	n.a.
584603141	SMUL_2551	hypothetical protein SMUL_2551	7.94782	7.44113	7.89012	7.58006	7.81076	7.87409	7.54151	7.21798	7.63916	8.13643	Ident	Ident
584603142	SMUL_2552	ADP-ribose 1''-phosphate phophatase-like protein	7.70807	7.90112	7.68641	7.89686	n.a.	8.10957	Ident	Ident	n.a.	7.8549	n.a.	n.a.
584603143	SMUL_2553	hypothetical protein SMUL_2553	7.53618	7.75733	Ident	Ident	7.65516	7.92501	7.77184	Ident	7.7406	n.a.	7.02745	Ident
584603144	SMUL_2554	putative acylneuraminate cytidylyltransferase	Ident	7.54937	n.a.	7.83486	n.a.	7.87015	n.a.	7.71332	n.a.	8.0332	n.a.	n.a.
584603145	SMUL_2555	glycosyltransferase	8.26491	7.93534	7.36917	8.14345	8.13182	8.41802	8.19682	8.11729	7.98799	8.53366	7.84121	8.20666
584603146	SMUL_2556	HpcH_HpaI superfamily domain-containing protein	7.78109	8.04122	Ident	7.95795	7.71553	8.11084	7.80108	7.56128	n.a.	7.39621	7.75933	6.90884
584603147	SMUL_2557	hypothetical protein SMUL_2557	7.38291	Ident	Ident	Ident	Ident	Ident	n.a.	n.a.	Ident	n.a.	n.a.	Ident
584603148	SMUL_2558	teichoic acid export ATP-binding and carbohydrate-binding protein	7.34804	Ident	n.a.	Ident	7.17605	n.a.	7.69813	7.07744	n.a.	n.a.	Ident	6.77433
584603149	SMUL_2559	hypothetical protein SMUL_2559	8.03923	7.9609	7.992	8.13224	7.98944	8.47795	7.66654	7.70784	7.52366	7.69883	8.05248	7.69434
584603150	SMUL_2561	hypothetical protein SMUL_2561	8.35091	7.7635	8.6459	Ident	8.74468	7.60545	7.9398	Ident	7.44022	n.a.	8.09533	7.32569
584603152	SMUL_2563	dTDP-glucose 4,6-dehydratase	8.28796	8.87618	7.41635	8.44679	7.68944	8.93615	7.42769	8.3972	7.78548	8.33034	7.7153	8.20174
584603153	SMUL_2564	dTDP-4-dehydrorhamnose reductase	8.78856	8.87943	8.69562	8.79338	8.82505	9.1228	8.47046	8.69334	8.57228	9.14717	8.60238	8.71153
584603154	SMUL_2565	dTDP-4-dehydrorhamnose 3,5-epimerase	7.96497	8.61923	n.a.	8.82521	Ident	9.21689	Ident	8.83711	Ident	9.11254	Ident	8.55091
584603155	SMUL_2566	glucose-1-phosphate thymidylyltransferase	8.76927	9.06597	8.34502	8.9872	8.50752	9.30495	8.25145	8.87281	8.05404	9.29929	7.97357	8.99969
584603156	SMUL_2567	UDP-glucose 4-epimerase	Ident	8.41565	Ident	8.35121	6.93342	8.83284	7.25042	8.44498	7.30675	8.82773	7.12455	8.49231
584603160	SMUL_2571	two-component sensor	n.a.	n.a.	n.a.	n.a.	n.a.	n.a.	n.a.	n.a.	n.a.	n.a.	Ident	n.a.
584603161	SMUL_2572	two-component regulator	n.a.	n.a.	n.a.	n.a.	n.a.	n.a.	n.a.	n.a.	n.a.	Ident	n.a.	n.a.
584603164	SMUL_2575	putative periplasmic substrate-binding protein	7.59217	Ident	7.86916	8.00099	7.81825	Ident	n.a.	Ident	7.81328	n.a.	n.a.	n.a.
584603166	SMUL_2577	2-oxoglutarate carboxylase	Ident	7.71989	7.94085	Ident	8.42509	n.a.	8.30113	8.17247	7.45576	n.a.	8.18565	7.76171
584603167	SMUL_2578	invasion antigen CiaB	7.86738	7.92772	7.85236	8.34733	7.51976	8.04628	8.00996	8.1214	7.93243	8.64616	7.93581	8.14443
584603169	SMUL_2580	putative phosphate permease	n.a.	n.a.	n.a.	n.a.	n.a.	n.a.	n.a.	n.a.	n.a.	n.a.	n.a.	n.a.
584603170	SMUL_2581	ATP-dependent RNA helicase RhlE	8.06899	n.a.	7.64655	n.a.	7.46063	n.a.	Ident	n.a.	n.a.	n.a.	7.23121	Ident
584603176	SMUL_2587	phosphate ABC transporter, periplasmic phosphate-binding protein PstS	7.65478	7.77367	n.a.	Ident	Ident	7.69172	7.75312	7.39878	Ident	Ident	7.84462	7.53035
584603177	SMUL_2588	methyl-accepting chemotaxis protein	n.a.	n.a.	7.01398	n.a.	8.46202	n.a.	9.1642	Ident	8.19066	n.a.	9.03488	n.a.
584603178	SMUL_2589	putative DOPA dioxygenase	n.a.	Ident	n.a.	Ident	n.a.	8.08594	n.a.	7.91575	n.a.	8.2683	n.a.	n.a.
584603179	SMUL_2590	adenylosuccinate lyase	n.a.	n.a.	n.a.	n.a.	n.a.	n.a.	n.a.	n.a.	n.a.	n.a.	n.a.	Ident
584603181	SMUL_2592	methyl-accepting chemotaxis protein	8.46196	Ident	Ident	n.a.	8.46583	7.76466	n.a.	n.a.	n.a.	n.a.	n.a.	n.a.
584603183	SMUL_2594	methyl-accepting chemotaxis protein	n.a.	n.a.	n.a.	Ident	n.a.	n.a.	n.a.	n.a.	n.a.	7.12261	9.12183	8.41974
584603185	SMUL_2596	PhoU-like protein	n.a.	Ident	n.a.	Ident	n.a.	Ident	Ident	n.a.	Ident	7.2863	Ident	Ident
584603187	SMUL_2598	two-component system histidine kinase	n.a.	Ident	n.a.	n.a.	n.a.	n.a.	n.a.	n.a.	n.a.	n.a.	n.a.	n.a.
584603194	SMUL_2605	putative transcriptional regulator	n.a.	n.a.	n.a.	Ident	n.a.	Ident	n.a.	n.a.	n.a.	7.4372	n.a.	Ident
584603195	SMUL_2606	putative NAD(P)H oxidoreductase YrkL-like	n.a.	Ident	Ident	n.a.	n.a.	n.a.	n.a.	n.a.	n.a.	n.a.	n.a.	n.a.
584603197	SMUL_2608	7-cyano-7-deazaguanine synthase	n.a.	7.34475	n.a.	7.42833	n.a.	7.63723	n.a.	7.05022	n.a.	7.88066	n.a.	Ident
584603198	SMUL_2609	7-carboxy-7-deazaguanine synthase	n.a.	n.a.	n.a.	Ident	n.a.	n.a.	n.a.	n.a.	n.a.	n.a.	n.a.	n.a.
584603199	SMUL_2610	6-carboxy-5,6,7,8-tetrahydropterin synthase	7.29025	Ident	7.30394	Ident	7.27215	Ident	7.61398	7.93906	7.65793	Ident	Ident	Ident
584603200	SMUL_2611	dUTPase	8.64524	7.24235	7.97969	8.10913	8.4729	8.29302	Ident	7.75051	7.73385	7.97197	Ident	7.54164
584603202	SMUL_2613	putative UDP-2,3-diacylglucosamine hydrolase	n.a.	n.a.	n.a.	n.a.	n.a.	n.a.	n.a.	n.a.	n.a.	n.a.	n.a.	Ident
584603203	SMUL_2614	PhoH family protein	7.76771	Ident	8.04919	n.a.	8.22822	n.a.	8.29189	Ident	7.90378	n.a.	8.32201	n.a.
584603208	SMUL_2619	multidrug efflux pump, inner membrane transporter EefB	n.a.	n.a.	n.a.	n.a.	n.a.	Ident	Ident	n.a.	n.a.	n.a.	Ident	n.a.
584603209	SMUL_2620	multidrug efflux pump, lipoprotein precursor EefB	n.a.	n.a.	n.a.	n.a.	n.a.	n.a.	7.02847	n.a.	n.a.	n.a.	Ident	n.a.
584603210	SMUL_2621	hemerythrin-like iron-binding protein	n.a.	n.a.	n.a.	n.a.	n.a.	n.a.	n.a.	n.a.	Ident	n.a.	n.a.	n.a.
584603211	SMUL_2622	rhodanese domain-containing protein	n.a.	Ident	n.a.	Ident	n.a.	Ident	n.a.	n.a.	n.a.	7.0546	n.a.	Ident
584603214	SMUL_2625	S-ribosylhomocysteine lyase	7.16998	8.4198	8.22388	8.21717	Ident	8.45939	Ident	8.08871	Ident	8.80513	7.43963	8.44689
584603218	SMUL_2629	hypothetical protein SMUL_2629	n.a.	7.32545	n.a.	Ident	8.72591	9.19939	n.a.	Ident	Ident	7.7844	8.61211	9.05515
584603219	SMUL_2630	pyruvate-ferredoxin/flavodoxin oxidoreductase	9.64723	9.80223	9.41695	9.80569	9.31515	9.46032	9.34009	9.54041	9.05267	8.93185	9.13781	9.375
584603220	SMUL_2631	inorganic diphosphatase	n.a.	n.a.	n.a.	n.a.	n.a.	n.a.	Ident	Ident	n.a.	Ident	n.a.	Ident
584603221	SMUL_2632	hypothetical protein SMUL_2632	7.74765	8.28039	7.02556	8.66016	7.01231	8.26386	7.43852	8.00736	8.2975	9.43852	7.77017	8.38345
584603222	SMUL_2633	outer membrane peptidoglycan-binding protein	8.44551	n.a.	9.10743	Ident	8.43547	n.a.	9.05626	8.57357	8.28844	8.39394	8.83292	8.04717
584603223	SMUL_2634	peptide uptake transporter (PepT) family, periplasmic peptide-binding protein	Ident	n.a.	7.2216	n.a.	7.07755	n.a.	Ident	n.a.	Ident	n.a.	n.a.	n.a.
584603224	SMUL_2635	acetyltransferase domain-containing protein	n.a.	n.a.	n.a.	Ident	Ident	7.61173	n.a.	n.a.	n.a.	n.a.	n.a.	n.a.
584603225	SMUL_2636	DNA-3-methyladenine glycosylase	n.a.	n.a.	Ident	Ident	Ident	n.a.	Ident	n.a.	7.48112	8.05221	n.a.	n.a.
584603227	SMUL_2638	putative NADH-dependent butanol dehydrogenase A	8.49773	8.49388	8.29192	8.77723	7.3312	8.28818	8.63643	8.72149	8.10698	8.94761	8.27358	8.98084
584603228	SMUL_2639	hypothetical protein SMUL_2639	n.a.	n.a.	n.a.	Ident	n.a.	Ident	n.a.	n.a.	n.a.	n.a.	n.a.	n.a.
584603230	SMUL_2641	phosphoribosylglycinamide formyltransferase 2	9.0422	8.84153	8.86028	8.5793	8.98232	9.01803	9.05897	9.01967	9.20919	9.03801	9.10617	9.25643
584603234	SMUL_2645	SSU ribosomal protein S9p (S16e)	9.19083	9.12418	8.72529	8.6327	9.14039	8.60319	8.76844	9.44968	9.43375	8.38174	8.95045	8.61614
584603235	SMUL_2646	LSU ribosomal protein L13p (L13Ae)	9.31407	8.65595	9.45326	8.25242	9.77065	8.02184	9.30124	9.07485	9.34354	8.04513	8.87748	7.82756
584603236	SMUL_2647	UvrD/REP helicase	n.a.	n.a.	n.a.	n.a.	n.a.	n.a.	n.a.	n.a.	n.a.	n.a.	n.a.	n.a.
584603237	SMUL_2648	Cas 4 domain-containing protein	n.a.	n.a.	n.a.	n.a.	Ident	n.a.	n.a.	n.a.	Ident	n.a.	n.a.	n.a.
584603238	SMUL_2649	FixH domain-containing protein	n.a.	n.a.	n.a.	n.a.	n.a.	n.a.	Ident	n.a.	n.a.	n.a.	n.a.	n.a.
584603239	SMUL_2650	putative membrane protein	n.a.	n.a.	n.a.	n.a.	n.a.	n.a.	n.a.	n.a.	Ident	n.a.	n.a.	n.a.
584603240	SMUL_2651	putative periplasmic protein	n.a.	n.a.	Ident	n.a.	n.a.	n.a.	n.a.	n.a.	Ident	n.a.	Ident	n.a.
584603241	SMUL_2652	Cbb3-type cytochrome c oxidase subunit CcoP	Ident	Ident	Ident	7.47327	7.72992	8.18142	7.82173	8.09932	8.23875	8.04016	7.20436	Ident
584603243	SMUL_2654	Cbb3-type cytochrome c oxidase subunit CcoO	6.94592	n.a.	7.5412	n.a.	7.2228	n.a.	8.17949	n.a.	8.08997	n.a.	8.21101	Ident
584603244	SMUL_2655	Cbb3-type cytochrome c oxidase subunit CcoN	n.a.	n.a.	Ident	n.a.	n.a.	n.a.	Ident	n.a.	Ident	n.a.	Ident	n.a.
584603245	SMUL_2656	putative two-component response regulator	7.61515	Ident	7.99819	n.a.	8.09642	n.a.	7.35642	n.a.	Ident	n.a.	Ident	n.a.
584603246	SMUL_2657	putative two-component sensor histidine kinase	n.a.	7.5221	n.a.	Ident	n.a.	n.a.	n.a.	Ident	n.a.	n.a.	n.a.	n.a.
584603248	SMUL_2659	carbamoyl-phosphate synthase small chain	8.31911	8.80211	8.15379	8.41749	8.31368	8.68377	8.27946	8.93215	8.3964	8.52159	7.58397	8.52742
584603249	SMUL_2660	hypothetical protein SMUL_2660	7.01576	8.5774	n.a.	8.3676	n.a.	8.77776	n.a.	8.66403	Ident	8.78127	Ident	8.44834
584603250	SMUL_2661	putative periplasmic protein	n.a.	n.a.	Ident	n.a.	n.a.	n.a.	n.a.	n.a.	n.a.	n.a.	n.a.	n.a.
584603252	SMUL_2663	adenylosuccinate synthetase	9.01171	9.03198	9.03677	8.88712	9.0298	9.19575	8.97254	8.98787	8.97869	9.15124	9.13075	9.10495
584603253	SMUL_2664	ATP phosphoribosyltransferase regulatory subunit	7.74292	8.17718	7.5772	8.10563	8.10762	8.28609	Ident	8.38482	7.18743	7.99815	7.59186	8.14295
584603254	SMUL_2665	aminotransferase	8.965	9.07472	8.89424	9.04448	9.09906	9.27951	9.00031	9.10722	9.20901	9.04808	9.10966	9.15807
584603255	SMUL_2666	methyl-accepting chemotaxis sensory transducer	n.a.	n.a.	n.a.	n.a.	n.a.	n.a.	n.a.	Ident	n.a.	n.a.	n.a.	n.a.
584603257	SMUL_2668	phosphoglycolate phosphatase	n.a.	Ident	n.a.	Ident	n.a.	7.84466	n.a.	Ident	Ident	7.94934	n.a.	Ident
584603258	SMUL_2669	transketolase	8.68578	8.69821	8.90318	8.43905	8.97612	8.52178	8.81381	8.90509	8.0671	7.59749	8.90297	8.42047
584603259	SMUL_2670	farnesyl diphosphate synthase	7.46051	7.86664	7.77487	Ident	7.51561	7.98558	n.a.	7.75364	7.95385	7.7746	7.69532	7.77259
584603260	SMUL_2671	putative protease	8.26784	n.a.	8.22595	Ident	8.26397	Ident	8.26305	n.a.	8.35685	7.80014	8.35867	Ident
584603261	SMUL_2672	transcriptional regulatory protein	7.5402	7.93002	Ident	7.51973	Ident	8.2822	7.44626	Ident	6.89268	7.77737	Ident	7.40903
584603262	SMUL_2673	aspartate 1-decarboxylase	8.18879	7.96993	Ident	Ident	Ident	8.59279	7.79971	8.23573	Ident	7.50717	8.4336	8.75239
584603263	SMUL_2674	UDP-N-acetylmuramoylalanyl-D-glutamate--2,6- diaminopimelate ligase	Ident	7.16105	n.a.	8.58024	Ident	8.49732	n.a.	7.73986	n.a.	7.91505	6.57559	7.88316
584603264	SMUL_2675	hypothetical protein SMUL_2675	n.a.	n.a.	n.a.	n.a.	n.a.	n.a.	n.a.	Ident	n.a.	Ident	n.a.	n.a.
584603265	SMUL_2676	NifU-like domain-containing protein	8.57384	8.01319	8.46542	8.28264	8.67734	8.93029	8.23853	8.21556	8.119	8.7736	8.49446	8.69144
584603266	SMUL_2677	LSU ribosomal protein L17p	8.89376	8.48935	8.82706	Ident	9.33532	8.07871	9.01403	8.8494	8.88397	n.a.	8.4614	8.03194
584603267	SMUL_2678	DNA-directed RNA polymerase alpha subunit	9.70629	9.43296	9.95802	9.09464	9.99894	9.14304	9.75873	9.35088	9.75561	8.53863	9.7402	9.09805
584603268	SMUL_2679	SSU ribosomal protein S4p (S9e)	9.35222	9.46867	9.18304	8.73799	9.86123	8.67469	9.20354	9.59589	9.61629	7.57405	9.25855	8.77999
584603269	SMUL_2680	SSU ribosomal protein S11p (S14e)	8.65923	8.30366	8.11388	8.14481	8.44736	7.88468	8.23135	8.85998	8.29773	7.29467	8.22831	7.91413
584603270	SMUL_2681	SSU ribosomal protein S13p (S18e)	9.02058	8.65648	8.66961	Ident	9.11937	7.1992	8.48606	8.82524	9.00465	n.a.	8.22906	7.90507
584603272	SMUL_2683	translation initiation factor 1	8.37556	8.53886	8.17541	Ident	Ident	Ident	7.89597	n.a.	7.83822	Ident	n.a.	n.a.
584603273	SMUL_2684	methionine aminopeptidase	8.14832	7.97843	8.07379	7.51634	8.04481	7.94377	7.50823	Ident	7.63909	8.02952	n.a.	n.a.
584603275	SMUL_2686	LSU ribosomal protein L15p (L27Ae)	8.92214	7.85539	8.89575	Ident	9.46445	7.2208	8.75744	8.76859	8.86439	Ident	8.23927	Ident
584603276	SMUL_2687	SSU ribosomal protein S5p (S2e)	8.95973	9.21644	8.84822	8.61142	9.12359	8.53145	8.80032	9.11191	8.79411	7.85815	8.69845	8.18379
584603277	SMUL_2688	LSU ribosomal protein L18p (L5e)	8.81422	8.77028	8.64268	7.92404	9.34191	8.45574	8.86175	8.87409	9.21154	7.93775	8.39703	8.30366
584603278	SMUL_2689	LSU ribosomal protein L6p (L9e)	9.31753	8.62717	9.38157	8.3448	9.6137	8.48383	9.25567	9.2356	9.2418	8.28751	9.13613	8.58665
584603279	SMUL_2690	SSU ribosomal protein S8p (S15Ae)	9.23232	9.24496	9.09463	8.76172	9.48947	8.6641	9.06593	9.25438	9.27317	7.67311	8.7613	8.5949
584603280	SMUL_2691	SSU ribosomal protein S14p (S29e), Zinc-independent	n.a.	Ident	n.a.	n.a.	n.a.	n.a.	n.a.	n.a.	n.a.	n.a.	n.a.	n.a.
584603281	SMUL_2692	LSU ribosomal protein L5p (L11e)	9.28136	8.99318	9.28525	7.85795	9.76082	8.37096	9.34757	9.25749	9.6301	7.93732	9.1028	8.25378
584603282	SMUL_2693	LSU ribosomal protein L24p (L26e)	8.74775	8.45746	9.09363	7.45135	9.00159	7.71926	8.92805	8.79909	9.22406	Ident	8.85457	8.59844
584603283	SMUL_2694	LSU ribosomal protein L14p (L23e)	9.01687	8.61708	9.01503	Ident	9.47918	8.04864	8.95646	8.69645	8.80025	n.a.	8.23233	7.7626
584603284	SMUL_2695	30S ribosomal protein S17	9.13763	8.92745	8.92415	8.34818	9.8367	8.34963	8.56928	9.20455	9.22799	Ident	8.2296	8.34742
584603285	SMUL_2696	LSU ribosomal protein L29p (L35e)	8.24046	7.65643	8.30483	n.a.	8.55416	n.a.	7.67449	Ident	Ident	n.a.	n.a.	n.a.
584603286	SMUL_2697	LSU ribosomal protein L16p (L10e)	8.96366	8.32524	8.84403	Ident	9.25288	Ident	8.66323	9.06783	8.92399	n.a.	8.81096	8.00757
584603287	SMUL_2698	SSU ribosomal protein S3p (S3e)	8.5531	8.35385	7.78456	Ident	8.59342	Ident	7.97628	8.90055	7.49501	7.6167	7.92314	6.68692
584603288	SMUL_2699	LSU ribosomal protein L22p (L17e)	8.81409	8.6836	8.85978	Ident	8.93349	Ident	8.55829	8.68375	8.30313	8.55593	9.00939	7.97782
584603289	SMUL_2700	LSU ribosomal protein L2p (L8e)	9.30392	8.95366	9.0881	7.62538	9.63651	7.78744	9.28158	9.35915	8.6861	7.57058	8.88371	8.21988
584603290	SMUL_2701	LSU ribosomal protein L23p (L23Ae)	9.05793	7.83211	8.97295	n.a.	9.50642	n.a.	9.12447	9.03257	9.11187	Ident	8.31948	8.08146
584603291	SMUL_2702	LSU ribosomal protein L4p (L1e)	8.73998	8.50677	8.82192	7.67291	9.45844	7.64646	8.92219	8.84546	8.94851	7.32073	8.43821	7.73814
584603292	SMUL_2703	LSU ribosomal protein L3p (L3e)	9.24712	8.90069	9.31405	Ident	9.64181	8.37353	9.32412	9.12482	9.27631	7.94016	8.86287	8.20985
584603293	SMUL_2704	SSU ribosomal protein S10p (S20e)	9.13772	9.20257	8.65881	8.55545	8.99003	8.48271	8.88043	9.17039	9.23963	7.43857	8.84833	8.27897
584603295	SMUL_2706	response regulator receiver domain protein	7.67282	n.a.	7.71579	n.a.	n.a.	n.a.	n.a.	n.a.	n.a.	n.a.	n.a.	n.a.
584603298	SMUL_2709	Ftr1/P19 iron uptake system periplasmic protein p19	n.a.	Ident	n.a.	Ident	n.a.	8.47871	7.37919	Ident	7.71583	8.49643	n.a.	n.a.
584603299	SMUL_2710	membrane protein	n.a.	n.a.	n.a.	n.a.	n.a.	n.a.	n.a.	n.a.	n.a.	n.a.	n.a.	Ident
584603300	SMUL_2711	macrolide exporter ABC transport permease	Ident	n.a.	n.a.	n.a.	n.a.	n.a.	n.a.	n.a.	n.a.	n.a.	n.a.	n.a.
584603307	SMUL_2718	ferrous iron transport protein B	n.a.	n.a.	n.a.	n.a.	n.a.	n.a.	Ident	n.a.	n.a.	n.a.	n.a.	n.a.
584603308	SMUL_2719	chorismate synthase	7.32711	7.4399	7.60808	Ident	7.92868	7.24284	7.25727	7.35007	7.62669	7.44168	7.19747	7.4437
584603309	SMUL_2720	ribonuclease III	8.29428	7.98663	8.5471	7.77966	8.38739	7.9301	8.2006	n.a.	8.17151	n.a.	7.95378	n.a.
584603311	SMUL_2722	hypothetical protein SMUL_2722	n.a.	n.a.	Ident	n.a.	Ident	n.a.	7.45036	n.a.	Ident	n.a.	7.79634	n.a.
584603312	SMUL_2723	DNA primase	n.a.	n.a.	n.a.	Ident	n.a.	n.a.	n.a.	Ident	n.a.	Ident	n.a.	n.a.
584603313	SMUL_2724	putative tRNA (5-methylaminomethyl-2-thiouridylate)-methyltransferase	n.a.	Ident	n.a.	Ident	n.a.	Ident	n.a.	n.a.	n.a.	Ident	n.a.	n.a.
584603314	SMUL_2725	response regulator CcdB	7.49574	8.01074	Ident	8.32692	Ident	8.2656	Ident	8.14232	Ident	8.42819	7.85416	8.32143
584603315	SMUL_2726	CheY-P phosphatase CheC	7.32348	Ident	n.a.	7.85298	n.a.	7.97125	n.a.	n.a.	n.a.	8.14607	n.a.	Ident
584603316	SMUL_2727	diguanylate cyclase	7.97206	Ident	7.63446	Ident	6.84565	7.57352	Ident	7.47217	Ident	n.a.	Ident	n.a.
584603324	SMUL_2736	signal transduction histidine-protein kinase	n.a.	n.a.	Ident	n.a.	n.a.	n.a.	7.46848	n.a.	Ident	n.a.	8.02191	n.a.
584603326	SMUL_2738	chemotaxis protein, CheY-like	n.a.	n.a.	n.a.	n.a.	n.a.	7.63032	Ident	Ident	n.a.	Ident	Ident	Ident
584603332	SMUL_2745	putative cytidylate kinase	7.6094	7.84608	7.78309	Ident	7.41149	n.a.	n.a.	n.a.	n.a.	Ident	n.a.	n.a.
584603333	SMUL_2746	hypothetical protein SMUL_2746	n.a.	n.a.	Ident	n.a.	n.a.	n.a.	Ident	n.a.	n.a.	n.a.	7.61928	n.a.
584603335	SMUL_2748	cation-transporting ATPase	n.a.	n.a.	n.a.	n.a.	n.a.	n.a.	8.05515	n.a.	n.a.	n.a.	7.83491	n.a.
584603336	SMUL_2749	hypothetical protein SMUL_2749	7.27098	n.a.	7.84074	n.a.	n.a.	n.a.	7.95831	n.a.	Ident	n.a.	Ident	n.a.
584603337	SMUL_2750	hypothetical protein SMUL_2750	7.26174	n.a.	7.9583	n.a.	n.a.	n.a.	7.91679	n.a.	8.3902	n.a.	8.04542	n.a.
584603338	SMUL_2751	hypothetical protein SMUL_2751	Ident	n.a.	7.2718	n.a.	6.54431	n.a.	6.82334	n.a.	7.58715	n.a.	7.53498	n.a.
584603339	SMUL_2752	ferritin-like protein	7.74115	n.a.	8.06692	n.a.	7.88157	n.a.	8.36523	7.70033	8.30489	n.a.	8.67649	Ident
584603340	SMUL_2753	hypothetical protein SMUL_2753	n.a.	n.a.	n.a.	n.a.	6.69552	6.59063	n.a.	n.a.	n.a.	n.a.	n.a.	n.a.
584603350	SMUL_2763	histidine kinase	n.a.	n.a.	n.a.	n.a.	n.a.	Ident	n.a.	n.a.	n.a.	n.a.	n.a.	n.a.
584603352	SMUL_2765	ferrous iron transport protein B	n.a.	n.a.	n.a.	n.a.	n.a.	n.a.	n.a.	n.a.	n.a.	Ident	n.a.	n.a.
584603357	SMUL_2770	putative RNA polymerase sigma factor FecI	n.a.	n.a.	n.a.	n.a.	n.a.	n.a.	n.a.	n.a.	Ident	n.a.	n.a.	n.a.
584603371	SMUL_2784	hypothetical protein SMUL_2784	n.a.	n.a.	n.a.	n.a.	n.a.	n.a.	n.a.	n.a.	n.a.	n.a.	Ident	n.a.
584603372	SMUL_2785	flavodoxin	Ident	n.a.	n.a.	n.a.	Ident	Ident	n.a.	n.a.	n.a.	n.a.	n.a.	n.a.
584603378	SMUL_2791	ABC-type transporter, ATPase component	n.a.	n.a.	n.a.	n.a.	n.a.	n.a.	n.a.	n.a.	n.a.	n.a.	Ident	n.a.
584603379	SMUL_2792	ABC transporter, permease	n.a.	n.a.	n.a.	n.a.	n.a.	n.a.	n.a.	n.a.	Ident	n.a.	n.a.	n.a.
584603391	SMUL_2805	response regulator	7.60603	7.82473	7.6124	n.a.	7.58358	8.14015	8.0964	7.965	8.56264	8.66194	8.28311	8.58325
584603392	SMUL_2806	methyl-accepting chemotaxis sensory transducer	8.73301	n.a.	7.4089	n.a.	8.55218	n.a.	9.06267	Ident	7.92695	Ident	8.97543	8.0478
584603394	SMUL_2808	NifX_NifB superfamily domain-containing protein	7.72698	7.78932	7.56458	Ident	n.a.	n.a.	n.a.	7.161	n.a.	n.a.	Ident	Ident
584603397	SMUL_2811	putative 2-hydroxyglutaryl-CoA dehydratase	7.55266	8.58516	7.73009	9.04092	7.50215	9.09572	8.17307	8.90946	8.06508	9.12338	8.31494	9.18432
584603402	SMUL_2816	aspartate ammonia-lyase	10.202	9.88006	8.71315	8.39539	8.05735	7.84433	9.79995	9.80237	9.41271	8.91218	9.43841	9.51601
584603403	SMUL_2817	aspartate ammonia-lyase	10.3775	10.4564	8.65579	8.31738	8.08392	7.85062	9.96454	10.0243	9.55213	9.11646	9.71973	9.69708
584603404	SMUL_2818	C4-dicarboxylate transporter DcuA	Ident	n.a.	n.a.	n.a.	n.a.	n.a.	7.46442	n.a.	Ident	n.a.	7.76929	n.a.
584603405	SMUL_2819	L-asparaginase	10.4549	10.4569	8.03763	8.44286	7.21201	7.56053	9.89579	9.82193	9.49999	9.13309	9.4707	9.64265
584603407	SMUL_2821	response regulator	n.a.	n.a.	n.a.	n.a.	n.a.	n.a.	n.a.	n.a.	n.a.	n.a.	n.a.	Ident
584603408	SMUL_2822	PilT protein, putative	n.a.	n.a.	n.a.	n.a.	n.a.	n.a.	n.a.	Ident	n.a.	n.a.	n.a.	n.a.
584603411	SMUL_2825	Fic family protein	Ident	n.a.	Ident	n.a.	Ident	n.a.	Ident	n.a.	6.98846	n.a.	n.a.	n.a.
584603414	SMUL_2828	USP-like domain-containing protein	7.33961	8.46362	n.a.	8.81847	Ident	8.73618	Ident	8.55209	n.a.	9.04143	n.a.	7.47557
584603415	SMUL_2829	Na+/H+ or K+/H+ antiporter	n.a.	n.a.	n.a.	n.a.	n.a.	n.a.	n.a.	n.a.	n.a.	n.a.	Ident	n.a.
584603419	SMUL_2833	ABC transporter, permease	n.a.	n.a.	n.a.	Ident	n.a.	n.a.	n.a.	n.a.	n.a.	n.a.	n.a.	n.a.
584603427	SMUL_2841	octahem cytochrome c sulphite reductase MccA	n.a.	n.a.	n.a.	n.a.	n.a.	n.a.	n.a.	n.a.	n.a.	Ident	n.a.	n.a.
584603428	SMUL_2842	histidine kinase MccS	n.a.	Ident	6.7391	n.a.	n.a.	n.a.	Ident	Ident	7.09384	n.a.	Ident	Ident
584603429	SMUL_2844	methyl-accepting chemotaxis protein	n.a.	n.a.	6.96917	n.a.	8.44487	n.a.	9.05306	n.a.	7.47669	n.a.	9.02272	n.a.
584603437	SMUL_2852	TonB-dependent receptor	7.87453	n.a.	n.a.	n.a.	Ident	n.a.	n.a.	n.a.	n.a.	n.a.	n.a.	n.a.
584603439	SMUL_2854	TolR-like protein	7.27655	n.a.	n.a.	n.a.	n.a.	n.a.	n.a.	n.a.	Ident	n.a.	n.a.	n.a.
584603441	SMUL_2856	selenide, water dikinase	7.69759	7.51677	7.72756	7.81155	7.77897	7.83748	8.09348	7.70231	n.a.	7.6122	n.a.	7.51504
584603442	SMUL_2857	SirA-like domain-containing protein	8.35884	8.70877	8.46962	8.55174	8.75616	8.82576	8.10958	8.50023	7.88555	8.45428	7.83115	8.39547
584603443	SMUL_2858	hypothetical protein SMUL_2858	8.44083	8.73295	8.92014	8.97774	8.39499	8.54035	7.84895	8.179	8.07368	8.70465	7.40957	8.18277
584603444	SMUL_2859	family 3 extracellular solute-binding protein	n.a.	n.a.	n.a.	Ident	n.a.	n.a.	n.a.	n.a.	n.a.	7.99752	n.a.	Ident
584603448	SMUL_2863	ABC-type tungstate transport system, ATP-binding protein	n.a.	n.a.	n.a.	n.a.	n.a.	n.a.	7.48566	n.a.	n.a.	n.a.	n.a.	n.a.
584603450	SMUL_2865	ABC-type tungstate transport system, periplasmic binding protein	9.07254	9.17304	8.37107	9.2717	8.39349	9.06316	8.84448	8.98442	8.73785	9.68449	8.93004	9.24415
584603453	SMUL_2868	extracellular solute-binding protein, family 1	7.86376	8.51355	7.97436	8.84932	n.a.	8.14518	8.27756	7.99921	7.39939	8.85465	Ident	6.60211
584603454	SMUL_2869	molybdenum-binding regulatory protein	Ident	Ident	Ident	6.93836	Ident	Ident	7.61989	n.a.	n.a.	n.a.	Ident	n.a.
584603455	SMUL_2870	formate dehydrogenase accessory protein FdhD	7.34141	7.89731	7.5364	8.22123	7.389	8.10849	7.15753	8.11743	7.83926	8.87031	7.36864	8.18532
584603456	SMUL_2871	formate dehydrogenase, cytochrome b subunit FdhI	n.a.	n.a.	Ident	n.a.	n.a.	n.a.	n.a.	n.a.	Ident	n.a.	n.a.	n.a.
584603457	SMUL_2872	formate dehydrogenase, iron-sulfur subunit FdhB	8.1786	Ident	8.79107	Ident	8.69719	8.21303	8.9486	7.33472	9.10597	7.86262	9.02679	8.20634
584603458	SMUL_2873	formate dehydrogenase, subunit alpha FdhA	8.03605	Ident	8.95517	Ident	8.87549	7.70882	9.17765	7.46598	9.29432	8.44833	9.1155	8.55109
584603460	SMUL_2875	formate dehydrogenase-specific chaperone FdhX	n.a.	7.28845	n.a.	7.55551	n.a.	8.01293	n.a.	6.33121	6.51726	7.56998	Ident	7.15501
584603461	SMUL_2876	transposase, IS4	n.a.	n.a.	n.a.	n.a.	n.a.	n.a.	n.a.	n.a.	Ident	n.a.	n.a.	n.a.
584603467	SMUL_2883	TonB-like protein	n.a.	n.a.	Ident	n.a.	n.a.	n.a.	n.a.	n.a.	n.a.	n.a.	n.a.	n.a.
584603475	SMUL_2891	methyltransferase	n.a.	n.a.	n.a.	Ident	n.a.	7.91245	n.a.	Ident	n.a.	n.a.	n.a.	n.a.
584603476	SMUL_2892	TOBE family protein	n.a.	n.a.	n.a.	n.a.	n.a.	n.a.	n.a.	n.a.	n.a.	7.59589	n.a.	n.a.
584603478	SMUL_2894	hypothetical protein SMUL_2894	n.a.	Ident	n.a.	Ident	n.a.	n.a.	n.a.	n.a.	n.a.	Ident	n.a.	n.a.
584603483	SMUL_2899	formate dehydrogenase, cytochrome B subunit	n.a.	n.a.	n.a.	Ident	n.a.	n.a.	n.a.	n.a.	n.a.	n.a.	n.a.	n.a.
584603484	SMUL_2900	formate dehydrogenase, iron-sulfur subunit FdhB	n.a.	n.a.	n.a.	n.a.	n.a.	n.a.	7.22383	n.a.	n.a.	n.a.	n.a.	n.a.
584603485	SMUL_2901	formate dehydrogenase, catalytic subunit alpha FdhA	n.a.	n.a.	n.a.	n.a.	Ident	n.a.	8.1356	n.a.	n.a.	n.a.	n.a.	n.a.
584603488	SMUL_2904	polyferredoxin	7.52743	8.26682	7.84667	8.21589	7.98931	8.91689	7.30373	7.48589	7.47837	7.76292	n.a.	7.43379
584603490	SMUL_2906	histidine kinase	n.a.	n.a.	n.a.	n.a.	8.43737	n.a.	n.a.	n.a.	n.a.	n.a.	n.a.	n.a.
584603491	SMUL_2907	response regulator	7.58127	7.21306	n.a.	7.05243	n.a.	7.24538	Ident	Ident	6.84821	Ident	n.a.	n.a.
584603492	SMUL_2908	L-seryl-tRNA(Sec) selenium transferase	n.a.	7.28199	n.a.	n.a.	7.44698	n.a.	Ident	7.26798	n.a.	n.a.	n.a.	Ident
584603493	SMUL_2909	selenocysteine-specific translation elongation factor	Ident	7.49597	n.a.	Ident	n.a.	6.89406	n.a.	7.14411	Ident	n.a.	n.a.	n.a.
584603496	SMUL_2912	YceI family protein	7.46669	Ident	n.a.	8.24494	n.a.	8.02087	7.63087	7.49119	Ident	8.4142	7.60026	8.02319
584603497	SMUL_2913	pirin domain-containing protein	n.a.	Ident	n.a.	n.a.	n.a.	n.a.	n.a.	n.a.	n.a.	Ident	n.a.	n.a.
584603498	SMUL_2914	iron-binding zinc finger CDGSH type	n.a.	n.a.	n.a.	7.51852	n.a.	n.a.	n.a.	Ident	n.a.	8.22721	n.a.	Ident
584603499	SMUL_2915	hypothetical protein SMUL_2915	7.10616	n.a.	n.a.	n.a.	Ident	Ident	Ident	n.a.	n.a.	n.a.	6.70926	n.a.
584603502	SMUL_2918	putative periplasmic thioredoxin domain-containing protein	9.28262	9.13536	9.10607	9.05417	9.17343	9.14963	9.0718	8.70471	9.337	8.47898	8.89662	8.88263
584603504	SMUL_2920	response regulator BaeR-like	n.a.	Ident	n.a.	n.a.	n.a.	n.a.	n.a.	Ident	n.a.	7.4046	n.a.	n.a.
584603505	SMUL_2921	sensor histidine kinase	n.a.	n.a.	n.a.	n.a.	n.a.	n.a.	n.a.	n.a.	n.a.	Ident	n.a.	n.a.
584603506	SMUL_2922	ThiJ/PfpI family protein	n.a.	Ident	n.a.	Ident	n.a.	n.a.	n.a.	n.a.	n.a.	Ident	n.a.	n.a.
584603508	SMUL_2924	SAM-dependent methyltransferase	n.a.	Ident	n.a.	n.a.	n.a.	Ident	n.a.	n.a.	n.a.	Ident	n.a.	n.a.
584603512	SMUL_2928	histidine ammonia-lyase	Ident	Ident	n.a.	Ident	n.a.	n.a.	n.a.	n.a.	7.1983	Ident	n.a.	n.a.
584603513	SMUL_2929	3-oxoacyl-[acyl-carrier-protein] reductase FabG	n.a.	n.a.	Ident	n.a.	n.a.	n.a.	n.a.	n.a.	n.a.	n.a.	n.a.	n.a.
584603515	SMUL_2931	hypothetical protein SMUL_2931	n.a.	n.a.	n.a.	n.a.	n.a.	n.a.	n.a.	n.a.	n.a.	Ident	n.a.	n.a.
584603519	SMUL_2935	beta-ketoacyl synthase domain-containing protein	n.a.	n.a.	n.a.	n.a.	n.a.	6.54886	n.a.	Ident	n.a.	n.a.	n.a.	n.a.
584603521	SMUL_2937	acyl carrier protein	7.09201	7.29455	7.03732	7.28459	6.98608	7.57338	Ident	6.83029	6.7748	7.27234	6.44985	7.15703
584603522	SMUL_2938	DEAD-box ATP-dependent RNA helicase CshA	9.16383	8.54128	9.51631	7.82442	9.52516	7.6194	8.64321	8.51306	8.7605	n.a.	9.09162	Ident
584603523	SMUL_2939	hypothetical protein SMUL_2939	n.a.	n.a.	n.a.	n.a.	n.a.	n.a.	7.12689	n.a.	n.a.	n.a.	7.17294	n.a.
584603525	SMUL_2941	hypothetical protein SMUL_2941	n.a.	Ident	n.a.	n.a.	n.a.	n.a.	n.a.	n.a.	n.a.	n.a.	n.a.	n.a.
584603526	SMUL_2942	HMA domain-containing protein	n.a.	Ident	n.a.	Ident	n.a.	Ident	n.a.	n.a.	n.a.	n.a.	n.a.	n.a.
584603528	SMUL_2944	transglutaminase-like enzyme	9.6717	9.56175	9.78767	9.50265	9.55734	9.46309	9.67983	9.11998	9.38313	8.23168	9.50446	9.53386
584603530	SMUL_2946	adenine specific DNA methyltransferase NlaIII-like	n.a.	Ident	n.a.	n.a.	n.a.	n.a.	n.a.	n.a.	n.a.	Ident	n.a.	n.a.
584603531	SMUL_2947	chemotaxis regulator	n.a.	Ident	n.a.	Ident	n.a.	7.87526	n.a.	n.a.	n.a.	7.5557	n.a.	n.a.
584603533	SMUL_2949	allophanate hydrolase chain A	n.a.	Ident	n.a.	n.a.	n.a.	n.a.	n.a.	n.a.	n.a.	n.a.	n.a.	n.a.
584603534	SMUL_2950	urea carboxylase	n.a.	n.a.	n.a.	n.a.	n.a.	n.a.	n.a.	n.a.	n.a.	Ident	n.a.	n.a.
584603539	SMUL_2955	urea carboxylase-related ABC transporter, periplasmic substrate-binding protein	n.a.	n.a.	n.a.	Ident	n.a.	n.a.	n.a.	n.a.	n.a.	n.a.	n.a.	n.a.
584603546	SMUL_2962	ABC transporter, periplasmic binding protein	n.a.	Ident	n.a.	n.a.	n.a.	n.a.	n.a.	n.a.	n.a.	n.a.	n.a.	n.a.
584603552	SMUL_2968	potassium-transporting ATPase B chain	Ident	Ident	n.a.	n.a.	Ident	n.a.	n.a.	n.a.	n.a.	Ident	n.a.	n.a.
584603556	SMUL_2972	putative amino acid transporter, AAT family	n.a.	n.a.	n.a.	n.a.	n.a.	n.a.	n.a.	n.a.	n.a.	Ident	n.a.	n.a.
584603557	SMUL_2973	histidine kinase	n.a.	n.a.	n.a.	n.a.	n.a.	Ident	n.a.	n.a.	n.a.	n.a.	n.a.	n.a.
584603560	SMUL_2976	hypothetical protein SMUL_2976	n.a.	n.a.	Ident	n.a.	n.a.	n.a.	Ident	n.a.	n.a.	n.a.	Ident	n.a.
584603561	SMUL_2977	amidohydrolase	7.75933	7.8387	7.40628	Ident	7.55876	7.49854	7.59407	7.53113	7.59434	7.14916	7.56462	7.43724
584603562	SMUL_2978	carboxynorspermidine decarboxylase	n.a.	Ident	n.a.	7.96941	n.a.	7.82883	Ident	7.90631	n.a.	8.08607	n.a.	8.08514
584603563	SMUL_2979	methyl-accepting chemotaxis protein	n.a.	Ident	Ident	n.a.	n.a.	n.a.	9.40406	n.a.	7.07528	n.a.	9.28419	n.a.
584603565	SMUL_2981	DsrE-like family protein	n.a.	n.a.	n.a.	Ident	n.a.	n.a.	n.a.	n.a.	n.a.	Ident	Ident	Ident
584603566	SMUL_2982	saccharopine dehydrogenase, putative	7.74868	8.56176	7.72028	8.74332	7.2007	8.87934	n.a.	8.55287	n.a.	9.05326	n.a.	7.44145
584603567	SMUL_2983	nucleoside-triphosphate diphosphatase	n.a.	6.92946	n.a.	Ident	n.a.	Ident	n.a.	7.37429	n.a.	Ident	n.a.	n.a.
584603568	SMUL_2984	membrane-bound lytic murein transglycosylase A	n.a.	n.a.	n.a.	n.a.	n.a.	n.a.	n.a.	n.a.	n.a.	Ident	n.a.	n.a.
584603571	SMUL_2987	putative membrane protein	n.a.	n.a.	n.a.	n.a.	n.a.	n.a.	n.a.	n.a.	n.a.	n.a.	Ident	n.a.
584603573	SMUL_2989	hypothetical protein SMUL_2989	7.40936	7.96605	7.39116	8.13581	n.a.	8.24812	8.3417	Ident	8.40831	8.59434	Ident	8.2199
584603574	SMUL_2990	cysteine-rich CPXCG protein	n.a.	n.a.	n.a.	n.a.	n.a.	n.a.	n.a.	n.a.	n.a.	Ident	n.a.	n.a.
584603575	SMUL_2991	molybdopterin molybdenumtransferase	7.73006	Ident	7.71809	Ident	8.02345	Ident	7.21427	7.55621	7.93134	7.10613	Ident	7.38455
584603576	SMUL_2992	molybdopterin synthase catalytic subunit	n.a.	Ident	n.a.	n.a.	n.a.	Ident	n.a.	n.a.	Ident	8.02375	n.a.	Ident
584603578	SMUL_2994	iron-sulfur cluster assembly scaffold protein IscU/NifU-like	8.25634	8.83186	8.41821	8.86832	8.33227	8.73092	8.37541	8.86439	8.10363	9.04741	7.7101	8.40094
584603579	SMUL_2995	cysteine desulfurase	7.81007	8.59047	n.a.	8.07936	8.12789	8.41489	7.70781	8.3025	7.75521	7.76152	n.a.	7.27856
584603580	SMUL_2996	flagellum-specific ATP synthase FliI	6.91048	Ident	6.86187	n.a.	6.93274	7.35103	Ident	7.03935	6.87599	7.60108	n.a.	7.48255
584603581	SMUL_2997	GTP cyclohydrolase I	8.04003	8.05484	7.92513	7.4367	8.15264	8.34373	7.34611	7.90468	8.12152	7.34609	7.63346	8.25648
584603582	SMUL_2998	cell division trigger factor	8.07196	9.33598	7.2936	8.79088	7.84404	9.30915	8.37416	9.32465	8.23618	8.61937	8.51698	8.90741
584603583	SMUL_2999	ATP-dependent Clp protease proteolytic subunit	9.56859	n.a.	9.48793	Ident	9.67299	n.a.	9.3525	8.60082	9.01453	n.a.	9.15748	n.a.
584603586	SMUL_3002	competence protein ComM	n.a.	Ident	n.a.	n.a.	n.a.	Ident	n.a.	n.a.	n.a.	n.a.	n.a.	n.a.
584603588	SMUL_3004	phosphoribosylglycinamide formyltransferase	n.a.	Ident	n.a.	n.a.	n.a.	n.a.	n.a.	n.a.	n.a.	n.a.	n.a.	n.a.
584603589	SMUL_3005	thiazole synthase ThiG	8.37009	8.17629	8.28168	8.30757	7.88425	8.19802	7.35536	8.05402	7.86617	8.54288	7.57062	8.31885
584603590	SMUL_3011	integrase, catalytic region	Ident	9.8491	Ident	9.75718	9.55759	9.89204	9.69782	9.48751	9.778	9.8612	Ident	9.16404
584603591	SMUL_3013	porin	8.5428	n.a.	8.7266	7.4335	8.32539	n.a.	8.90116	8.77211	8.67932	9.64771	9.35572	8.68192
584603595	SMUL_3018	fumarate reductase-like flavoprotein	n.a.	Ident	n.a.	Ident	n.a.	n.a.	n.a.	n.a.	n.a.	n.a.	n.a.	n.a.
584603608	SMUL_3031	Psr/DMSO reductase-like protein chain A	n.a.	n.a.	Ident	n.a.	n.a.	n.a.	Ident	n.a.	n.a.	n.a.	n.a.	n.a.
584603614	SMUL_3037	acetaldehyde dehydrogenase	8.00095	8.02085	8.38236	8.18245	7.68492	7.89223	7.62159	7.44621	8.35331	8.02266	7.84239	8.08525
584603616	SMUL_3039	hypothetical protein SMUL_3039	7.48982	8.24581	n.a.	8.35643	Ident	7.98807	8.08214	8.22218	n.a.	8.92669	Ident	8.01258
584603617	SMUL_3040	D-3-phosphoglycerate dehydrogenase-like protein	n.a.	Ident	n.a.	Ident	n.a.	Ident	n.a.	Ident	n.a.	Ident	n.a.	n.a.
584603619	SMUL_3042	putative membrane protein	n.a.	n.a.	Ident	n.a.	n.a.	n.a.	Ident	n.a.	Ident	n.a.	7.25943	n.a.
584603620	SMUL_3043	transcriptional accessory protein	n.a.	Ident	n.a.	n.a.	Ident	Ident	n.a.	Ident	n.a.	n.a.	n.a.	n.a.
584603623	SMUL_3046	hypothetical protein SMUL_3046	n.a.	Ident	n.a.	Ident	n.a.	7.37943	n.a.	7.16366	n.a.	7.58563	n.a.	7.48719
584603626	SMUL_3049	methyl-accepting chemotaxis protein	n.a.	n.a.	n.a.	n.a.	n.a.	n.a.	n.a.	Ident	n.a.	n.a.	n.a.	n.a.
584603627	SMUL_3050	putative FMN reductase [NAD(P)H]	7.84489	7.47526	7.6676	7.73481	n.a.	Ident	Ident	7.65918	8.21737	8.11187	7.69807	7.59696
584603630	SMUL_3053	cytochrome c 553	n.a.	n.a.	n.a.	n.a.	7.94896	8.49976	n.a.	n.a.	n.a.	8.12103	n.a.	8.347
584603633	SMUL_3056	efflux system, membrane fusion protein	n.a.	Ident	Ident	n.a.	n.a.	n.a.	n.a.	n.a.	n.a.	n.a.	n.a.	n.a.
584603635	SMUL_3058	macrolide exporter (MacB) family ATPase	n.a.	n.a.	n.a.	n.a.	Ident	Ident	n.a.	n.a.	n.a.	n.a.	n.a.	n.a.
584603636	SMUL_3059	RelA/SpoT	n.a.	n.a.	n.a.	Ident	n.a.	Ident	Ident	n.a.	7.20048	n.a.	7.6987	n.a.
584603637	SMUL_3061	nucleotidyltransferase	n.a.	n.a.	n.a.	n.a.	n.a.	n.a.	n.a.	n.a.	n.a.	n.a.	n.a.	Ident
584603645	SMUL_3070	putative NADPH-dependent FMN reductase	n.a.	Ident	Ident	Ident	n.a.	Ident	n.a.	n.a.	Ident	7.4346	n.a.	Ident
584603652	SMUL_3077	YtkA-like protein	n.a.	n.a.	n.a.	n.a.	n.a.	n.a.	n.a.	n.a.	n.a.	Ident	n.a.	n.a.
584603653	SMUL_3078	hypothetical protein SMUL_3078	n.a.	n.a.	n.a.	n.a.	n.a.	n.a.	Ident	n.a.	n.a.	n.a.	Ident	n.a.
584603658	SMUL_3083	ferric iron ABC transporter, iron-binding protein	Ident	n.a.	Ident	n.a.	n.a.	n.a.	Ident	Ident	Ident	n.a.	Ident	n.a.
584603659	SMUL_3084	superoxide dismutase [Cu-Zn]	n.a.	n.a.	n.a.	7.43203	n.a.	8.0613	n.a.	n.a.	Ident	7.62763	n.a.	n.a.
584603660	SMUL_3085	putative membrane protein	n.a.	n.a.	n.a.	n.a.	n.a.	n.a.	n.a.	n.a.	n.a.	n.a.	n.a.	n.a.
584603661	SMUL_3086	phosphoadenosine phosphosulfate reductase	n.a.	7.58891	n.a.	Ident	n.a.	7.78296	n.a.	7.79075	n.a.	n.a.	n.a.	7.80098
584603662	SMUL_3087	sulfate adenylyltransferase subunit 2	7.70924	7.85908	Ident	6.83413	6.79904	7.77251	7.1194	7.72535	n.a.	Ident	6.42821	7.14917
584603663	SMUL_3088	sulfate adenylyltransferase subunit 1	7.46829	8.23205	n.a.	Ident	Ident	7.52917	Ident	8.10072	n.a.	n.a.	n.a.	7.806
584603664	SMUL_3089	ThiS, thiamine-biosynthesis protein	8.34469	8.50481	7.76064	Ident	n.a.	8.77328	n.a.	n.a.	n.a.	n.a.	n.a.	n.a.
584603665	SMUL_3090	sulfur carrier protein adenylyltransferase ThiF	9.18759	9.26446	8.7073	8.84482	8.84324	9.10434	8.89055	8.8991	8.08112	7.95373	8.89216	8.89885
584603666	SMUL_3091	MPN-family protein	8.39738	8.2946	n.a.	8.21031	8.22961	8.59269	7.47799	7.59025	n.a.	7.7385	7.45269	7.8082
584603667	SMUL_3092	ferredoxin--sulfite reductase	8.97794	9.28373	8.61897	8.81996	8.20229	8.98187	8.6332	8.92789	7.57964	7.64477	8.87021	8.83754
584603668	SMUL_3093	siroheme synthase	8.01228	7.84006	7.17409	Ident	7.31027	7.43249	Ident	7.79956	n.a.	Ident	Ident	7.46637
584603669	SMUL_3094	O-acetylhomoserine aminocarboxypropyltransferase	8.31231	7.70642	7.66159	6.89959	8.31716	7.7138	7.72334	8.1898	7.3322	Ident	7.82137	7.88906
584603670	SMUL_3096	tRNA-specific 2-thiouridylase MnmA	7.26812	7.97623	n.a.	7.7971	n.a.	7.69044	Ident	7.80901	n.a.	n.a.	n.a.	7.22629
584603673	SMUL_3099	OmpR like regulatory protein	n.a.	n.a.	n.a.	n.a.	n.a.	n.a.	n.a.	Ident	n.a.	n.a.	n.a.	n.a.
584603676	SMUL_3102	C_GCAxxG_C_C family protein	n.a.	n.a.	n.a.	n.a.	n.a.	n.a.	n.a.	Ident	n.a.	Ident	n.a.	Ident
584603682	SMUL_3108	rhodanese domain protein	n.a.	n.a.	n.a.	n.a.	n.a.	n.a.	n.a.	n.a.	Ident	n.a.	n.a.	n.a.
584603693	SMUL_3119	arsenite oxidase subunit AioB	n.a.	n.a.	n.a.	n.a.	n.a.	n.a.	n.a.	n.a.	8.47244	n.a.	Ident	Ident
584603694	SMUL_3120	arsenite oxidase subunit AioA	Ident	n.a.	Ident	n.a.	n.a.	n.a.	7.7251	7.12454	8.93921	Ident	8.58923	7.50908
584603699	SMUL_3125	molybdenum transport ATP-binding protein ModC	Ident	n.a.	7.32259	n.a.	Ident	n.a.	7.3636	n.a.	Ident	n.a.	7.62299	Ident
584603702	SMUL_3128	molybdenum ABC transporter, periplasmic molybdenum-binding protein ModA	7.93794	7.40723	7.73017	8.82152	7.71922	8.50486	n.a.	Ident	n.a.	9.14071	Ident	8.22456
584603703	SMUL_3129	molybdate-binding protein ModE	n.a.	n.a.	Ident	n.a.	Ident	n.a.	n.a.	n.a.	Ident	n.a.	n.a.	n.a.
584603710	SMUL_3136	putative type IIs restriction endonuclease	7.59834	n.a.	6.9823	n.a.	7.16743	Ident	7.45107	n.a.	Ident	n.a.	n.a.	n.a.
584603711	SMUL_3137	putative metallophosphoesterase	n.a.	n.a.	n.a.	n.a.	n.a.	n.a.	n.a.	n.a.	n.a.	Ident	n.a.	n.a.
584603715	SMUL_3141	ABC transporter ATPase	n.a.	Ident	n.a.	9.25126	n.a.	Ident	n.a.	n.a.	n.a.	Ident	n.a.	8.61728
584603716	SMUL_3142	two component transcriptional regulator	n.a.	Ident	n.a.	Ident	n.a.	Ident	n.a.	Ident	n.a.	n.a.	n.a.	n.a.
584603717	SMUL_3143	two-component sensor histidine kinase	n.a.	n.a.	n.a.	n.a.	n.a.	Ident	n.a.	n.a.	n.a.	n.a.	n.a.	n.a.
584603718	SMUL_3144	periplasmic binding protein	7.35344	7.75768	n.a.	7.94142	n.a.	7.8551	Ident	Ident	Ident	8.09245	Ident	8.30588
584603720	SMUL_3146	arsenate reductase, chain A	n.a.	n.a.	n.a.	n.a.	n.a.	Ident	7.57412	n.a.	n.a.	n.a.	n.a.	n.a.
584603724	SMUL_3150	rod shape-determining protein MreB	n.a.	7.06199	n.a.	n.a.	n.a.	7.08753	Ident	7.24631	7.265	n.a.	7.28477	n.a.
584603726	SMUL_3152	menaquinone via futalosine step 1 protein	Ident	n.a.	n.a.	n.a.	n.a.	n.a.	n.a.	n.a.	n.a.	n.a.	n.a.	n.a.
584603727	SMUL_3153	NADP-specific glutamate dehydrogenase	7.9407	7.99325	7.99747	7.8468	7.91071	7.92595	7.99825	7.79173	8.47495	7.17807	8.03806	8.03573
584603731	SMUL_3157	uracil phosphoribosyltransferase	8.79862	8.336	8.01182	8.16186	8.25087	8.45896	8.81936	8.95122	8.67239	8.77761	8.88962	8.94453
584603732	SMUL_3158	NADP-dependent malic enzyme	9.61696	9.53403	9.23926	9.11914	9.26447	9.28155	9.64905	9.79289	9.41284	9.78273	9.65069	9.81822
584603733	SMUL_3159	glutamate--tRNA ligase	8.75554	8.95662	7.40427	8.5153	7.70592	8.91815	8.5846	9.03906	8.55241	8.91599	8.49044	8.87599
584603734	SMUL_3160	rotamase_2 superfamily protein	7.99277	8.73497	7.26024	8.72681	7.10652	9.00526	7.72369	8.279	7.82288	9.05325	n.a.	7.24247
584603735	SMUL_3161	biotin carboxylase	9.15605	9.12649	9.11267	9.0558	8.89822	9.15935	8.99334	9.24639	8.95147	9.25886	9.23464	9.08724
584603736	SMUL_3162	biotin carboxyl carrier protein of acetyl-CoA carboxylase	9.42728	9.27679	9.55675	8.68971	9.58602	8.26321	9.16236	9.39651	9.15711	8.38846	9.14882	9.11671
584603737	SMUL_3163	deoxycytidine triphosphate deaminase	8.47646	8.43613	7.99209	8.22211	8.3292	8.57866	8.03093	8.44772	7.48233	8.48889	n.a.	7.77208
584603739	SMUL_3165	hypothetical protein SMUL_3165	n.a.	n.a.	Ident	n.a.	n.a.	n.a.	7.4441	n.a.	n.a.	n.a.	Ident	n.a.
584603740	SMUL_3166	RelE_StbE domain-containing protein	Ident	n.a.	n.a.	n.a.	n.a.	n.a.	Ident	n.a.	n.a.	n.a.	n.a.	n.a.
584603742	SMUL_3168	ribosomal RNA large subunit methyltransferase I	7.73809	n.a.	7.95813	n.a.	8.20548	n.a.	Ident	n.a.	n.a.	n.a.	Ident	n.a.
584603743	SMUL_3169	putative abhydrolase	n.a.	n.a.	n.a.	n.a.	n.a.	n.a.	Ident	n.a.	n.a.	n.a.	7.42303	n.a.
584603746	SMUL_3172	UDP-N-acetylglucosamine 4,6-dehydratase (inverting)	7.83908	8.05857	7.72483	7.65871	8.16965	7.88581	n.a.	7.67814	n.a.	n.a.	n.a.	Ident
584603747	SMUL_3173	UDP-4-amino-4,6-dideoxy-N-acetyl-beta-L-altrosamine transaminase	n.a.	Ident	n.a.	Ident	Ident	7.27653	n.a.	Ident	n.a.	7.40324	n.a.	n.a.
584603748	SMUL_3174	pseudaminic acid cytidylyltransferase	n.a.	7.49184	n.a.	Ident	n.a.	7.44901	n.a.	n.a.	n.a.	7.68455	n.a.	n.a.
584603750	SMUL_3176	pseudaminic acid synthase	n.a.	n.a.	n.a.	n.a.	Ident	n.a.	n.a.	n.a.	n.a.	n.a.	n.a.	Ident
584603751	SMUL_3177	putative acetyltransferase	n.a.	n.a.	n.a.	n.a.	n.a.	Ident	n.a.	n.a.	n.a.	Ident	n.a.	Ident
584603752	SMUL_3178	hypothetical protein SMUL_3178	7.47054	Ident	7.55085	8.07909	7.33056	Ident	Ident	n.a.	n.a.	7.97358	Ident	Ident
584603753	SMUL_3179	3-oxoacyl-[acyl-carrier-protein] reductase FabG	7.2523	n.a.	n.a.	Ident	n.a.	7.07846	Ident	Ident	7.52651	7.00066	7.61327	n.a.
584603754	SMUL_3180	long-chain-fatty-acid--CoA ligase	n.a.	Ident	n.a.	Ident	n.a.	n.a.	n.a.	n.a.	n.a.	7.11408	n.a.	n.a.
584603755	SMUL_3181	putative glycosyltransferase	n.a.	n.a.	n.a.	n.a.	n.a.	n.a.	n.a.	n.a.	n.a.	Ident	n.a.	n.a.
584603756	SMUL_3182	UDP-galactopyranose mutase	n.a.	Ident	n.a.	Ident	n.a.	Ident	n.a.	Ident	n.a.	7.40659	n.a.	6.97717
584603758	SMUL_3184	glycosyltransferase	n.a.	Ident	n.a.	Ident	n.a.	Ident	n.a.	n.a.	n.a.	n.a.	n.a.	n.a.
584603759	SMUL_3185	glycosyltransferase / methyltransferase	7.2953	7.25463	Ident	Ident	7.05932	Ident	7.17045	7.50887	Ident	6.54872	7.16044	7.18202
584603760	SMUL_3186	acetyltransferase	n.a.	Ident	n.a.	8.00205	n.a.	Ident	n.a.	Ident	n.a.	7.46969	n.a.	n.a.
584603762	SMUL_3188	glycosyltransferase	n.a.	Ident	n.a.	n.a.	n.a.	n.a.	n.a.	Ident	n.a.	n.a.	n.a.	n.a.
584603765	SMUL_3191	dTDP-4-amino-4,6-dideoxy-D-glucose transaminase	n.a.	n.a.	Ident	n.a.	n.a.	n.a.	Ident	n.a.	n.a.	n.a.	n.a.	n.a.
584603766	SMUL_3192	putative glycosyltransferase	n.a.	n.a.	n.a.	n.a.	n.a.	Ident	n.a.	Ident	n.a.	n.a.	n.a.	n.a.
584603767	SMUL_3193	hypothetical protein SMUL_3193	7.42932	7.75126	n.a.	8.04335	n.a.	8.08232	Ident	7.15285	Ident	8.01871	Ident	7.73364
584603768	SMUL_3194	flagellin	7.30636	8.04811	9.16271	8.79581	8.39059	8.14065	8.09736	8.50081	9.52815	10.1483	8.31246	8.91599
584603769	SMUL_3195	DNA topoisomerase I	8.25834	Ident	8.67908	n.a.	8.63125	Ident	8.31158	7.47129	8.46922	Ident	8.21699	Ident
584603770	SMUL_3196	biotin synthase	7.22916	7.86313	7.4681	8.0409	7.15699	8.12954	7.40399	7.4807	7.28478	8.33443	Ident	7.61934
584603771	SMUL_3197	citrate synthase	9.02297	9.04605	9.22436	8.7574	8.84686	8.69222	9.02653	8.94475	9.42424	7.3519	9.30839	9.20375
584603772	SMUL_3198	AMIN family periplasmic protein	7.01853	Ident	7.04854	Ident	7.22707	7.54544	7.82074	Ident	7.59013	8.12315	n.a.	Ident
584603774	SMUL_3200	enolase	9.34105	9.37202	9.56871	9.10849	9.80653	9.02105	9.37048	9.45408	9.40714	7.75765	9.51011	9.29335
584603775	SMUL_3201	RecA protein	7.99306	8.05488	7.36396	7.95321	7.36831	8.43002	7.49304	8.21652	7.46591	7.74673	8.43724	7.91937
584603776	SMUL_3202	menaquinone via futalosine step 4 protein	7.93185	7.87891	7.79799	7.65842	7.26006	7.69206	Ident	7.93328	7.45583	7.69724	n.a.	Ident
584603779	SMUL_3205	tRNA threonylcarbamoyladenosine biosynthesis protein Gcp	n.a.	n.a.	n.a.	n.a.	n.a.	n.a.	n.a.	Ident	n.a.	Ident	n.a.	n.a.
584603780	SMUL_3206	putative D-alanyl-D-alanine carboxypeptidase	n.a.	n.a.	n.a.	n.a.	n.a.	n.a.	n.a.	n.a.	n.a.	n.a.	n.a.	n.a.
584603783	SMUL_3209	hypothetical protein SMUL_3209	n.a.	n.a.	n.a.	n.a.	n.a.	8.07861	n.a.	n.a.	n.a.	n.a.	7.38589	7.89083
584603786	SMUL_3212	putative metallophosphoesterase	n.a.	n.a.	n.a.	n.a.	n.a.	n.a.	n.a.	n.a.	n.a.	n.a.	Ident	n.a.
584603789	SMUL_3215	1-deoxy-D-xylulose 5-phosphate reductoisomerase	Ident	Ident	7.23814	Ident	7.23252	7.799	7.79528	Ident	7.57635	7.98409	8.0323	7.93251
584603791	SMUL_3217	hypothetical protein SMUL_3217	Ident	n.a.	n.a.	n.a.	n.a.	n.a.	n.a.	n.a.	n.a.	Ident	n.a.	n.a.
584603793	SMUL_3219	glycerate kinase	n.a.	n.a.	n.a.	n.a.	n.a.	n.a.	n.a.	n.a.	n.a.	Ident	n.a.	n.a.
584603795	SMUL_3221	GCN5-related N-acetyltransferase	n.a.	Ident	n.a.	n.a.	n.a.	n.a.	n.a.	n.a.	n.a.	7.51404	n.a.	n.a.
584603798	SMUL_3224	catalase	n.a.	n.a.	n.a.	n.a.	n.a.	n.a.	Ident	n.a.	n.a.	n.a.	n.a.	n.a.
584603799	SMUL_3225	alkyl hydroperoxide reductase protein C	n.a.	Ident	Ident	Ident	7.89336	7.40486	n.a.	n.a.	8.38001	8.25445	n.a.	n.a.
584603802	SMUL_3228	3-isopropylmalate dehydratase large subunit	8.74646	8.93404	8.23249	9.01155	8.54609	8.91971	8.49734	8.99865	8.04542	9.16089	8.30436	9.06868
584603803	SMUL_3229	molybdenum cofactor guanylyltransferase MobA	7.4922	7.46495	6.65526	7.02509	7.21836	7.98544	7.26103	7.46617	6.65253	7.80086	7.2994	8.01639
584603806	SMUL_3232	NosL family protein	10.1106	10.129	8.18187	8.99517	8.46269	9.26553	8.39089	7.81924	8.1217	8.55099	Ident	7.99557
584603807	SMUL_3233	Dabb family protein	8.57746	8.63349	8.36134	8.88533	8.58184	8.89846	7.6357	7.61836	7.46129	8.81565	8.19614	8.54069
584603810	SMUL_3236	RNP-1 like RNA-binding protein	9.40501	9.33208	9.20496	8.98321	9.32469	9.22931	9.38109	8.77684	9.20891	9.31544	8.96304	9.05304
584603811	SMUL_3237	cyclic pyranopterin monophosphate synthase accessory protein MoaC	8.01383	7.65241	7.9876	8.10203	7.71898	7.85154	7.74921	7.85232	8.15119	Ident	7.17537	7.56826
584603812	SMUL_3238	hypothetical protein SMUL_3238	n.a.	Ident	n.a.	n.a.	n.a.	7.23511	n.a.	n.a.	n.a.	n.a.	n.a.	n.a.
584603813	SMUL_3239	hypothetical protein SMUL_3239	8.76971	8.15662	8.83561	8.57699	8.4359	n.a.	9.10662	8.00798	9.08246	8.09435	8.9216	7.84391
584603830	SMUL_3256	molybdopterin oxidoreductase, alpha subunit	n.a.	n.a.	n.a.	n.a.	n.a.	Ident	n.a.	n.a.	n.a.	n.a.	n.a.	n.a.
584603834	SMUL_3260	hypothetical protein SMUL_3260	n.a.	n.a.	Ident	n.a.	7.8418	n.a.	7.7733	7.20147	Ident	8.14368	7.9309	Ident
584603835	SMUL_3261	hypothetical protein SMUL_3261	9.14591	8.34635	9.1446	9.08692	9.26399	9.31028	9.14687	8.69497	9.08481	9.39885	8.6496	8.77527
584603836	SMUL_3262	hypothetical protein SMUL_3262	9.481	9.25545	9.68151	9.81881	9.29291	9.40595	9.11908	8.88285	9.35058	9.76295	8.90639	8.91593
584603839	SMUL_3270	YccA-like membrane protein	n.a.	n.a.	Ident	n.a.	n.a.	n.a.	n.a.	n.a.	n.a.	n.a.	Ident	n.a.
584603841	SMUL_3272	putative rhodanese	7.62965	n.a.	7.7388	n.a.	7.88371	n.a.	8.70913	7.34762	7.50112	8.62684	9.00633	7.65437
584603844	SMUL_3275	putative polysulfide reductase, chain A	n.a.	n.a.	Ident	n.a.	n.a.	n.a.	n.a.	n.a.	n.a.	n.a.	n.a.	n.a.
584603845	SMUL_3276	hypothetical protein SMUL_3276	n.a.	n.a.	n.a.	Ident	n.a.	Ident	n.a.	n.a.	n.a.	7.86677	n.a.	n.a.
584603846	SMUL_3277	transcriptional regulator	7.79454	Ident	7.80145	n.a.	7.79191	n.a.	7.17793	n.a.	7.10716	n.a.	n.a.	n.a.
584603850	SMUL_3281	putative polysulfide reductase / sulfide dehydrogenase, chain B	n.a.	n.a.	n.a.	n.a.	n.a.	n.a.	n.a.	Ident	n.a.	n.a.	n.a.	n.a.
584603851	SMUL_3282	putative polysulfide reductase / sulfide dehydrogenase, chain A	n.a.	n.a.	Ident	n.a.	n.a.	Ident	7.88984	6.03588	7.38575	n.a.	7.95819	6.64924
584603852	SMUL_3283	hypothetical protein SMUL_3283	n.a.	n.a.	n.a.	Ident	n.a.	Ident	n.a.	n.a.	n.a.	n.a.	n.a.	n.a.
584603855	SMUL_3286	preprotein translocase subunit SecG	7.4189	n.a.	Ident	n.a.	6.98748	Ident	7.88686	n.a.	7.58062	n.a.	8.81603	n.a.
584603856	SMUL_3287	polysaccharide deacetylase family protein	7.47062	n.a.	Ident	7.66055	7.48422	7.71722	7.38823	n.a.	7.47765	7.73122	n.a.	n.a.
584603857	SMUL_3288	ribosome recycling factor	8.80242	8.94166	8.30956	8.9925	8.2999	9.00938	8.35396	8.9905	8.96013	8.50787	8.32922	9.1761
584603858	SMUL_3289	orotate phosphoribosyltransferase	9.05617	9.25894	8.89992	8.365	8.76386	9.14864	8.99297	9.04942	8.81519	9.32358	9.08675	9.26329
584603861	SMUL_3292	putative basal body-associated protein FliL	n.a.	n.a.	Ident	n.a.	n.a.	n.a.	n.a.	n.a.	n.a.	n.a.	6.87794	n.a.
584603863	SMUL_3294	LemA protein	n.a.	n.a.	Ident	n.a.	n.a.	n.a.	7.57605	n.a.	7.2664	n.a.	8.36886	n.a.
584603864	SMUL_3295	GTP-binding protein TypA/BipA	9.42125	9.38372	9.23767	9.27345	9.25874	9.47332	8.90619	9.10273	9.34802	9.57283	8.55456	8.56712
584603865	SMUL_3296	flagellar hook-length control protein FliK	7.14583	Ident	n.a.	n.a.	Ident	7.53184	n.a.	n.a.	n.a.	n.a.	n.a.	n.a.
584603866	SMUL_3297	flagellar basal-body rod modification protein FlgD	Ident	n.a.	n.a.	n.a.	Ident	7.51584	n.a.	n.a.	n.a.	n.a.	n.a.	n.a.
584603867	SMUL_3298	flagellar hook protein FlgE-like	n.a.	n.a.	n.a.	n.a.	n.a.	n.a.	n.a.	n.a.	n.a.	Ident	n.a.	n.a.
584603868	SMUL_3299	flagellar hook protein FlgE	6.97888	Ident	6.61288	6.70701	Ident	6.88484	Ident	6.98692	6.86345	7.46803	Ident	6.80411
584603869	SMUL_3300	thymidylate synthase thyX	8.17946	8.31615	8.28137	8.0642	8.24102	7.83	8.13827	8.20521	n.a.	8.07431	Ident	7.60362

## Sheet: PyFu-ME
locus_tag	Protein_ID	Description	ΣCoverage	Σ# Unique Peptides	Σ# Peptides	A: Area	B: Area	C: Area
SMUL_0001	AHJ11290.1	chromosomal replication initiator protein DnaA	11.79	3	3	1.5199e+07	7.82919e+06	3.84437e+07
SMUL_0002	AHJ11291.1	DNA polymerase III beta subunit	50.14	15	15	1585406964	1.27122e+09	1.47077e+09
SMUL_0003	AHJ11292.1	DNA gyrase subunit B	35.06	25	25	1.69012e+09	1.26185e+09	1102425117
SMUL_0005	AHJ11294.1	PreQ(1) synthase	31.3	3	3	675888381	2.287e+08	3.11425e+08
SMUL_0006	AHJ11295.1	putative HD superfamily hydrolase	4.71	1	1	6.1685e+06	2.77384e+06	8.12114e+06
SMUL_0008	AHJ11296.1	uracil-DNA glycosylase, family 1	4.91	1	1	0	0	0
SMUL_0011	AHJ11299.1	L-proline glycine betaine ABC transport system ATP-binding protein ProV	33.75	10	10	271431384	1.23587e+08	2.31268e+08
SMUL_0013	AHJ11301.1	L-proline glycine betaine binding ABC transporter protein ProX	65.97	20	20	3.11479e+09	3.16036e+09	3.23487e+09
SMUL_0017	AHJ11305.1	transcriptional regulator, GntR family	6.94	1	1	4.60425e+06	0	0
SMUL_0019	AHJ11307.1	3-isopropylmalate dehydratase small subunit	6.51	1	1	0	0	0
SMUL_0023	AHJ11311.1	hypothetical protein SMUL_0023	15.19	2	2	1.10367e+08	8.58522e+07	6.97005e+07
SMUL_0024	AHJ11312.1	hypothetical protein SMUL_0024	13.41	3	3	4.91423e+07	1.23604e+07	5.38893e+07
SMUL_0030	AHJ11318.1	hypothetical protein SMUL_0030	30.5	5	5	225591331	2.67511e+08	2.51329e+08
SMUL_0059	AHJ11346.1	putative D-2-hydroxyacid dehydrogenase	8.06	2	2	59121445	1.75593e+07	60387867
SMUL_0076	AHJ11363.1	esterase	27.66	3	3	9.56139e+07	1.59481e+07	204385424
SMUL_0077	AHJ11364.1	putative FAD-dependent dehydrogenase	18.46	7	7	5.26996e+07	7.13869e+07	1.05534e+08
SMUL_0078	AHJ11365.1	hypothetical protein SMUL_0078	30.85	2	3	1.31784e+08	2.83792e+08	2.06556e+07
SMUL_0079	AHJ11366.1	cytoplasmic formate dehydrogenase	5.95	3	3	2.24641e+07	0	1.87175e+07
SMUL_0082	AHJ11369.1	HipA domain-containing protein	4.6	1	1	0	0	4.46797e+06
SMUL_0089	AHJ11372.1	dihydroxy-acid dehydratase	20.39	9	9	384531092	5.73598e+08	3.90609e+08
SMUL_0093	AHJ11376.1	iron chelate uptake transporter (FeCT) family, ATPase	7.01	1	1	0	0	1.54096e+07
SMUL_0095	AHJ11378.1	iron chelate uptake transporter (FeCT) family, periplasmic substrate binding protein	47.81	13	13	606448807	4.00718e+08	4.97976e+08
SMUL_0098	AHJ11381.1	UTP-glucose-1-phosphate uridylyltransferase	32.53	6	6	3.36894e+08	3.56436e+08	4.73346e+08
SMUL_0099	AHJ11382.1	CTP synthase	22.34	9	9	227014329	1.9544e+08	2.35723e+08
SMUL_0100	AHJ11383.1	single-stranded-DNA-specific exonuclease RecJ	6.26	2	2	1.44232e+07	0	1.97168e+07
SMUL_0103	AHJ11386.1	ribonucleotide reductase of class Ia (aerobic), beta subunit	27.06	9	9	3.48438e+08	4.46516e+08	3.07655e+08
SMUL_0107	AHJ11390.1	ribonucleotide reductase of class III (anaerobic), large subunit	7.28	3	3	1.89242e+07	0	0
SMUL_0109	AHJ11392.1	ribonucleotide reductase of class Ia (aerobic), alpha subunit	22.97	14	14	4.02036e+08	2.88314e+08	1.86684e+08
SMUL_0110	AHJ11393.1	adenylosuccinate lyase	19.46	7	7	1.89352e+08	3.53032e+08	2.39366e+08
SMUL_0112	AHJ11395.1	fumarylacetoacetate hydrolase family protein	3.92	1	1	2164038073	1.392e+08	0
SMUL_0114	AHJ11397.1	putative nucleoside phosphorylase	12.64	1	1	0	7.17486e+06	0
SMUL_0115	AHJ11398.1	imidazole glycerol phosphate synthase cyclase subunit	8.33	2	2	7.70086e+07	3.88698e+07	9.24014e+07
SMUL_0116	AHJ11399.1	dimethyladenosine transferase	6.05	1	1	1.20705e+08	1.3494e+07	48025349
SMUL_0117	AHJ11400.1	ribonuclease J	40.83	21	21	1.13656e+09	1.16111e+09	7.90908e+08
SMUL_0118	AHJ11401.1	arabinose 5-phosphate isomerase	32.09	8	8	4.90127e+07	8.99452e+07	5.47465e+07
SMUL_0119	AHJ11402.1	putative ribosomal pseudouridine synthase	13.91	3	3	3.50085e+07	0	18508590
SMUL_0120	AHJ11403.1	ATPase, AAA family	8.04	2	2	2.34283e+07	0	9.73964e+06
SMUL_0124	AHJ11407.1	phosphoribosylformylglycinamidine cyclo-ligase	36.86	7	7	1.54761e+09	1486965048	1.71508e+09
SMUL_0126	AHJ11409.1	diaminopimelate epimerase	17.81	2	2	0	7.68335e+07	70108858
SMUL_0128	AHJ11411.1	peptide chain release factor 1	24.51	8	8	3.18359e+08	8.59576e+07	2.5287e+08
SMUL_0129	AHJ11412.1	SSU ribosomal protein S20p	40.66	3	3	7.32801e+08	5.25593e+08	8.79032e+08
SMUL_0132	AHJ11415.1	phosphoglucosamine mutase / phosphomannomutase	19.01	6	6	8.79672e+07	5.20164e+07	7.50332e+07
SMUL_0135	AHJ11417.1	threonyl-tRNA synthetase	5.12	3	3	9.75853e+07	64530477	1.37226e+08
SMUL_0136	AHJ11418.1	translation initiation factor 3	5.26	1	1	0	0	5.72327e+07
SMUL_0138	AHJ11420.1	LSU ribosomal protein L20p	41.03	6	6	1.24817e+09	6.30119e+08	9.61845e+08
SMUL_0141	AHJ11423.1	SSU ribosomal protein S21p	41.43	4	4	1.93582e+08	271907533	306714930
SMUL_0143	AHJ11425.1	lipoprotein	36.06	5	5	5.38843e+07	24416438	2757866
SMUL_0144	AHJ11426.1	glutathionylspermidine synthetase	10.71	3	3	104295851	4.73681e+07	1.2035e+08
SMUL_0145	AHJ11427.1	YajQ-like protein	30.91	4	4	9.01046e+07	2.67726e+07	3.95672e+07
SMUL_0148	AHJ11430.1	malate synthase G	9	5	5	52662206	82427903	5.93804e+07
SMUL_0150	AHJ11432.1	cytochrome c domain-containing integral membrane protein	3.6	1	1	92377128	81195050	44553593
SMUL_0171	AHJ11453.1	peptidyl-prolyl cis-trans isomerase	13.95	2	2	2.10666e+08	2.50863e+08	2.02981e+08
SMUL_0172	AHJ11454.1	nitrogen regulatory protein P-II	83.93	9	11	3.23972e+09	2.68251e+09	4.70474e+09
SMUL_0176	AHJ11458.1	aldo-keto reductase	27.43	7	8	9.71543e+07	1.14601e+08	1.10602e+08
SMUL_0182	AHJ11464.1	glutamine-binding periplasmic protein	57.52	14	14	4.21806e+09	3.45214e+09	3.87353e+09
SMUL_0183	AHJ11465.1	glutamine transport system ATP-binding protein	13.41	2	2	8.92784e+06	9.04597e+06	4.60265e+07
SMUL_0188	AHJ11470.1	manganese/zinc/iron chelate uptake transporter (MZT) family, periplasmic-binding protein	13.36	2	2	5.25855e+07	1.39612e+07	3.25398e+07
SMUL_0191	AHJ11473.1	endonuclease IV	18.57	4	4	44528211	3.83275e+07	7.92235e+07
SMUL_0192	AHJ11474.1	putative outer membrane protein	2.96	1	1	5550004	0	0
SMUL_0193	AHJ11475.1	long-chain-fatty-acid--CoA ligase	4.02	1	1	0	377248384	0
SMUL_0194	AHJ11476.1	AAA family ATPASE	24.26	11	11	1.61409e+08	7.78631e+07	2.3475e+08
SMUL_0196	AHJ11478.1	NADH-ubiquinone oxidoreductase chain B	10.65	1	1	3.89154e+07	0	1.33928e+07
SMUL_0197	AHJ11479.1	NADH-ubiquinone oxidoreductase chain C	19.25	4	4	2.30578e+08	1.62734e+08	1.15113e+08
SMUL_0198	AHJ11480.1	NADH-ubiquinone oxidoreductase chain D	10.29	4	4	1.39674e+08	7.1012e+07	1.43866e+07
SMUL_0200	AHJ11482.1	epsilonproteobacterial nuoF-like protein	43.57	8	8	196672609	1.32896e+08	1.12507e+08
SMUL_0201	AHJ11483.1	NADH-ubiquinone oxidoreductase chain G	4	2	2	0	0	4.29566e+07
SMUL_0203	AHJ11485.1	NADH-ubiquinone oxidoreductase chain I	8.33	1	1	2.24654e+07	1.7112e+07	1.66234e+07
SMUL_0209	AHJ11491.1	PflA domain protein	3.18	1	1	0	0	0
SMUL_0216	AHJ11498.1	hypothetical protein SMUL_0216	3.98	1	1	0	26622481	1.95605e+07
SMUL_0217	AHJ11499.1	putative periplasmic protein	4.09	1	1	0	0	0
SMUL_0218	AHJ11500.1	methyl-accepting chemotaxis protein	8.09	2	3	375749894	2.52933e+08	2.74465e+08
SMUL_0219	AHJ11501.1	signal transduction protein CetB-like	10.59	1	1	22699427	0	1.02833e+07
SMUL_0220	AHJ11502.1	cyclic pyranopterin monophosphate synthase MoaA	21.43	5	5	1.95138e+08	1.48967e+08	1.05344e+08
SMUL_0227	AHJ11509.1	membrane protein	16.29	3	3	6.47016e+07	2.97618e+07	2.38865e+08
SMUL_0228	AHJ11510.1	putative periplasmic protein	4.06	1	1	0	0	0
SMUL_0229	AHJ11511.1	aspartate aminotransferase	29.03	12	12	5.18476e+08	1.77789e+08	568847328
SMUL_0230	AHJ11512.1	homoserine dehydrogenase	36.64	11	11	5.56553e+08	479357055	6.37741e+08
SMUL_0232	AHJ11514.1	thioredoxin	59.05	5	5	1.46326e+10	9.36367e+09	1.50483e+10
SMUL_0233	AHJ11515.1	thioredoxin reductase	38.71	10	10	1.12131e+09	7.75223e+08	9.48117e+08
SMUL_0234	AHJ11516.1	dihydrodipicolinate reductase	34.31	5	5	593886815	3.45617e+08	467285140
SMUL_0235	AHJ11517.1	amidophosphoribosyltransferase	37.53	14	14	8.0223e+08	4.06811e+08	4.31557e+08
SMUL_0239	AHJ11521.1	histidine biosynthesis bifunctional protein HisIE	9.69	2	2	6.40294e+07	3.68958e+07	68479769
SMUL_0240	AHJ11522.1	membrane protease subunit, stomatin/prohibitin-like protein	51.1	16	16	4.95952e+08	489041544	5.85519e+08
SMUL_0241	AHJ11523.1	branched-chain amino acid aminotransferase	44.41	10	10	2.53367e+09	1.48459e+09	2.12338e+09
SMUL_0242	AHJ11524.1	peroxiredoxin	11.04	1	1	3.96027e+07	0	60126720
SMUL_0243	AHJ11525.1	hypothetical protein SMUL_0243	1.57	1	1	0	8.3751e+06	0
SMUL_0245	AHJ11527.1	3-hydroxyacyl-[acyl-carrier-protein] dehydratase	42.86	6	6	1.21403e+09	932947649	1.12974e+09
SMUL_0246	AHJ11528.1	acyl-[acyl-carrier-protein]--UDP-N- acetylglucosamine O-acyltransferase	27	5	5	2.67568e+08	2.17007e+08	221157253
SMUL_0247	AHJ11529.1	ATP-dependent Clp protease ATP-binding subunit ClpX	15.61	4	4	1.05336e+08	3.86709e+07	1.13123e+08
SMUL_0248	AHJ11530.1	rod shape-determining protein MreB	27.03	6	6	255141880	5.54404e+07	1.15813e+08
SMUL_0249	AHJ11531.1	rod shape-determining protein MreC	4.03	1	1	0	0	592428
SMUL_0250	AHJ11532.1	carbamoyl-phosphate synthase large chain	37.88	35	35	6.41108e+08	5.07956e+08	5.87538e+08
SMUL_0257	AHJ11539.1	lipid-A-disaccharide synthase	9.01	2	2	6.6427e+07	5.04505e+07	3.48783e+07
SMUL_0274	AHJ11556.1	molybdopterin oxidoreductase, chain A	4.77	2	2	0	4.09904e+06	75291085
SMUL_0277	AHJ11559.1	transcription elongation factor GreA	45.45	7	7	6.19304e+08	368652808	6.61891e+08
SMUL_0278	AHJ11560.1	N-acetyl-gamma-glutamyl-phosphate reductase	25.22	6	6	1.5249e+08	1.76427e+08	5.17201e+07
SMUL_0280	AHJ11562.1	chemotaxis protein CheV	39.56	9	9	2.64189e+08	1.87893e+08	2.34416e+08
SMUL_0281	AHJ11563.1	signal transduction histidine kinase CheA	28.79	17	17	222618639	2.08296e+08	3.7975e+08
SMUL_0282	AHJ11564.1	chemotaxis protein CheW	28.05	4	4	2.14946e+08	1.83756e+08	9.91116e+07
SMUL_0283	AHJ11565.1	5,10-methylenetetrahydrofolate reductase	16.78	3	3	8.61923e+07	3.9039e+07	9.28546e+07
SMUL_0284	AHJ11566.1	phosphoserine phosphatase	11.65	2	2	1.45057e+08	65026359	107225824
SMUL_0285	AHJ11567.1	transaldolase	24.1	7	7	3.88358e+08	2.28687e+08	3.03064e+08
SMUL_0290	AHJ11572.1	LSU ribosomal protein L25p	58.43	10	10	2.89252e+09	1.90788e+09	2.0224e+09
SMUL_0293	AHJ11575.1	diaminopimelate decarboxylase	7.98	2	2	5.56225e+07	39144112	53532008
SMUL_0294	AHJ11576.1	bifunctional P-protein, chorismate mutase/prephenate dehydratase	10.42	3	3	27017388	7.36848e+07	7.69624e+07
SMUL_0295	AHJ11577.1	histidinol-phosphate aminotransferase	14.21	5	5	8.30567e+07	8.88466e+07	7.98266e+07
SMUL_0297	AHJ11579.1	flagellar motor switch protein FliG	13.78	3	4	6.33457e+07	20935580	3.27595e+07
SMUL_0298	AHJ11580.1	flagellar assembly protein FliH	15.73	4	4	0	2.31701e+07	0
SMUL_0299	AHJ11581.1	1-deoxy-D-xylulose 5-phosphate synthase	21.8	8	8	4.88744e+07	5.78237e+07	3.65526e+07
SMUL_0301	AHJ11583.1	putative peroxiredoxin	68.18	12	12	8.397e+09	5.26034e+09	6.61556e+09
SMUL_0302	AHJ11584.1	methyl-accepting chemotaxis protein	6.86	3	4	689729056	497246208	523911312
SMUL_0303	AHJ11585.1	ferredoxin	9.57	2	2	2.67763e+09	2.0144e+09	2.19944e+09
SMUL_0304	AHJ11586.1	nucleoside diphosphate kinase	41.61	5	5	2396240906	9.89976e+08	2.79241e+09
SMUL_0306	AHJ11588.1	LSU ribosomal protein L32p	30	1	1	1.07796e+07	6.4347e+06	1.55818e+07
SMUL_0307	AHJ11589.1	phosphate acyltransferase	16.06	4	4	6.62986e+07	6.55992e+07	72407020
SMUL_0308	AHJ11590.1	3-oxoacyl-[acyl-carrier-protein] synthase, KASIII	22.73	5	5	7.1808e+07	11415529	4.31108e+07
SMUL_0309	AHJ11591.1	putative prephenate dehydrogenase	10.91	2	2	3.53862e+06	0	0
SMUL_0310	AHJ11592.1	outer membrane protein assembly factor	5.48	3	3	8.1015e+06	4.98215e+06	9.6067e+06
SMUL_0311	AHJ11593.1	putative exopolyphosphatase	3.89	1	1	0	2.66543e+07	25856572
SMUL_0314	AHJ11596.1	putative two-component system response regulator	73.54	17	17	3856746205	3.29035e+09	4.06755e+09
SMUL_0315	AHJ11597.1	putative dihydroneopterin aldolase	13.51	1	1	1.97133e+08	1.15979e+08	178801568
SMUL_0317	AHJ11599.1	quinolinate synthetase A	2.12	1	1	3.29904e+07	47999549	36838610
SMUL_0318	AHJ11600.1	nicotinate-nucleotide pyrophosphorylase (carboxylating)	14.13	3	3	9.01777e+07	6.97732e+07	9.5895e+07
SMUL_0321	AHJ11603.1	putative periplasmic peptidase	4.17	2	2	14748734	1.67587e+07	4.54615e+07
SMUL_0322	AHJ11604.1	putative septum site-determining protein minC	12.18	2	2	8.84379e+06	1.84916e+07	0
SMUL_0325	AHJ11607.1	homoserine kinase	16.33	2	2	46981956	92129347	6.49787e+07
SMUL_0327	AHJ11609.1	translation initiation factor 2	51.75	35	35	1.75964e+09	1.05645e+09	1236456418
SMUL_0329	AHJ11611.1	ribosome maturation factor RimP	7.75	1	1	171128508	0	0
SMUL_0331	AHJ11613.1	hypothetical protein SMUL_0331	14.42	1	1	0	0	0
SMUL_0333	AHJ11615.1	cold shock protein CspA	67.61	6	6	14644070440	8.75937e+09	1.83008e+10
SMUL_0353	AHJ11635.1	hypothetical protein SMUL_0353	8.92	1	1	0	0	0
SMUL_0354	AHJ11636.1	manganese-dependent inorganic pyrophosphatase	42.62	11	11	5.47183e+08	5.3378e+08	8.29218e+08
SMUL_0356	AHJ11638.1	putative TraT complement resistance protein	5.86	1	1	8.61862e+06	2.28268e+06	0
SMUL_0357	AHJ11639.1	demethylmenaquinone methyltransferase	12.85	2	2	9.97454e+07	0	1.78656e+07
SMUL_0358	AHJ11640.1	exodeoxyribonuclease VII large subunit	7.67	2	2	16254031	0	0
SMUL_0363	AHJ11645.1	putative 3-oxoacyl-[acyl-carrier-protein] reductase FabG	29.2	5	5	61963063	0	1.58301e+07
SMUL_0368	AHJ11650.1	glutathione peroxidase	8.23	1	1	0	0	0
SMUL_0375	AHJ11657.1	3-dehydroquinate dehydratase II	51.55	6	6	1.90546e+09	2.02361e+09	1.67524e+09
SMUL_0381	AHJ11663.1	RNA polymerase sigma factor for flagellar operon	8.37	1	1	0	0	0
SMUL_0383	AHJ11665.1	putative flagellar motor switch phosphatase FliY	13.59	3	3	143541643	202630488	175309776
SMUL_0388	AHJ11670.1	lipopolysaccharide biosynthesis protein RffA	8.75	2	2	35230963	23040520	2.44429e+07
SMUL_0390	AHJ11672.1	hypothetical protein SMUL_0390	28.04	3	3	104898937	3.41186e+07	4.27556e+07
SMUL_0392	AHJ11674.1	ribose-phosphate pyrophosphokinase	59.22	20	20	2.04565e+09	1.62985e+09	2.07903e+09
SMUL_0393	AHJ11675.1	translation elongation factor LepA	27.3	10	10	1.88038e+09	2.02272e+08	2.01651e+08
SMUL_0397	AHJ11679.1	DNA gyrase subunit A	47.86	39	39	2763001914	1.47546e+09	2354510146
SMUL_0401	AHJ11683.1	aspartate-semialdehyde dehydrogenase	41.81	12	12	1617576734	1.03226e+09	1.33167e+09
SMUL_0403	AHJ11685.1	uroporphyrinogen III decarboxylase	25.88	7	7	7.53511e+07	3.41789e+07	3.45369e+08
SMUL_0406	AHJ11688.1	TRAP transporter solute receptor, TAXI family precursor	71.29	22	22	6.95013e+09	5563116128	5.64551e+09
SMUL_0420	AHJ11701.1	hypothetical protein SMUL_0420	6.67	2	2	32802755	0	0
SMUL_0422	AHJ11703.1	hypothetical protein SMUL_0422	31.2	10	10	1.51877e+08	8.90404e+07	6.97073e+07
SMUL_0429	AHJ11710.1	hypothetical protein SMUL_0429	12.23	1	1	0	0	21974960
SMUL_0439	AHJ11720.1	hypothetical protein SMUL_0439	21.39	2	3	0	0	0
SMUL_0441	AHJ11722.1	NG,NG-dimethylarginine dimethylaminohydrolase 1	10.55	2	2	271464530	139263894	22542743
SMUL_0443	AHJ11724.1	putative protease	10.94	2	2	156398953	2.3204e+08	0
SMUL_0448	AHJ11729.1	hypothetical protein SMUL_0448	7.69	2	2	0	1.19012e+07	0
SMUL_0451	AHJ11732.1	hypothetical protein SMUL_0451	17.86	1	1	0	0	0
SMUL_0452	AHJ11733.1	thioredoxin	34.29	5	5	1.06585e+08	130354397	2.43503e+07
SMUL_0453	AHJ11734.1	hypothetical protein SMUL_0453	16.16	4	4	2.27886e+08	2.05345e+08	2.87112e+08
SMUL_0456	AHJ11737.1	hypothetical protein SMUL_0456	30.12	2	2	2.50984e+08	160482274	2.65992e+08
SMUL_0457	AHJ11738.1	hypothetical protein SMUL_0457	29.93	3	3	3.20414e+08	3.04574e+08	3.08494e+08
SMUL_0460	AHJ11741.1	short-chain dehydrogenase/reductase subgroup 5 family protein	35.46	6	6	3.6796e+08	3.90415e+08	3.16087e+08
SMUL_0463	AHJ11744.1	amino acid ABC transporter, amino acid-binding protein LivJ/LivK-like	41.62	11	11	4.30939e+08	3.02058e+08	3.31264e+08
SMUL_0476	AHJ11753.1	translation elongation factor Tu	84.96	28	28	3.21636e+10	2.17666e+10	2.65473e+10
SMUL_0480	AHJ11756.1	transcription antitermination protein NusG	22.16	3	3	6.98035e+07	9.66615e+06	1.00583e+08
SMUL_0481	AHJ11757.1	LSU ribosomal protein L11p (L12e)	46.81	7	7	2.36443e+09	2.34199e+09	2.72264e+09
SMUL_0482	AHJ11758.1	LSU ribosomal protein L1p (L10Ae)	71.79	16	16	3.37371e+09	2.9838e+09	3.17513e+09
SMUL_0483	AHJ11759.1	LSU ribosomal protein L10p (P0)	60.62	11	11	2.60459e+09	1.91062e+09	2.34062e+09
SMUL_0484	AHJ11760.1	LSU ribosomal protein L7/L12 (P1/P2)	79.84	13	13	1.47509e+10	1.07708e+10	11569959976
SMUL_0485	AHJ11761.1	DNA-directed RNA polymerase beta subunit	54.22	63	63	2182867418	2.41173e+09	1974055868
SMUL_0486	AHJ11762.1	DNA-directed RNA polymerase beta' subunit	44.43	55	55	2.24181e+09	2.16952e+09	1.45619e+09
SMUL_0487	AHJ11763.1	SSU ribosomal protein S12p (S23e)	20.8	3	4	1.13827e+09	1017807451	1.65898e+09
SMUL_0488	AHJ11764.1	SSU ribosomal protein S7p (S5e)	61.54	11	11	2.61179e+09	2.66235e+09	3.69618e+09
SMUL_0489	AHJ11765.1	translation elongation factor G	66.62	42	42	10698107616	9.1562e+09	8047847345
SMUL_0492	AHJ11768.1	methionine ABC transporter substrate-binding protein	29.67	6	6	5.23553e+08	2.97731e+08	4.31372e+08
SMUL_0500	AHJ11775.1	trimethylamine-N-oxide reductase-like protein	0.82	1	1	0	0	106831052
SMUL_0506	AHJ11781.1	putative signal-transduction sensor protein	7.74	1	1	0	0	0
SMUL_0517	AHJ11792.1	NADH-ubiquinone oxidoreductase chain F	2.42	1	1	0	1.4753e+07	0
SMUL_0518	AHJ11793.1	NADH-ubiquinone oxidoreductase chain E	11.95	2	2	0	8.56727e+06	0
SMUL_0519	AHJ11794.1	NADH-ubiquinone oxidoreductase chain C / NADH-ubiquinone oxidoreductase chain D	3.06	1	1	0	0	0
SMUL_0520	AHJ11795.1	NADH-ubiquinone oxidoreductase chain B	9.3	1	1	0	0	0
SMUL_0522	AHJ11797.1	putative periplasmic protein	28.22	9	9	6.33139e+08	3.91574e+08	6.3555e+08
SMUL_0529	AHJ11804.1	superoxide dismutase [Fe]	66.67	11	11	1.68213e+09	1.07079e+09	9.6994e+08
SMUL_0532	AHJ11807.1	GTP cyclohydrolase II	3.74	1	1	0	0	0
SMUL_0533	AHJ11808.1	delta-aminolevulinic acid dehydratase	27.16	6	6	7.50126e+07	4.33961e+07	5.32443e+07
SMUL_0534	AHJ11809.1	ornithine carbamoyltransferase	44.81	8	8	4.11858e+08	5.19813e+08	5.14093e+08
SMUL_0536	AHJ11811.1	oxygen-independent coproporphyrinogen-III oxidase 1	6.35	2	2	33382280	25349126	1.7203e+07
SMUL_0538	AHJ11813.1	DNA-binding domain-containing protein	6.09	1	1	0	1.81237e+07	0
SMUL_0546	AHJ11821.1	cyclic AMP receptor-like protein	7.8	1	1	0	0	0
SMUL_0547	AHJ11822.1	heat shock protein Hsp20	64.79	5	5	526403944	1.42325e+08	2.80853e+08
SMUL_0550	AHJ11825.1	fumarate reductase cytochrome b subunit	16.54	6	6	1.02655e+09	6.67679e+08	7.70948e+08
SMUL_0551	AHJ11826.1	fumarate reductase flavoprotein subunit	55.52	41	41	5.15158e+09	2.904e+09	4.86184e+09
SMUL_0552	AHJ11827.1	fumarate reductase iron-sulfur protein	36.52	7	7	4.33249e+09	3.64756e+09	3438795432
SMUL_0553	AHJ11828.1	dynamin-like domain-containing protein	12.78	7	7	5.07143e+07	1.46769e+07	6.8039e+07
SMUL_0554	AHJ11829.1	dynamin-like domain-containing protein	12.31	6	6	2.09625e+07	0	9.78605e+06
SMUL_0557	AHJ11832.1	3-methyl-2-oxobutanoate hydroxymethyltransferase	30.15	5	5	1.5617e+08	1.61254e+08	76046524
SMUL_0558	AHJ11833.1	hypothetical protein SMUL_0558	13.24	1	1	1.72076e+07	0	1.05883e+07
SMUL_0559	AHJ11834.1	tryptophan synthase alpha chain	6.5	1	1	1.21919e+08	58400012	99966030
SMUL_0560	AHJ11835.1	putative periplasmic phospholipid-binding protein	19.19	4	4	5.58959e+07	8.53629e+07	116931724
SMUL_0562	AHJ11837.1	SSU ribosomal protein S2p (SAe)	51.53	13	13	1.0144e+09	8.6677e+08	8.30463e+08
SMUL_0563	AHJ11838.1	translation elongation factor Ts	67.32	22	22	4.44076e+09	2.6096e+09	3.61816e+09
SMUL_0566	AHJ11841.1	hypothetical protein SMUL_0566	30.06	9	9	1.05879e+09	8.86932e+08	1.1623e+09
SMUL_0567	AHJ11842.1	guanylate kinase	35.35	6	6	6.51757e+07	6.40787e+07	1.01994e+08
SMUL_0568	AHJ11843.1	twin-arginine translocation protein TatA	35	2	2	8.1581e+06	0	9.21268e+06
SMUL_0569	AHJ11844.1	arginin-tRNA ligase	18.94	7	7	3.76949e+08	6.55915e+07	221464607
SMUL_0575	AHJ11850.1	cytochrome c551 peroxidase	16.96	3	3	0	5.62447e+06	1.95631e+07
SMUL_0576	AHJ11851.1	nicotinate-nucleotide adenylyltransferase	18.77	6	6	2.90102e+08	7.53785e+07	9.96727e+07
SMUL_0577	AHJ11852.1	NAD-dependent glyceraldehyde-3-phosphate dehydrogenase	50.9	14	14	1.21623e+09	1.0967e+09	1.15707e+09
SMUL_0578	AHJ11853.1	phosphoglycerate kinase	50.13	14	14	4.95127e+08	4.94111e+08	5.16118e+08
SMUL_0579	AHJ11854.1	triosephosphate isomerase	5.91	1	1	36141198	31504767	6.34301e+07
SMUL_0580	AHJ11855.1	enoyl-[acyl-carrier-protein] reductase [NADH]	52.01	14	14	1.31532e+09	1222066154	1.29521e+09
SMUL_0583	AHJ11858.1	transcription termination protein NusA	46.52	12	13	1.23538e+09	5.15029e+08	1.35409e+09
SMUL_0584	AHJ11859.1	hypothetical protein SMUL_0584	8.75	1	1	642354464	0	0
SMUL_0592	AHJ11867.1	pantothenate synthetase	3.3	1	1	0	0	0
SMUL_0593	AHJ11868.1	peptide chain release factor 2	24.73	7	7	3.3625e+08	2.83225e+08	3.67699e+08
SMUL_0594	AHJ11869.1	hypothetical protein SMUL_0594	47.66	4	4	8.04229e+08	2.79804e+08	416705884
SMUL_0595	AHJ11870.1	hypothetical protein SMUL_0595	21.55	9	9	3.07351e+08	3.21e+07	2.49744e+07
SMUL_0597	AHJ11872.1	putative asparaginase	21.34	2	2	0	1.89792e+07	0
SMUL_0598	AHJ11873.1	DNA polymerase III subunits gamma and tau	3.78	1	1	6.17481e+06	0	0
SMUL_0599	AHJ11874.1	transcription termination factor Rho	46.28	19	19	1.0581e+09	9.4531e+08	1.23821e+09
SMUL_0600	AHJ11875.1	isoprenyl transferase	6.67	1	1	77318663	78335402	7.88629e+07
SMUL_0602	AHJ11877.1	hydroxylamine reductase	7.9	1	1	0	0	0
SMUL_0604	AHJ11879.1	hypothetical protein SMUL_0604	12.73	1	1	4.09425e+07	48898099	3.97434e+07
SMUL_0609	AHJ11884.1	putative RNA-binding protein	16.9	1	1	0	51598859	2.86008e+07
SMUL_0622	AHJ11897.1	TRAP-type C4-dicarboxylate transport system, periplasmic component	59.57	18	18	1.14738e+09	9.87949e+08	1.1816e+09
SMUL_0627	AHJ11902.1	putative outer membrane porin	44.8	13	13	2.77596e+09	1.05783e+09	2.55655e+09
SMUL_0633	AHJ11908.1	RelE-like protein	17.86	1	1	1.35817e+06	794463	0
SMUL_0636	AHJ11911.1	putative outer membrane porin	37.38	10	10	985504133	2.88509e+08	9.76564e+08
SMUL_0639	AHJ11914.1	amino acid ABC transporter, amino acid-binding protein LivJ/LivK-like	54.84	23	25	8.84178e+09	5.20779e+09	7.45007e+09
SMUL_0643	AHJ11918.1	amino acid ABC transporter, ATP-binding protein LivF-like	6.93	1	1	0	0	0
SMUL_0652	AHJ11921.1	competence/damage-inducible protein CinA family	19.51	5	5	1.03224e+08	1.13417e+08	8.7246e+07
SMUL_0653	AHJ11922.1	isoleucine--tRNA ligase	28.7	23	23	6.87089e+08	5.27062e+08	8.04317e+08
SMUL_0655	AHJ11924.1	glutamyl-tRNA(Gln) amidotransferase subunit A	30.75	11	11	205797447	179085190	2.38592e+08
SMUL_0656	AHJ11925.1	inosine-5'-monophosphate dehydrogenase	61.2	26	26	1524017335	1.52075e+09	2.04789e+09
SMUL_0659	AHJ11928.1	nitrilase superfamily protein	6.84	1	1	0	0	0
SMUL_0662	AHJ11931.1	UDP-N-acetylmuramate--alanine ligase	4.36	1	1	2.84893e+06	0	2.68672e+06
SMUL_0665	AHJ11934.1	succinyl-diaminopimelate desuccinylase	9.46	3	3	1.46742e+08	8.01267e+07	1.22806e+08
SMUL_0666	AHJ11935.1	putative enamine/imine deaminase	17.89	2	2	1.43908e+09	9.75073e+08	907401740
SMUL_0667	AHJ11936.1	malate:quinone oxidoreductase	12.56	5	5	6.82856e+08	6.12424e+08	740881881
SMUL_0669	AHJ11938.1	hypothetical protein SMUL_0669	8.13	1	1	39390022	61294055	36649629
SMUL_0671	AHJ11940.1	carboxy-terminal processing protease	19.32	3	3	2.20803e+07	1.48115e+07	1.22863e+07
SMUL_0672	AHJ11941.1	hypothetical protein SMUL_0672	22.54	6	6	1.19577e+08	4.128e+07	6.35792e+07
SMUL_0673	AHJ11942.1	pyruvate kinase	41.79	14	14	1271107466	1.07466e+09	1.43429e+09
SMUL_0674	AHJ11943.1	LSU ribosomal protein L21p	16.67	2	2	1.10051e+09	1.13388e+09	1.06169e+09
SMUL_0675	AHJ11944.1	LSU ribosomal protein L27p	9.3	1	1	37032773	0	0
SMUL_0676	AHJ11945.1	GTPase Obg	66.3	18	18	6.6525e+08	1.61336e+08	388192180
SMUL_0677	AHJ11946.1	glutamate 5-kinase	20.08	4	4	3.5677e+08	3.21406e+08	321105268
SMUL_0681	AHJ11950.1	chromosome-partitioning protein ParB	48.77	12	12	9.2633e+08	5.68763e+08	6.14682e+08
SMUL_0682	AHJ11951.1	ATP synthase B' chain	20	2	2	2.53871e+07	1.09245e+07	4.4229e+07
SMUL_0683	AHJ11952.1	ATP synthase B chain	15.79	2	2	1.82945e+08	1.44397e+08	159699296
SMUL_0684	AHJ11953.1	ATP synthase delta chain	35.23	5	5	8.02758e+07	2.72377e+07	2.7201e+07
SMUL_0685	AHJ11954.1	ATP synthase alpha chain	44.55	23	23	2.22051e+09	1.76189e+09	2.16049e+09
SMUL_0686	AHJ11955.1	ATP synthase gamma chain	45.92	9	9	5.38267e+08	1.42944e+08	2.61364e+08
SMUL_0687	AHJ11956.1	ATP synthase beta chain	54.19	20	20	2.61892e+09	2.10233e+09	2.20203e+09
SMUL_0688	AHJ11957.1	ATP synthase epsilon chain	38.17	3	3	9.99864e+07	121898826	128565207
SMUL_0692	AHJ11961.1	protein TolB	25.83	9	9	3.42913e+08	1.0936e+08	2.28631e+08
SMUL_0693	AHJ11962.1	outer membrane lipoprotein omp16-like	35.33	6	6	4.51716e+08	2.36827e+08	1.83732e+08
SMUL_0694	AHJ11963.1	TPR repeat containing periplasmic protein	60.7	15	15	1.06921e+09	9.62502e+08	1.17408e+09
SMUL_0695	AHJ11964.1	FKBP-type peptidyl-prolyl cis-trans isomerase SlyD	36.54	5	5	5.86038e+09	3.55197e+09	6.05011e+09
SMUL_0696	AHJ11965.1	hypothetical protein SMUL_0696	15.77	3	3	3.9631e+07	2.57048e+07	20217269
SMUL_0697	AHJ11966.1	malonyl CoA-acyl carrier protein transacylase	29.97	6	6	3.92997e+07	1.65964e+08	1.43714e+08
SMUL_0698	AHJ11967.1	MTA/SAH nucleosidase	30.9	5	5	3.85101e+06	3.83236e+08	3.57876e+06
SMUL_0701	AHJ11970.1	glutamate synthase [NADPH] large chain	33.85	43	43	6.37497e+08	6.04554e+08	6.70881e+08
SMUL_0702	AHJ11971.1	glutamate synthase [NADPH] small chain	24.35	9	9	4.801e+08	3.25258e+08	1.89073e+08
SMUL_0704	AHJ11973.1	acetyl-coenzyme A carboxyl transferase beta chain	4.79	1	1	4.33037e+06	0	0
SMUL_0706	AHJ11975.1	putative RNA polymerase-binding transcription factor DksA	51.26	6	6	544572043	7.11949e+08	7.76451e+08
SMUL_0707	AHJ11976.1	putative membrane protein	6.55	2	2	0	54806251	52579397
SMUL_0712	AHJ11981.1	flagellar motor switch protein FliN	10.68	1	1	4.45766e+07	53141134	0
SMUL_0724	AHJ11993.1	thiamin biosynthesis protein ThiC	9.32	3	3	5.12937e+07	9.70679e+07	4.77667e+07
SMUL_0729	AHJ11998.1	UvrABC system protein A, excinuclease	10.85	8	8	2.59348e+07	5.69712e+07	1.95649e+07
SMUL_0731	AHJ12000.1	C4-dicarboxylate transport protein	4.52	1	1	0	0	0
SMUL_0732	AHJ12001.1	metal-dependent hydrolase domain-containing protein	3.35	1	1	2.51366e+07	8.66061e+07	1.32282e+07
SMUL_0733	AHJ12002.1	DNA polymerase I	6.67	4	4	1.69261e+07	2.16124e+07	1.99765e+07
SMUL_0737	AHJ12006.1	putative periplasmic protein	18.82	4	4	7.07433e+07	1.26128e+08	1.65955e+08
SMUL_0748	AHJ12017.1	putative long-chain-fatty-acid--CoA ligase	2.56	1	1	20948083	13519175	47166365
SMUL_0750	AHJ12019.1	anthranilate synthase, aminase component	15.11	7	7	4.39948e+07	1.87749e+07	4.47223e+07
SMUL_0751	AHJ12020.1	membrane protein	28.33	6	6	6.08742e+08	1.14667e+08	2.78105e+08
SMUL_0752	AHJ12021.1	hypothetical protein SMUL_0752	29.44	4	4	8.25663e+07	70218133	6.17152e+07
SMUL_0753	AHJ12022.1	serine hydroxymethyltransferase	50.36	18	18	2.7817e+09	2396008462	2.56449e+09
SMUL_0754	AHJ12023.1	lysine--tRNA ligase	51.57	19	19	2.33949e+08	2.42251e+08	1.8576e+08
SMUL_0755	AHJ12024.1	ferric uptake regulation protein FUR	10.39	1	1	80622714	8.44517e+07	72889246
SMUL_0758	AHJ12027.1	twitching motility protein PilT	34.65	7	7	1.90149e+08	1.3202e+08	1.81985e+08
SMUL_0759	AHJ12028.1	aspartyl/glutamyl-tRNA(Asn/Gln) amidotransferase subunit C	18.75	1	1	2.83685e+08	0	256210218
SMUL_0760	AHJ12029.1	hypothetical protein SMUL_0760	11.92	1	1	0	6.57803e+06	1.16549e+07
SMUL_0761	AHJ12030.1	hypothetical protein SMUL_0761	5.65	1	1	5.42113e+06	0	0
SMUL_0763	AHJ12032.1	pantothenate kinase type III CoaX	8.21	1	1	2.10904e+07	0	0
SMUL_0764	AHJ12033.1	ATP phosphoribosyltransferase	7.77	1	1	31715142	44617624	2.46139e+07
SMUL_0765	AHJ12034.1	chemotaxis regulator CheY	35.71	3	3	59577307	5.35548e+07	235592345
SMUL_0766	AHJ12035.1	signal transduction histidine kinase	5.82	5	5	5.88451e+07	1.53174e+06	1.74548e+07
SMUL_0772	AHJ12041.1	L-aspartate oxidase	4.94	2	2	5.01338e+07	5.34922e+07	3.12208e+07
SMUL_0774	AHJ12043.1	GMP synthase [glutamine-hydrolyzing]	31.9	12	12	5.14619e+08	6.51479e+08	6.51985e+08
SMUL_0776	AHJ12045.1	phosphoribosylamine--glycine ligase	37.97	13	13	3.66539e+08	3.07862e+08	3.17575e+08
SMUL_0779	AHJ12048.1	polyribonucleotide nucleotidyltransferase	46.45	30	30	2.67203e+09	2.30512e+09	1.79224e+09
SMUL_0782	AHJ12050.1	hypothetical protein SMUL_0782	10.47	1	1	0	0	0
SMUL_0787	AHJ12055.1	FAD/FMN-dependent dehydrogenase	48.14	36	36	4.06277e+09	3.4292e+09	3449830848
SMUL_0789	AHJ12057.1	putative oxaloacetate decarboxylase alpha chain	19.7	9	9	1.91137e+08	4.01524e+08	2.01266e+08
SMUL_0791	AHJ12059.1	phosphoenolpyruvate carboxykinase [ATP]	46.1	22	22	1.36783e+09	8.79582e+08	1.11828e+09
SMUL_0792	AHJ12060.1	argininosuccinate lyase	36.66	14	14	1.89521e+08	2.88702e+08	1.50036e+08
SMUL_0793	AHJ12061.1	HIT-family protein	39.83	4	4	1.10964e+09	1.01733e+09	8.51286e+08
SMUL_0794	AHJ12062.1	phenylalanyl-tRNA synthetase alpha chain	28.18	8	8	1.59816e+08	2.45477e+08	1.41764e+08
SMUL_0795	AHJ12063.1	phenylalanyl-tRNA synthetase beta chain	35.69	18	18	6.73099e+08	3.62079e+08	3.66197e+08
SMUL_0796	AHJ12064.1	3-phosphoshikimate 1-carboxyvinyltransferase	8.43	3	3	4.62711e+07	33437757	5.49194e+07
SMUL_0798	AHJ12066.1	SSU ribosomal protein S1p	42	23	23	2912593507	5.37929e+08	1.30023e+09
SMUL_0800	AHJ12068.1	D-3-phosphoglycerate dehydrogenase	51.33	24	24	2.31611e+09	2580558781	1.91149e+09
SMUL_0807	AHJ12075.1	translation elongation factor P	34.76	4	4	3.18246e+08	4.47157e+07	9.69987e+07
SMUL_0809	AHJ12077.1	YajL-like protein	31.87	3	3	5.37925e+07	6.34771e+07	2.85291e+07
SMUL_0810	AHJ12078.1	putative methyl-accepting chemotaxis protein	31.1	10	11	5.76869e+08	3.44546e+08	3.41396e+08
SMUL_0825	AHJ12093.1	NADPH dehydrogenase	24.27	8	8	3.40541e+08	2.71436e+08	2.1435e+08
SMUL_0829	AHJ12097.1	RND efflux system, periplasmic fusion protein CmeA	48.56	15	15	5.72059e+08	4.65711e+08	3.66633e+08
SMUL_0833	AHJ12101.1	DNA polymerase III alpha subunit	0.93	1	1	0	0	0
SMUL_0834	AHJ12102.1	putative signal-transduction protein with 2 CBS domains	12.88	1	1	1.92552e+07	0	0
SMUL_0840	AHJ12108.1	potassium uptake protein TrkA	6.28	2	2	0	6.13258e+06	6.64462e+06
SMUL_0841	AHJ12109.1	hypothetical protein SMUL_0841	40.25	8	8	5.92e+08	6.87963e+08	543731494
SMUL_0845	AHJ12112.1	putative fibronectin domain-containing lipoprotein	39.7	12	12	494887508	2.27856e+08	6.04652e+08
SMUL_0849	AHJ12116.1	putative periplasmic protein	20.83	6	6	4.01729e+07	4.21281e+07	2.24481e+07
SMUL_0850	AHJ12117.1	uridylate kinase	33.89	7	7	4.82787e+08	2.89502e+08	2.96744e+08
SMUL_0851	AHJ12118.1	DNA-directed RNA polymerase omega subunit	63.38	4	4	3.54882e+08	6.11869e+07	2.51786e+08
SMUL_0852	AHJ12119.1	guanosine-3',5'-bis(diphosphate) 3'-pyrophosphohydrolase	4.74	3	3	55513944	1.39593e+07	0
SMUL_0853	AHJ12120.1	tyrosine--tRNA ligase	27.3	8	8	1.50613e+08	4.38105e+08	3.77717e+08
SMUL_0854	AHJ12121.1	putative dioxygenase	21.64	7	7	6.31969e+08	6.7285e+08	1.86516e+09
SMUL_0855	AHJ12122.1	putative amidase	24.64	8	8	5.47447e+07	3.91839e+07	1.54675e+08
SMUL_0857	AHJ12124.1	adenylate kinase	53.68	7	7	1.27412e+09	788868850	9.19372e+08
SMUL_0858	AHJ12125.1	aspartate--tRNA ligase	31.62	15	15	4.56533e+08	3.95335e+08	4.58309e+08
SMUL_0860	AHJ12127.1	putative lipoprotein	19.15	3	3	5.69806e+07	3.60737e+07	2.63003e+07
SMUL_0861	AHJ12128.1	NAD kinase	3.77	1	1	0	0	0
SMUL_0862	AHJ12129.1	DNA repair protein RecN	3.09	1	1	0	0	0
SMUL_0863	AHJ12130.1	L-lactate permease	2.37	2	2	9.11785e+07	44882210	79350442
SMUL_0864	AHJ12131.1	putative two-component response regulator	4.32	1	1	1.1328e+07	2.38594e+06	3.36976e+06
SMUL_0865	AHJ12132.1	putative deoxyribonuclease	4.14	1	1	0	70474463	47060698
SMUL_0869	AHJ12136.1	3-deoxy-D-manno-octulosonate 8-phosphate phosphatase	33.33	5	5	1.98756e+08	2.36561e+08	1.07152e+08
SMUL_0871	AHJ12138.1	putative LPS-export porin	5.19	1	1	1.43822e+07	0	0
SMUL_0872	AHJ12139.1	GTP-binding protein EngB	33	5	5	1.14092e+08	4.33344e+07	7.43911e+07
SMUL_0873	AHJ12140.1	putative N-acetyltransferase	22.37	3	3	4.58394e+07	36406868	4.40996e+07
SMUL_0876	AHJ12143.1	isonitrile hydratase	11.46	1	1	4.30973e+07	0	0
SMUL_0879	AHJ12146.1	methionine--tRNA ligase	30.7	17	17	6.06539e+08	4.95799e+08	5.56429e+08
SMUL_0881	AHJ12148.1	fructose-1,6-bisphosphatase, type I	31.29	7	7	4.90495e+08	3.96903e+08	2.3912e+08
SMUL_0882	AHJ12149.1	putative ATP/GTP binding protein	17.58	2	2	9.89022e+07	4.69649e+07	3.42463e+07
SMUL_0884	AHJ12151.1	lytic murein transglycosylase domain-containing protein	4.59	2	2	4.74447e+06	26857164	6.85085e+06
SMUL_0887	AHJ12154.1	glutamine--tRNA ligase	30.93	17	17	2.4466e+08	162971868	2.44332e+08
SMUL_0890	AHJ12157.1	cytochrome c552 NrfA	2.55	1	1	22164341	30938297	21545956
SMUL_0892	AHJ12159.1	nitrite reductase cytochrome c biogenesis protein NrfJ	4.17	1	1	0	5.70461e+07	0
SMUL_0902	AHJ12169.1	hypothetical protein SMUL_0902	56.08	9	9	1.00338e+09	632778246	1.24649e+09
SMUL_0927	AHJ12194.1	hypothetical protein SMUL_0927	6.13	1	1	4.54594e+06	2.56196e+06	0
SMUL_0930	AHJ12197.1	type I restriction-modification system, restriction subunit R	1.11	1	1	0	0	5.42391e+06
SMUL_0934	AHJ12201.1	nitrate reductase catalytic subunit NapA	9.58	7	7	6.88217e+07	3.29937e+07	5.39783e+07
SMUL_0937	AHJ12204.1	nitrate reductase cytochrome c550-type subunit NapB	10.34	1	1	0	0	0
SMUL_0941	AHJ12208.1	GTP-binding and nucleic acid-binding protein YchF	45.36	12	12	3.89535e+08	1.49205e+08	268414191
SMUL_0950	AHJ12217.1	molybdopterin oxidoreductase chain A-like protein	1.45	1	1	0	145402791	0
SMUL_0960	AHJ12227.1	putative methyl-accepting chemotaxis protein	3.58	1	2	4.51438e+08	497246208	523911312
SMUL_0965	AHJ12232.1	hypothetical protein SMUL_0965	41.37	15	15	503966155	5.00739e+08	3.12746e+08
SMUL_0966	AHJ12233.1	hypothetical protein SMUL_0966	16.26	2	2	8.64938e+07	1.76114e+08	154875955
SMUL_0968	AHJ12235.1	putative oxidoreductase	27.92	5	5	517481565	3.96099e+08	385945430
SMUL_0979	AHJ12246.1	hypothetical protein SMUL_0979	18.64	3	4	96864820	20395022	65418096
SMUL_0980	AHJ12247.1	hypothetical protein SMUL_0980	44.95	8	8	3.55475e+08	2.73476e+08	2.63226e+08
SMUL_0981	AHJ12248.1	TRAP transporter solute receptor	45.05	9	9	8.56529e+08	4.14797e+08	6.32499e+08
SMUL_0986	AHJ12253.1	heat shock protein 60 family chaperone GroEL	81.32	40	40	1.18797e+10	1.37117e+10	1.44519e+10
SMUL_0987	AHJ12254.1	heat shock protein 60 family co-chaperone GroES	76.14	6	6	3.53214e+09	1.68419e+09	3.11521e+09
SMUL_1007	AHJ12273.1	desuccinylase/aspartoacylase subfamily peptidase	7.89	1	1	3.66404e+06	1.32032e+07	0
SMUL_1017	AHJ12283.1	heavy metal efflux system accessory protein	7.2	1	1	5.49519e+07	0	93516500
SMUL_1029	AHJ12295.1	ferritin-like protein	42.35	6	6	4.02588e+09	3.718e+09	2756441733
SMUL_1033	AHJ12299.1	lactate utilization protein A	13.77	3	3	1.18832e+08	1.64503e+08	1.77724e+08
SMUL_1034	AHJ12300.1	lactate utilization protein B	16.85	6	6	5.55723e+07	1.05586e+08	1.47986e+08
SMUL_1035	AHJ12301.1	lactate utilization protein C	42.35	5	5	1.66925e+08	1.84754e+08	1.83934e+08
SMUL_1043	AHJ12309.1	PemK-like protein	25	2	2	29350938	44933656	27198698
SMUL_1044	AHJ12310.1	putative AAA ATPase	4.75	2	2	0	0	0
SMUL_1045	AHJ12311.1	5-methyltetrahydropteroyltriglutamate-- homocysteine methyltransferase	29.96	21	21	1.80914e+09	1.25116e+09	1.40956e+09
SMUL_1048	AHJ12314.1	RmlC-like domain-containing protein	26.4	1	1	0	0	0
SMUL_1049	AHJ12315.1	serine hydrolase family protein	3.93	1	1	2.6747e+06	0	0
SMUL_1051	AHJ12317.1	chemotaxis protein methyltransferase CheR	3.21	1	1	6.23398e+07	0	18342174
SMUL_1053	AHJ12319.1	cytosol aminopeptidase PepA	29.22	10	10	518053178	2.40074e+08	4.42124e+08
SMUL_1055	AHJ12321.1	tryptophan synthase beta chain	10.22	3	3	194942380	1.72761e+08	1.38325e+08
SMUL_1056	AHJ12322.1	adenine phosphoribosyltransferase	48.11	9	9	3.08597e+08	3.1642e+08	2.821e+08
SMUL_1058	AHJ12324.1	ribose 5-phosphate isomerase B	9.15	1	1	2.61058e+08	1.79044e+08	2.04664e+08
SMUL_1061	AHJ12327.1	bifunctional protein FolD	27.5	5	5	6.30005e+08	6.73324e+08	2.5464e+08
SMUL_1062	AHJ12328.1	putative transposase	6.6	1	1	0	0	0
SMUL_1083	AHJ12349.1	glutamate-1-semialdehyde 2,1-aminomutase	3.27	1	1	8.52894e+07	5.59622e+07	8.35329e+07
SMUL_1086	AHJ12352.1	de-hypoxanthine futalosine synthase	4.58	1	1	6.4138e+07	3.39808e+07	5.60439e+07
SMUL_1087	AHJ12353.1	zinc protease-like protein	45.19	16	16	4.98212e+08	2.77149e+08	5.17219e+08
SMUL_1089	AHJ12355.1	putative ribosomal subunit interface protein	75.88	13	13	3.87809e+09	3964041216	4.45895e+09
SMUL_1095	AHJ12361.1	outer membrane protein assembly factor BamD	5.12	1	1	28321472	0	6705175
SMUL_1096	AHJ12362.1	Lon protease	33.95	25	25	6.0708e+08	3.31779e+08	5.72698e+08
SMUL_1097	AHJ12363.1	SSU ribosomal protein S18p	27.27	2	2	284356722	1.29222e+09	1263153600
SMUL_1098	AHJ12364.1	single-stranded DNA-binding protein	60.71	7	7	8.5373e+08	7.54791e+08	8.53262e+08
SMUL_1099	AHJ12365.1	SSU ribosomal protein S6p	40.74	7	7	1.45511e+09	1.67992e+09	1.76442e+09
SMUL_1101	AHJ12367.1	ribonuclease R	21.76	9	9	2.79713e+07	3.46914e+07	3.52493e+07
SMUL_1102	AHJ12368.1	putative signal transduction hydrolase	55.93	12	12	1.07462e+09	9.41282e+08	8.137e+08
SMUL_1103	AHJ12369.1	ketol-acid reductoisomerase	57.35	18	18	7.37323e+09	5.3442e+09	5912947898
SMUL_1104	AHJ12370.1	septum site-determining protein MinD	12.5	3	3	5.6017e+08	259467402	1.92605e+08
SMUL_1110	AHJ12376.1	putative periplasmic protein	7.39	1	1	115104819	100758746	8.25997e+07
SMUL_1113	AHJ12379.1	putative Holliday junction resolvase	13.33	1	1	0	0	0
SMUL_1115	AHJ12381.1	acetylornithine aminotransferase	34.43	10	10	1.0239e+09	791473462	728300098
SMUL_1117	AHJ12383.1	sulfur carrier protein ThiS	21.21	1	1	2.42546e+07	2.0593e+07	24871036
SMUL_1120	AHJ12386.1	DNA repair protein RadA	2.66	1	1	0	0	0
SMUL_1121	AHJ12387.1	signal recognition particle receptor protein FtsY	19.39	3	3	1.87793e+08	235386568	1.79361e+08
SMUL_1124	AHJ12390.1	ribonuclease Y	9.74	4	4	3.82363e+07	0	1.98845e+07
SMUL_1126	AHJ12392.1	SYLF family lipoprotein	22.62	4	4	2.17829e+08	1.3686e+08	1.59566e+08
SMUL_1130	AHJ12396.1	peptidyl-prolyl cis-trans isomerase	11.59	2	2	7.04312e+07	2.4648e+07	7.68774e+07
SMUL_1140	AHJ12406.1	CRISPR-associated endoribonuclease Cas6	4.62	1	1	0	0	0
SMUL_1141	AHJ12407.1	CRISPR-associated protein	2.96	2	2	9.07373e+07	1.14101e+08	2.97081e+08
SMUL_1142	AHJ12408.1	CRISPR-associated protein Cas7	34.55	9	9	4.84086e+08	3.32782e+08	5.72355e+08
SMUL_1143	AHJ12409.1	CRISPR-associated protein, Cas5, TM1800 family	13.04	3	3	1.03712e+08	4.29978e+07	35085099
SMUL_1145	AHJ12411.1	prophage antirepressor-like protein	7.04	1	1	0	0	2.83921e+07
SMUL_1156	AHJ12422.1	hypothetical protein SMUL_1156	26.92	1	2	29620397	2.13791e+07	0
SMUL_1163	AHJ12428.1	hypothetical protein SMUL_1163	20.7	4	4	4.26994e+07	5.90618e+07	4.58403e+07
SMUL_1181	AHJ12444.1	3,4-dihydroxy-2-butanone 4-phosphate synthase RibB	19.12	5	5	9.59082e+07	6.82093e+07	9.21454e+07
SMUL_1187	AHJ12450.1	cytochrome c oxidase subunit 1-like protein	3.62	1	1	6.14676e+08	237724992	329861632
SMUL_1204	AHJ12467.1	putative periplasmic protein	6.64	1	1	43941387	5.29804e+07	0
SMUL_1220	AHJ12483.1	homocysteine S-methyltransferase	8.04	2	2	4.76115e+06	4.79573e+06	7534704
SMUL_1221	AHJ12484.1	lactaldehyde dehydrogenase	8.5	2	2	1.65205e+07	2.54934e+07	1.96593e+07
SMUL_1222	AHJ12485.1	small conductance mechanosensitive ion channel (MscS) family protein	11.41	5	5	2.87648e+07	1.80803e+07	4.43105e+07
SMUL_1235	AHJ12496.1	ferredoxin	12.24	1	1	0	0	0
SMUL_1246	AHJ12507.1	hypothetical protein SMUL_1246	5.14	1	1	0	0	0
SMUL_1249	AHJ12510.1	beta-lactamase	6.23	1	1	24704868	0	0
SMUL_1262	AHJ12523.1	alpha/beta hydrolase family protein	3.93	1	1	0	0	0
SMUL_1270	AHJ12531.1	putative pyridoxamine 5'-phosphate oxidase	9.55	1	1	1.86356e+07	0	8.07259e+06
SMUL_1272	AHJ12533.1	D-alanine aminotransferase	38.38	9	9	1.12134e+09	485319535	815109199
SMUL_1274	AHJ12535.1	hypothetical protein SMUL_1274	11.48	2	2	2.45162e+08	1.76168e+08	1.37905e+08
SMUL_1280	AHJ12541.1	putative two-component regulator, periplasmic binding protein	5.86	1	1	0	0	0
SMUL_1282	AHJ12543.1	endoribonuclease L-PSP	22.96	2	2	2.34824e+07	8.48973e+07	1.2237e+08
SMUL_1285	AHJ12546.1	nitrogenase iron protein NifH	5.28	1	1	0	0	0
SMUL_1317	AHJ12578.1	YkgG-like protein	63.1	9	9	7.2827e+08	383162002	6.08558e+08
SMUL_1318	AHJ12579.1	putative oxidoreductase, YkgE/YkgF-like	23.31	13	13	537105458	3.94872e+08	5.14715e+08
SMUL_1320	AHJ12581.1	ABC transporter membrane fusion protein, PltH-like	6.31	1	1	0	0	0
SMUL_1324	AHJ12585.1	putative toxin protein, VapC-like	17.29	2	2	0	0	3.12458e+07
SMUL_1334	AHJ12595.1	putative superoxide reductase	49.23	6	6	5.03276e+08	4.30669e+08	8.1194e+08
SMUL_1335	AHJ12596.1	hypothetical protein SMUL_1335	12.81	4	4	9.2494e+07	5.12692e+07	7.4796e+07
SMUL_1336	AHJ12597.1	hypothetical protein SMUL_1336	16	3	3	1.82644e+08	1.17733e+08	1.58441e+08
SMUL_1337	AHJ12598.1	thiamine-monophosphate kinase	6.93	1	1	0	0	0
SMUL_1338	AHJ12599.1	tRNA pseudouridine 13 synthase	8.59	3	3	2.26671e+07	6.98146e+07	82921024
SMUL_1346	AHJ12607.1	hydroxyethylthiazole kinase	5.62	1	1	8634347	2.33843e+07	9.16377e+06
SMUL_1347	AHJ12608.1	ferritin-like protein	54.97	6	6	2.03844e+09	1.7509e+09	2.90422e+09
SMUL_1352	AHJ12613.1	methyl-accepting chemotaxis protein	27.79	6	8	2.60147e+08	2.00271e+08	2.52229e+08
SMUL_1358	AHJ12619.1	transcriptional regulator, TetR family	9.22	1	2	0	53788915	4.0497e+07
SMUL_1359	AHJ12620.1	RND efflux system, membrane fusion protein CmeA	12.95	3	3	2.63214e+07	2.98519e+07	2.34544e+07
SMUL_1360	AHJ12621.1	RND efflux system, inner membrane transporter CmeB	1.25	1	1	0	0	0
SMUL_1361	AHJ12622.1	RND efflux system, outer membrane lipoprotein, CmeC	3.17	1	1	0	0	7.87486e+06
SMUL_1364	AHJ12625.1	putative NAD(P)H nitroreductase	21.53	4	4	7.04308e+08	5.13398e+08	4.92102e+08
SMUL_1365	AHJ12626.1	putative NAD(P)H nitroreductase	15.94	3	3	7.48481e+07	98858839	80402132
SMUL_1377	AHJ12638.1	indolepyruvate oxidoreductase subunit IorA	4.33	2	2	16702215	2.18258e+07	121742153
SMUL_1389	AHJ12650.1	hypothetical protein SMUL_1389	7.75	1	1	0	0	0
SMUL_1394	AHJ12655.1	putative tautomerase	66.18	2	2	1.42352e+06	7.82335e+06	5.31612e+06
SMUL_1398	AHJ12659.1	aspartyl/glutamyl-tRNA(Asn/Gln) amidotransferase subunit B	35.29	12	12	1.80995e+08	164610988	1.59027e+08
SMUL_1401	AHJ12662.1	dihydroorotase	32.52	10	10	390406164	3.67404e+08	344390903
SMUL_1406	AHJ12667.1	coenzyme A biosynthesis bifunctional protein CoaBC	8.19	2	2	0	30075681	1.72693e+07
SMUL_1407	AHJ12668.1	bifunctional protein GlmU	17.51	5	5	4.09045e+07	4.49675e+07	36649629
SMUL_1411	AHJ12672.1	modulator of drug activity B	19.9	3	3	9.77747e+07	1.78004e+08	0
SMUL_1418	AHJ12679.1	glucose-6-phosphate isomerase	29.93	9	9	6.7614e+08	3.77166e+08	5.39693e+08
SMUL_1419	AHJ12680.1	hypothetical protein SMUL_1419	16.67	2	2	1.66449e+08	1.07936e+08	9.38586e+07
SMUL_1424	AHJ12685.1	membrane-bound NiFe hydrogenase large subunit	34.88	17	17	2.8705e+09	2.19767e+09	2275082256
SMUL_1425	AHJ12686.1	membrane-bound NiFe hydrogenase, cytochrome b subunit	4.44	1	1	80042213	5.77885e+07	32015385
SMUL_1427	AHJ12688.1	NiFe hydrogenase accessory protein HydE	14.34	4	4	2.88017e+07	3.83445e+07	2.67318e+07
SMUL_1429	AHJ12690.1	nickel responsive regulator NikR	32.12	6	6	1.02373e+09	6.18983e+08	1.11177e+09
SMUL_1433	AHJ12694.1	NiFe hydrogenase nickel incorporation protein HypB	5.67	1	1	0	290728644	1.70141e+07
SMUL_1436	AHJ12697.1	NiFe hydrogenase metallocenter assembly protein HypE	13.47	3	3	1.63286e+08	0	0
SMUL_1438	AHJ12699.1	putative N-acetyltransferase	15.06	2	2	128162713	66779732	130445364
SMUL_1442	AHJ12703.1	isocitrate dehydrogenase [NADP]	52.21	30	30	1.46641e+09	8.24284e+08	1.29099e+09
SMUL_1443	AHJ12704.1	malate dehydrogenase	3.8	1	1	0	0	0
SMUL_1449	AHJ12710.1	putative glycolate oxidase subunit GlcD	16.12	4	4	8.10192e+07	2.12107e+07	1.11904e+08
SMUL_1450	AHJ12711.1	succinyl-CoA ligase [ADP-forming] beta chain	43.96	13	13	5.53456e+08	5.08749e+08	6.21099e+08
SMUL_1451	AHJ12712.1	succinyl-CoA ligase [ADP-forming] alpha chain	33.45	8	8	8.60799e+08	5.58083e+08	6.85074e+08
SMUL_1452	AHJ12713.1	2-oxoglutarate oxidoreductase, delta subunit	16.19	1	1	551162920	754440530	945021068
SMUL_1453	AHJ12714.1	2-oxoglutarate oxidoreductase, alpha subunit	48.54	15	15	1502079206	1.35174e+09	1.46675e+09
SMUL_1454	AHJ12715.1	2-oxoglutarate oxidoreductase, beta subunit	30.32	8	8	8.83584e+08	774598414	1.17389e+09
SMUL_1455	AHJ12716.1	2-oxoglutarate oxidoreductase, gamma subunit	39.46	6	6	6.1158e+08	4.1158e+08	4.33685e+08
SMUL_1459	AHJ12719.1	fumarate hydratase class II	10.15	3	3	1.7456e+08	1.66749e+08	7.35783e+07
SMUL_1464	AHJ12724.1	hypothetical protein SMUL_1464	4.13	1	1	68719882	40726440	26797970
SMUL_1466	AHJ12726.1	type III pyridoxal 5-phosphate (PLP)-dependent protein	12.44	2	2	18322537	1.89941e+07	1.17017e+07
SMUL_1469	AHJ12729.1	putative enoyl-[acyl-carrier-protein] reductase [NADPH]	55.29	11	11	6.93435e+08	711088370	6.01728e+08
SMUL_1470	AHJ12730.1	4-hydroxy-tetrahydrodipicolinate synthase	45.45	10	10	847535004	4.35269e+08	6.58142e+08
SMUL_1471	AHJ12731.1	putative zinc protease	55.2	21	21	4.85096e+08	4.10952e+08	6.44583e+08
SMUL_1472	AHJ12732.1	dihydroorotate dehydrogenase	29.94	7	7	9.77912e+07	1.68742e+08	8.96123e+07
SMUL_1474	AHJ12734.1	cysteinyl-tRNA synthetase	7.74	2	2	7.60962e+07	6.1707e+07	2.65126e+07
SMUL_1476	AHJ12736.1	hypothetical protein SMUL_1476	27.68	13	13	1.72331e+08	1.28683e+08	1.96074e+08
SMUL_1478	AHJ12738.1	D-alanine--D-alanine ligase	33.43	10	10	3.44142e+08	2.56992e+08	2.75641e+08
SMUL_1483	AHJ12743.1	phosphate acetyltransferase	59.12	30	30	6.12934e+09	5.82921e+09	6.25788e+09
SMUL_1484	AHJ12744.1	acetate kinase	61.94	17	17	1.74075e+09	1986581930	2690638630
SMUL_1485	AHJ12745.1	YqeY-like protein	22.97	3	3	2.82785e+08	283006202	2.42771e+08
SMUL_1488	AHJ12748.1	type II secretion system protein F	5.33	1	1	1.34892e+07	0	8.00173e+06
SMUL_1489	AHJ12749.1	type II secretion system protein E	10.5	4	4	3.92352e+07	21018015	16091919
SMUL_1496	AHJ12756.1	GTPase Era	8.78	2	2	0	0	0
SMUL_1497	AHJ12757.1	ATP-dependent hsl protease ATP-binding subunit HslU	37.19	15	15	3.30275e+08	189047766	4.12777e+08
SMUL_1498	AHJ12758.1	ATP-dependent protease HslV	24.31	3	3	6.31503e+08	5.35792e+08	7.29532e+08
SMUL_1499	AHJ12759.1	LSU ribosomal protein L9p	52.03	10	10	2599828495	2.32648e+09	2.85656e+09
SMUL_1501	AHJ12761.1	argininosuccinate synthase	47.68	20	20	2.0106e+09	1.89211e+09	2.43807e+09
SMUL_1505	AHJ12765.1	lipopolysaccharide export system ATP-binding protein LptB	7.08	1	1	5.38844e+06	0	4380853
SMUL_1513	AHJ12773.1	hypothetical protein SMUL_1513	5.71	1	1	1.69401e+06	0	0
SMUL_1575	AHJ12835.1	putative FMN-binding protein	14.39	1	1	20037169	0	0
SMUL_1597	AHJ12856.1	DNA-binding protein HU-beta	57.61	4	4	5.23839e+08	222190300	3.85213e+08
SMUL_1599	AHJ12858.1	cell division protein FtsK	3.61	2	2	0	2.38118e+07	0
SMUL_1600	AHJ12859.1	aconitate hydratase	44.48	30	30	1126822812	9.02927e+08	8.30425e+08
SMUL_1608	AHJ12866.1	methyl-accepting chemotaxis protein	5.09	1	2	689729056	2.67865e+08	2.84927e+08
SMUL_1609	AHJ12867.1	putative CoA-binding protein, YccU-like	9.72	1	1	0	0	0
SMUL_1610	AHJ12868.1	threonine ammonia-lyase	49.38	16	16	1.79982e+09	1.18215e+09	1.16141e+09
SMUL_1615	AHJ12873.1	amino acid ABC transporter, periplasmic binding protein AapJ	25.51	8	8	1.43406e+08	8.8679e+07	1.68507e+08
SMUL_1616	AHJ12874.1	3-deoxy-7-phosphoheptulonate synthase	29.74	11	11	2.77915e+08	2.63278e+08	299546276
SMUL_1622	AHJ12880.1	gamma-glutamyl phosphate reductase	16.79	6	6	4.20098e+07	2.97943e+07	25370630
SMUL_1623	AHJ12881.1	putative thioredoxin reductase	16.4	5	5	6.45884e+07	1.84425e+08	228849212
SMUL_1628	AHJ12886.1	indole-3-glycerol phosphate synthase	20.99	4	4	1.4877e+08	1.36982e+08	1.03747e+08
SMUL_1631	AHJ12889.1	putative periplasmic component of nickel/cobalt ECF transporter, NikK	61.29	14	14	2.30447e+10	14572529386	1.61322e+10
SMUL_1633	AHJ12891.1	putative membrane-bound component of nickel/cobalt ECF transporter, NikN-like	6.43	1	1	59846454	39377935	8.20501e+07
SMUL_1637	AHJ12895.1	pyridoxine 5'-phosphate synthase	14.29	3	3	6.69498e+07	6.56084e+07	6.26714e+07
SMUL_1640	AHJ12898.1	FAD-dependent oxidoreductase	17.96	5	6	1.46183e+08	9.56063e+07	4.65006e+07
SMUL_1643	AHJ12901.1	acetolactate synthase large subunit	20.96	9	9	2.78788e+08	180883723	1.83491e+08
SMUL_1644	AHJ12902.1	acetolactate synthase small subunit	9.62	1	1	0	183100276	0
SMUL_1645	AHJ12903.1	UDP-3-O-[3-hydroxymyristoyl] glucosamine N-acyltransferase	10.76	2	2	5.48803e+07	2.5049e+07	6.33729e+07
SMUL_1647	AHJ12905.1	NADPH-dependent glutamate synthase subunit beta-like oxidoreductase	13.32	4	4	3.76889e+07	1.05072e+07	3.8621e+07
SMUL_1648	AHJ12906.1	aspartate aminotransferase	50.13	13	13	626165389	5.04782e+08	6.28075e+08
SMUL_1655	AHJ12913.1	serine acetyltransferase	5.91	1	1	17771296	0	0
SMUL_1656	AHJ12914.1	arginine decarboxylase	18.89	11	11	1.81093e+08	1.08636e+08	1.92333e+08
SMUL_1657	AHJ12915.1	histidine--tRNA ligase	17.41	4	5	7.1883e+07	4.21969e+07	45450605
SMUL_1658	AHJ12916.1	thymidylate kinase	19.59	3	3	38666408	14055108	55158420
SMUL_1659	AHJ12917.1	phosphopantetheine adenylyltransferase	11.88	1	1	0	0	0
SMUL_1660	AHJ12918.1	putative 3-polyprenyl-4-hydroxybenzoate decarboxylase	8	1	1	0	12007087	0
SMUL_1661	AHJ12919.1	flagellar basal-body P-ring formation protein FlgA	4.49	1	1	0	1.83957e+07	13839389
SMUL_1664	AHJ12921.1	molybdopterin molybdenumtransferase MoeA	8.29	3	3	1.10617e+08	163938526	188845071
SMUL_1665	AHJ12922.1	UDP-N-acetylglucosamine 1-carboxyvinyltransferase	9.5	3	3	1.33033e+07	1.88713e+07	3.1138e+07
SMUL_1678	AHJ12935.1	hypothetical protein SMUL_1678	25.54	9	9	2.27306e+08	1.93623e+08	1.59294e+08
SMUL_1679	AHJ12936.1	fumarate hydratase / tartrate dehydratase class I, beta subunit	86.56	15	15	6.90936e+09	7235888120	7.26765e+09
SMUL_1680	AHJ12937.1	fumarate hydratase class I / tartrate dehydratase, alpha subunit	39.58	13	13	3.29964e+09	3270824464	4.28624e+09
SMUL_1681	AHJ12938.1	anaerobic C4-dicarboxylate transporter	2.74	1	1	35296335	0	0
SMUL_1686	AHJ12943.1	putative phosphohistidine phosphatase	16.27	2	2	1.23467e+08	41884868	107608063
SMUL_1689	AHJ12945.1	tRNA-guanine transglycosylase	4.56	1	1	60216190	8.60853e+07	9.90594e+07
SMUL_1691	AHJ12947.1	3-dehydroquinate synthase	12.93	3	3	3.86595e+07	2.61998e+07	6.35611e+06
SMUL_1703	AHJ12959.1	pyruvate dehydrogenase [ubiquinone]	6.45	3	3	219238432	1.55859e+08	7.07676e+07
SMUL_1709	AHJ12964.1	transcriptional regulator, TetR family	14.01	3	3	9.64773e+07	1.19646e+08	1.24488e+08
SMUL_1711	AHJ12966.1	putative RND family multidrug efflux pump	4.31	1	1	182182595	2.08178e+07	7.49063e+07
SMUL_1725	AHJ12980.1	TrbI domain-containing protein	1.48	1	1	0	0	0
SMUL_1732	AHJ12987.1	hypothetical protein SMUL_1732	2.78	1	1	0	0	25103006
SMUL_1738	AHJ12993.1	hypothetical protein SMUL_1738	60.91	6	6	8.34953e+07	8.16719e+07	9.15544e+07
SMUL_1741	AHJ12996.1	hypothetical protein SMUL_1741	6.37	1	1	1.22473e+06	0	0
SMUL_1749	AHJ13004.1	TraH-like domain-containing protein	3.64	1	1	0	0	210971018
SMUL_1754	AHJ13009.1	IncF plasmid conjugative transfer pilus assembly protein TraU	2.92	1	1	0	0	0
SMUL_1778	AHJ13033.1	DNA-binding protein HU, epsilon-proteobacterial type	15.05	1	1	131828069	2.96766e+07	109841696
SMUL_1786	AHJ13041.1	hypothetical protein SMUL_1786	19.28	1	1	113029461	0	0
SMUL_1787	AHJ13042.1	site-specific DNA-methyltransferase	5.51	1	1	0	0	0
SMUL_1788	AHJ13043.1	Mu-like prophage protein gp29	7.54	2	2	8.83559e+07	8.58445e+07	7.86695e+07
SMUL_1790	AHJ13045.1	hypothetical protein SMUL_1790	40.96	3	3	0	148492568	1.10484e+08
SMUL_1794	AHJ13049.1	phosphohydrolase, MutT/nudix family protein	8.33	1	1	0	0	0
SMUL_1796	AHJ13051.1	hypothetical protein SMUL_1796	4.84	1	1	9493757	2.4192e+07	0
SMUL_1845	AHJ13100.1	hypothetical protein SMUL_1845	62.64	4	4	3.95532e+08	76614201	2.85091e+07
SMUL_1854	AHJ13109.1	hypothetical protein SMUL_1854	9.84	1	1	96516660	111140258	9.55544e+07
SMUL_1877	AHJ13132.1	hypothetical protein SMUL_1877	60.92	8	8	446441683	3.99679e+07	1.71425e+08
SMUL_1881	AHJ13136.1	putative SWI/SNF family helicase	1.95	1	1	0	0	0
SMUL_1899	AHJ13154.1	rubrerythrin	31.94	7	7	4.83711e+08	8.30986e+08	710651291
SMUL_1901	AHJ13156.1	UbiD family protein	12.46	7	7	115831939	1.43473e+08	1.28136e+08
SMUL_1902	AHJ13157.1	porphobilinogen deaminase	39.81	10	10	3.14571e+08	2.29747e+08	2.70474e+08
SMUL_1903	AHJ13158.1	DsbA family protein	37.23	8	8	3.33784e+08	2.34184e+08	3.09319e+08
SMUL_1905	AHJ13160.1	proline--tRNA ligase	14.81	6	6	1.00341e+08	5.86827e+07	6.52452e+07
SMUL_1906	AHJ13161.1	glutamyl-tRNA reductase	29.72	8	8	1.00215e+08	5.39089e+07	8.99856e+07
SMUL_1907	AHJ13162.1	short chain isoprenyl diphosphate synthase	19.46	5	5	1.44465e+08	5.72962e+07	6.50329e+07
SMUL_1909	AHJ13164.1	hypothetical protein SMUL_1909	18.48	2	2	1.44025e+08	1.12474e+08	1.84025e+08
SMUL_1910	AHJ13165.1	O-acetylhomoserine aminocarboxypropyltransferase-like protein	54.29	15	15	3.15518e+09	2226393024	3.58157e+09
SMUL_1911	AHJ13166.1	HTH-type transcriptional regulator	45.26	5	5	3.53914e+08	1.18831e+08	2.10349e+08
SMUL_1912	AHJ13167.1	cysteine synthase	71.2	16	16	5.65215e+09	7134336980	7559710657
SMUL_1914	AHJ13169.1	valine--tRNA ligase	17.81	11	12	1.368e+08	1.57474e+08	1.23681e+08
SMUL_1915	AHJ13170.1	periplasmic monocarboxylate binding protein of TRAP transport system	51.41	21	21	1293759650	1.24336e+09	1.32819e+09
SMUL_1916	AHJ13171.1	molybdopterin adenylyltransferase	25.14	4	4	2.86692e+08	2.63188e+08	1.24094e+08
SMUL_1918	AHJ13173.1	histidinol dehydrogenase	21.81	7	7	2.975e+08	2.5365e+08	3.05084e+08
SMUL_1920	AHJ13175.1	fructose-bisphosphate aldolase	11.73	2	2	31449921	7.95691e+07	53485211
SMUL_1921	AHJ13176.1	peptidyl-prolyl cis-trans isomerase ppiD	43.7	11	11	1.05562e+09	6.50154e+08	8.60558e+08
SMUL_1923	AHJ13178.1	peroxiredoxin-like protein	30.48	5	5	5.18277e+07	3.9777e+07	4.08525e+07
SMUL_1924	AHJ13179.1	cytosol nonspecific dipeptidase	15.15	5	5	3.19673e+07	1.02191e+07	1.65219e+07
SMUL_1929	AHJ13184.1	NAD(+) synthase	53.33	13	13	1.45061e+09	1.06309e+09	1.17097e+09
SMUL_1930	AHJ13185.1	3-amino-5-hydroxybenzoic acid synthase family protein	54.91	23	23	3.15217e+09	2.29093e+09	2848803422
SMUL_1932	AHJ13187.1	acetylglutamate kinase	39.93	10	10	1.16857e+08	8.44046e+07	82155284
SMUL_1933	AHJ13188.1	threonine synthase	30.52	9	9	2.89239e+08	2.39218e+08	2.0626e+08
SMUL_1934	AHJ13189.1	3-deoxy-manno-octulosonate cytidylyltransferase	46.15	7	7	2.14991e+08	1.72067e+08	2.13545e+08
SMUL_1936	AHJ13191.1	hypothetical protein SMUL_1936	9.38	1	1	4.7707e+07	24228875	3.41982e+07
SMUL_1939	AHJ13194.1	chaperone protein DnaK	67.68	48	48	1.14734e+10	8.35811e+09	8.93837e+09
SMUL_1940	AHJ13195.1	heat shock protein GrpE	47.87	7	7	6.03399e+08	937373764	9.8678e+08
SMUL_1944	AHJ13199.1	SSU ribosomal protein S15	61.96	10	10	1.70798e+09	1.26887e+09	1.45246e+09
SMUL_1947	AHJ13202.1	putative oligoribonuclease	9.09	2	2	1.11946e+08	0	0
SMUL_1950	AHJ13205.1	GGDEF domain-containing protein	9.23	2	2	19609675	5.19738e+06	2.60555e+07
SMUL_1951	AHJ13206.1	riboflavin biosynthesis protein RibC	3.48	1	1	2.71266e+07	0	0
SMUL_1953	AHJ13208.1	DNA ligase [NAD(+)]	1.85	1	1	3.8889e+06	0	0
SMUL_1955	AHJ13210.1	hypothetical protein SMUL_1955	5.17	1	1	0	0	0
SMUL_1959	AHJ13214.1	aspartokinase	42.25	14	14	7.35946e+08	5.81238e+08	7.16071e+08
SMUL_1964	AHJ13219.1	curved DNA-binding protein CbpA	49.15	11	11	1.02176e+09	6.51313e+08	6.10197e+08
SMUL_1965	AHJ13220.1	putative periplasmic serine endoprotease	52.01	22	22	1.54556e+09	8.55377e+08	1102902872
SMUL_1968	AHJ13223.1	nucleotidyl-binding protein	12.03	1	1	0	4.64596e+06	0
SMUL_1970	AHJ13225.1	protein translocase subunit SecA	27.39	19	19	3.82289e+08	7.8989e+07	2.51886e+08
SMUL_1974	AHJ13229.1	tRNA modification GTPase MnmE	3.84	1	1	1.90586e+07	28409179	16120335
SMUL_1975	AHJ13230.1	RNA-binding domain-containing protein	25.23	8	8	2.32042e+08	8.24372e+07	2.09687e+08
SMUL_1976	AHJ13231.1	inner membrane protein translocase component YidC, long form	5.49	2	2	2.94587e+07	1.5821e+07	3.8249e+07
SMUL_1978	AHJ13233.1	AMP-binding protein	8.4	4	4	1.31691e+08	4.73339e+07	112607914
SMUL_2004	AHJ13259.1	ribonuclease E inhibitor RraA	13.84	2	2	2.83978e+07	0	3.62954e+07
SMUL_2007	AHJ13262.1	chaperone ClpB	29.75	21	21	4.45051e+08	2.88334e+08	1.98584e+08
SMUL_2008	AHJ13263.1	carboxy-terminal-processing protease	57.11	21	21	2.31251e+09	1.54183e+09	1.86984e+09
SMUL_2009	AHJ13264.1	phosphoribosylaminoimidazole-succinocarboxamide synthase	52.32	12	12	2593345461	1.38375e+09	1550001133
SMUL_2010	AHJ13265.1	phosphoribosylformylglycinamidine synthase, PurS subunit	45.68	4	4	3.99053e+08	1.03035e+08	1.84177e+08
SMUL_2011	AHJ13266.1	phosphoribosylformylglycinamidine synthase	14.35	2	2	5.48031e+07	16451225	58650814
SMUL_2014	AHJ13269.1	chaperone protein HtpG	56.98	34	34	4.78843e+09	2.88608e+09	4.12645e+09
SMUL_2017	AHJ13272.1	DNA recombination-mediator protein A	14.29	2	2	0	0	0
SMUL_2022	AHJ13277.1	hypothetical protein SMUL_2022	23.6	4	4	7.89966e+07	2.87746e+08	4.08372e+07
SMUL_2026	AHJ13281.1	hypothetical protein SMUL_2026	8.98	1	1	0	0	0
SMUL_2035	AHJ13290.1	heavy metal transport/detoxification protein, chaperone	66.18	3	3	1.72315e+08	1.20869e+08	1.22812e+08
SMUL_2042	AHJ13297.1	putative peptidyl-prolyl cis-trans isomerase	5.39	2	2	74456906	136343544	1.02338e+08
SMUL_2043	AHJ13298.1	cell division protein FtsA	7.86	3	3	6.5841e+07	42146482	4.02849e+07
SMUL_2055	AHJ13310.1	bifunctional purine biosynthesis protein PurH	50.59	21	21	1.66241e+09	9.55825e+08	1.54083e+09
SMUL_2058	AHJ13313.1	acyl coenzyme A hydrolase family protein VdlD	15.63	2	2	0	3.63237e+06	1.24157e+07
SMUL_2064	AHJ13319.1	phosphoribosylformylglycinamidine synthase, synthetase subunit	20.05	10	10	2.28116e+08	9.65907e+07	1.58249e+08
SMUL_2075	AHJ13330.1	polar amino acid-binding periplasmic protein	39.85	11	11	6.73225e+08	5.96996e+08	8.01391e+08
SMUL_2078	AHJ13333.1	putative extracellular solute-binding protein	4.82	1	1	0	0	0
SMUL_2082	AHJ13337.1	putative rRNA ribonuclease	9.27	3	3	2.06022e+07	53788915	18183017
SMUL_2100	AHJ13355.1	putative FeS oxidoreductase	4.45	2	2	0	7.35309e+06	0
SMUL_2109	AHJ13364.1	transcriptional regulator	11.11	1	1	0	6.00644e+06	12020118
SMUL_2121	AHJ13375.1	hypothetical protein SMUL_2121	15.32	1	1	0	0	1.06877e+07
SMUL_2129	AHJ13382.1	methionine synthase	1.04	1	1	21175051	0	107296315
SMUL_2131	AHJ13384.1	putative branched-chain amino acid binding protein, LivJ-like	40.32	13	15	1.56947e+09	9.5404e+08	1.52662e+09
SMUL_2132	AHJ13385.1	methyl-accepting chemotaxis protein	12.21	3	3	2.80804e+07	0	1.53879e+07
SMUL_2137	AHJ13390.1	nitrogen regulatory protein P-II	25	1	3	1191798954	1.20278e+09	2.50181e+09
SMUL_2141	AHJ13394.1	molybdopterin oxidoreductase	10.5	3	3	1.64897e+07	4.98355e+06	9.036e+06
SMUL_2143	AHJ13396.1	glycine--tRNA ligase beta subunit	15.52	9	9	1.41984e+08	2.3309e+07	7.63311e+07
SMUL_2146	AHJ13399.1	carbonic anhydrase	35.19	7	7	8.96914e+08	8.98313e+08	8.35908e+08
SMUL_2147	AHJ13400.1	hypothetical protein SMUL_2147	37.86	3	3	7.87323e+08	498496202	4.69434e+08
SMUL_2150	AHJ13403.1	putative periplasmic protein	11.16	2	2	1.25745e+07	9.931e+06	2.8593e+07
SMUL_2151	AHJ13404.1	tRNA (cytidine(34)-2'-O)-methyltransferase	10.69	1	1	0	0	1.73017e+07
SMUL_2152	AHJ13405.1	formyltetrahydrofolate deformylase	23.93	4	4	1.12693e+07	2.27239e+07	2.46568e+07
SMUL_2156	AHJ13409.1	3-isopropylmalate dehydrogenase	41.74	13	13	1.65754e+09	8.76171e+08	1.19272e+09
SMUL_2157	AHJ13410.1	3-isopropylmalate dehydratase small subunit	14.2	2	2	4.20115e+08	4.28135e+08	1.65982e+08
SMUL_2167	AHJ13420.1	sulfoxide reductase catalytic subunit YedY	3.28	1	1	2.46602e+07	0	0
SMUL_2170	AHJ13423.1	cytochrome c552	5.25	2	2	2509285	0	6.97973e+06
SMUL_2178	AHJ13431.1	methyl-accepting chemotaxis protein	16.78	3	3	1.94471e+08	9.87652e+07	311651156
SMUL_2180	AHJ13433.1	phosphonate-binding periplasmic protein	12.96	1	2	21348281	0	0
SMUL_2185	AHJ13438.1	ATP-dependent RNA helicase RhlE	12.36	3	3	5.22495e+07	8.32264e+06	4.14656e+07
SMUL_2199	AHJ13452.1	hypothetical protein SMUL_2199	6.25	1	1	5.16735e+07	0	0
SMUL_2206	AHJ13459.1	RNA polymerase sigma factor RpoD	38.35	20	20	4.94629e+08	411305843	5.12024e+08
SMUL_2210	AHJ13463.1	SapC-like S-layer protein	22.71	3	3	1.35229e+08	89566673	1.37202e+08
SMUL_2211	AHJ13464.1	acetyl-coenzyme A synthetase	4.94	2	2	0	41937710	2.55387e+06
SMUL_2216	AHJ13469.1	agmatine deiminase family protein	2.73	1	1	7080264	0	5.33869e+06
SMUL_2220	AHJ13473.1	putative N-carbamoylputrescine amidase	22.41	5	5	9.93855e+07	9.58221e+07	1.36112e+08
SMUL_2221	AHJ13474.1	ATPase domain-containing protein	4.66	2	2	1.15457e+07	5.27173e+06	7.93872e+06
SMUL_2224	AHJ13477.1	molybdenum-pterin binding protein	12.06	1	1	88743092	3.02378e+07	42819951
SMUL_2227	AHJ13480.1	putative metalloprotease	5.64	1	1	0	0	4.11714e+06
SMUL_2228	AHJ13481.1	hypothetical protein SMUL_2228	35.69	8	8	1.38345e+09	1.85576e+09	1.50291e+09
SMUL_2232	AHJ13485.1	putative endonuclease/helicase	2.21	1	1	0	16552212	0
SMUL_2233	AHJ13486.1	(E)-4-hydroxy-3-methylbut-2-enyl-diphosphate synthase	5.08	1	1	24730920	1.97502e+07	1.68357e+07
SMUL_2236	AHJ13489.1	N-terminal methylation protein	26.35	4	4	1318085800	658074414	5.88752e+08
SMUL_2241	AHJ13494.1	polyphosphate kinase	20.2	11	11	8.50048e+07	1.13872e+08	119895212
SMUL_2244	AHJ13497.1	phosphoribosylanthranilate isomerase	7.18	1	1	8752436	0	0
SMUL_2246	AHJ13499.1	LSU ribosomal protein L28p	38.71	2	2	2.25674e+07	136259609	144103671
SMUL_2247	AHJ13500.1	arginine biosynthesis bifunctional protein ArgJ	8.59	4	4	5.29348e+07	1.23371e+07	2.04446e+07
SMUL_2248	AHJ13501.1	hypothetical protein SMUL_2248	56	4	4	3.18319e+08	370846897	1.98209e+08
SMUL_2251	AHJ13504.1	transcription-repair coupling factor	3.84	3	3	6.76445e+06	993367	3.94768e+06
SMUL_2252	AHJ13505.1	bactofilin domain-containing protein	33.85	3	3	4.45821e+07	48298508	2.46397e+07
SMUL_2254	AHJ13507.1	tetrahydrofolate synthase	3.13	1	1	9.01559e+06	0	18451384
SMUL_2255	AHJ13508.1	putative diguanylate cyclase	19.26	7	7	1.02958e+08	0	7.72516e+07
SMUL_2257	AHJ13510.1	leucine--tRNA ligase	16.93	11	11	1.73348e+08	1.80241e+08	1.00359e+08
SMUL_2259	AHJ13512.1	protein-export membrane protein SecD	3.98	1	1	0	0	0
SMUL_2262	AHJ13515.1	S-adenosylmethionine synthetase	33.42	10	10	2.75307e+08	241898893	349065419
SMUL_2265	AHJ13518.1	ATP-dependent Clp protease ATP-binding subunit ClpA	14.89	6	6	1.12242e+08	3.01967e+07	6.18758e+07
SMUL_2267	AHJ13520.1	putative periplasmic thioredoxin	20.42	3	3	6.76906e+06	2.09859e+07	7.08476e+06
SMUL_2269	AHJ13522.1	4-(cytidine 5'-diphospho)-2-C-methyl-D-erythritol kinase	7.6	1	1	40861594	24290084	1.86823e+07
SMUL_2271	AHJ13524.1	tRNA pseudouridine(55) synthase	4.36	1	1	136794662	0	0
SMUL_2273	AHJ13526.1	transcriptional regulator	20.93	5	7	2.93645e+08	2.18538e+08	144933853
SMUL_2274	AHJ13527.1	hypothetical protein SMUL_2274	5.33	1	1	189655255	1.39613e+08	125980327
SMUL_2275	AHJ13528.1	oligoendopeptidase F	16.06	8	8	1.05179e+08	1.00454e+08	1.09261e+08
SMUL_2278	AHJ13531.1	aspartate carbamoyltransferase	35.86	9	9	1.69822e+08	9.5174e+07	1.8382e+08
SMUL_2279	AHJ13532.1	YcfJ-like protein	14.45	2	2	3.09071e+06	0	0
SMUL_2280	AHJ13533.1	dethiobiotin synthetase	8.48	1	1	1.07534e+07	0	0
SMUL_2283	AHJ13536.1	aspartate aminotransferase family protein	2.33	1	1	629521	0	0
SMUL_2286	AHJ13539.1	LSU ribosomal protein L19p	55.08	8	8	6.19268e+08	5.89497e+08	5.09188e+08
SMUL_2288	AHJ13541.1	16S rRNA processing protein RimM	12.85	2	2	1.69505e+07	0	0
SMUL_2289	AHJ13542.1	KH domain RNA binding protein YlqC	12.35	1	1	3.70044e+08	98513935	0
SMUL_2290	AHJ13543.1	SSU ribosomal protein S16p	46.15	3	3	5.15768e+08	4.98308e+08	3.50039e+08
SMUL_2291	AHJ13544.1	signal recognition particle, subunit Ffh	10.54	3	3	0	0	0
SMUL_2292	AHJ13545.1	RNA pseudouridine synthase	30.58	7	7	3.96072e+08	5.22203e+07	2.21981e+08
SMUL_2293	AHJ13546.1	3-deoxy-D-manno-octulosonic-acid transferase	3.39	1	1	0	0	6.16042e+06
SMUL_2294	AHJ13547.1	hypothetical protein SMUL_2294	42.5	9	9	1.19849e+09	1.10515e+09	1.23037e+09
SMUL_2295	AHJ13548.1	NIF3 family protein	6.69	1	1	0	0	5.9071e+06
SMUL_2296	AHJ13549.1	glycine--tRNA ligase	9.12	3	3	4.68968e+07	2.56721e+07	3.14926e+07
SMUL_2299	AHJ13552.1	peptidase, U32 family	22.8	7	7	1.01387e+08	8.61774e+07	1.89571e+08
SMUL_2300	AHJ13553.1	hypothetical protein SMUL_2300	25.71	5	5	3.03289e+08	1.62014e+08	9.60417e+07
SMUL_2302	AHJ13555.1	glutamine synthetase	55.88	22	22	6183211294	6346166412	5783992959
SMUL_2303	AHJ13556.1	putative peptidoglycan glycosyltransferase	7.02	4	4	8.53387e+06	1.06518e+07	0
SMUL_2306	AHJ13559.1	Maf-like protein	13.04	2	2	112734019	154576661	1.29971e+07
SMUL_2308	AHJ13561.1	alanine--tRNA ligase	28.66	19	19	5.67633e+08	2.73584e+08	330732826
SMUL_2326	AHJ13579.1	putative acetyltransferase	24.34	3	3	34385648	0	9.22646e+06
SMUL_2341	AHJ13588.1	putative repressor	13.73	1	1	81434014	42992650	41081912
SMUL_2346	AHJ13593.1	citrate lyase alpha chain	22.65	9	9	6.13384e+08	5.89992e+08	5.24622e+08
SMUL_2347	AHJ13594.1	citrate lyase beta chain	41.02	10	10	1.54785e+08	1.61342e+08	155114207
SMUL_2348	AHJ13595.1	citrate lyase gamma chain, acyl carrier protein	20.41	2	2	166874175	63224870	0
SMUL_2356	AHJ13603.1	tricarboxylate transport protein TctC	48.47	12	12	1.51396e+09	1.3017e+09	1.18855e+09
SMUL_2360	AHJ13607.1	putative nucleotide phosphoribosyltransferase	25.5	3	3	6.79124e+08	4.53082e+08	5.98586e+08
SMUL_2365	AHJ13612.1	tryptophan synthase beta chain	17.62	5	5	2.17107e+08	1.72275e+08	1.93062e+08
SMUL_2368	AHJ13614.1	glucosamine--fructose-6-phosphate aminotransferase [isomerizing]	12.11	5	5	4.50301e+07	7.30654e+07	3.82163e+07
SMUL_2372	AHJ13618.1	putative periplasmic peptidase	18.95	5	5	47514269	4.90184e+07	5.08686e+07
SMUL_2380	AHJ13626.1	putative ATPase component of drug resistance ABC transport system	13.56	6	6	4.1294e+07	0	15420131
SMUL_2383	AHJ13629.1	hydrogenase-4 component A, iron-sulfur cluster containing subunit	26.15	5	5	471843988	3.68768e+08	3.80313e+08
SMUL_2385	AHJ13631.1	hydrogenase-4 component C, membrane subunit	2.29	1	1	0	44187985	0
SMUL_2388	AHJ13634.1	hydrogenase-4 component G, large subunit	10.02	5	5	151544016	1.35412e+08	7.60444e+07
SMUL_2389	AHJ13635.1	hydrogenase-4 component H	5.59	1	1	103629868	101826636	77410498
SMUL_2390	AHJ13636.1	hydrogenase-4 component I, small subunit	11.68	3	3	7646909	0	0
SMUL_2394	AHJ13640.1	aldehyde ferredoxin oxidoreductase	24.05	10	10	4.26324e+08	309740374	2.75538e+08
SMUL_2401	AHJ13647.1	2,3,4,5-tetrahydropyridine-2,6-dicarboxylate N-succinyltransferase	41.48	16	16	4.56087e+09	4.68999e+09	4.1479e+09
SMUL_2402	AHJ13648.1	Mrp-like protein	47.61	15	15	1.28176e+09	8.9136e+08	5.24638e+08
SMUL_2403	AHJ13649.1	bifunctional enzyme IspD/IspF	4.13	1	1	1.1636e+07	2.53663e+07	4924929
SMUL_2405	AHJ13651.1	putative sulfate adenylyltransferase	34.51	13	13	4.11353e+08	2.90316e+08	3.84897e+08
SMUL_2408	AHJ13654.1	YceI family protein	19.68	4	4	2.80666e+08	3.72554e+08	3.12149e+08
SMUL_2410	AHJ13656.1	molybdenum transport system protein ModD	8.82	2	2	8.70167e+07	3.13486e+07	5.5539e+07
SMUL_2416	AHJ13662.1	molybdenum ABC transporter, periplasmic molybdenum-binding protein ModA	4.42	1	1	0	0	4.82059e+07
SMUL_2419	AHJ13665.1	pyrroline-5-carboxylate reductase	8.87	2	2	7.60275e+07	37857550	64140985
SMUL_2427	AHJ13673.1	hypothetical protein SMUL_2427	15.79	1	1	28441506	0	0
SMUL_2438	AHJ13684.1	outer membrane protein	2.72	1	1	0	0	0
SMUL_2441	AHJ13686.1	AsmA domain-containing protein	2.45	1	1	8.27359e+06	5.51998e+06	4.53226e+06
SMUL_2442	AHJ13687.1	crotidine 5'-phosphate decarboxylase	3.52	1	1	90983736	71866910	101431342
SMUL_2444	AHJ13689.1	6,7-dimethyl-8-ribityllumazine synthase RibH	35.71	3	3	749977640	1.1578e+09	9.77291e+08
SMUL_2445	AHJ13690.1	YaaH family transporter	6.44	1	1	9.88637e+06	1.25287e+07	1.61925e+07
SMUL_2447	AHJ13692.1	3-deoxy-8-phosphooctulonate synthase	21.05	4	4	1.19683e+08	1.23592e+08	6.17996e+07
SMUL_2450	AHJ13695.1	GTPase Der	18.8	6	7	172844230	7.39135e+07	3.0153e+07
SMUL_2451	AHJ13696.1	shikimate kinase I	32.4	4	5	3.22507e+08	1.84377e+07	1.47149e+08
SMUL_2452	AHJ13697.1	tryptophan--tRNA ligase	32.4	7	7	9.17965e+07	8.18467e+07	9.64007e+07
SMUL_2453	AHJ13698.1	serine--tRNA ligase	47.1	16	16	4.54416e+08	5.56718e+08	3.51415e+08
SMUL_2455	AHJ13700.1	2-isopropylmalate synthase	40.08	16	16	5.05831e+08	3.74484e+08	315627586
SMUL_2457	AHJ13702.1	phosphatidylserine decarboxylase proenzyme	15.91	3	3	1.38699e+08	1.33195e+08	1.26381e+08
SMUL_2458	AHJ13703.1	ATP-dependent zinc metalloprotease FtsH	13.59	5	5	30547858	1.65238e+07	2.86724e+07
SMUL_2460	AHJ13705.1	chemotaxis regulator CheY	43.8	5	5	2.13031e+09	1.40322e+09	2005544891
SMUL_2461	AHJ13706.1	1-(5-phosphoribosyl)-5- ((5-phosphoribosylamino)methylideneamino)imidazole-4-carboxamide isomerase	12.5	3	3	2.01877e+08	1.87721e+08	1.48407e+08
SMUL_2462	AHJ13707.1	imidazole glycerol phosphate synthase subunit HisH	4.93	1	1	1.2897e+08	56566242	4.84389e+07
SMUL_2472	AHJ13717.1	UDP-N-acetylglucosamine 4-epimerase	11.44	4	4	7.75956e+07	97413056	1.09165e+08
SMUL_2476	AHJ13721.1	lipopolysaccharide biosynthesis protein RfbH	15.54	7	7	8.43505e+07	4.36e+07	1.62406e+08
SMUL_2479	AHJ13724.1	glucose-1-phosphate cytidylyltransferase	23.74	4	4	7.77146e+07	8.08456e+07	2.9688e+07
SMUL_2480	AHJ13725.1	GDP-L-fucose synthetase	29.5	7	7	9.62439e+07	5.76408e+07	6.47844e+07
SMUL_2481	AHJ13726.1	NTP transferase domain-containing protein	21.83	4	5	6.62539e+08	2.3365e+08	209516738
SMUL_2482	AHJ13727.1	GDP-mannose 4,6-dehydratase	29.57	10	10	3.41048e+08	3.05894e+08	5.36364e+08
SMUL_2486	AHJ13731.1	dTDP-glucose 4,6-dehydratase	5.29	2	2	1.51507e+07	0	4.68118e+06
SMUL_2487	AHJ13732.1	glucose-1-phosphate thymidylyltransferase	22.3	5	6	4.66196e+08	2.22714e+08	3.06311e+08
SMUL_2488	AHJ13733.1	phosphomannomutase / phosphoglucomutase	37.94	15	15	7.2769e+08	4.50935e+08	5.04159e+08
SMUL_2489	AHJ13734.1	putative 3'-5' exonuclease	5.34	1	1	1.08651e+07	0	0
SMUL_2495	AHJ13740.1	putative ADP-heptose-lps heptosyltransferase II	9.83	2	2	5.49545e+07	0	0
SMUL_2498	AHJ13743.1	bifunctional protein HldE	6.11	3	3	2.79057e+07	2.16471e+07	1.62568e+07
SMUL_2500	AHJ13745.1	TPR family protein	4.57	1	1	77735672	0	0
SMUL_2501	AHJ13746.1	cytochrome c-like protein	22.58	3	3	4711484944	2.14886e+09	3934488768
SMUL_2507	AHJ13752.1	putative thiol peroxidase	51.65	8	8	1.06556e+09	1.16659e+09	1.01371e+09
SMUL_2510	AHJ13755.1	riboflavin synthase	8.42	1	1	1.99829e+08	1.53609e+08	0
SMUL_2512	AHJ13757.1	allophanate hydrolase 2 subunit 2	6.47	1	1	0	0	0
SMUL_2513	AHJ13758.1	allophanate hydrolase 2 subunit 1	6.17	1	1	0	6.61549e+06	13522426
SMUL_2514	AHJ13759.1	LamB-like protein	5.35	1	1	2.71715e+08	2.66774e+08	2.38073e+08
SMUL_2517	AHJ13762.1	TRAP transporter solute receptor, unknown substrate 5	24.45	5	5	1.2036e+08	6.99629e+07	1.93712e+08
SMUL_2520	AHJ13765.1	tRNA uridine 5-carboxymethylaminomethyl modification enzyme MnmG	9.15	3	3	6.04002e+07	5.90922e+07	5.65722e+07
SMUL_2524	AHJ13769.1	putative periplasmic cytochrome c	7.46	1	1	2.91962e+07	0	6.57909e+07
SMUL_2525	AHJ13770.1	acetyl-coenzyme A carboxyl transferase alpha chain	15.71	5	5	7.84225e+07	0	0
SMUL_2526	AHJ13771.1	beta-ketoacyl-[acyl-carrier-protein] synthase II	59.8	14	14	2.47932e+09	1.20305e+09	1.898e+09
SMUL_2527	AHJ13772.1	acyl carrier protein AcpP	63.16	5	5	8.54796e+09	7.4273e+09	5.57699e+09
SMUL_2528	AHJ13773.1	3-oxoacyl-[acyl-carrier protein] reductase	47.37	10	10	5.01044e+08	4.17441e+08	6.8675e+08
SMUL_2529	AHJ13774.1	phosphoglycerate mutase	8.67	3	3	4.38532e+07	1.70321e+07	1.43418e+07
SMUL_2531	AHJ13776.1	UDP-N-acetylmuramoylalanine--D-glutamate ligase	17.38	3	3	6.02211e+07	4.33101e+07	47034548
SMUL_2545	AHJ13787.1	hypothetical protein SMUL_2545	5.18	2	2	3.73849e+07	1.27707e+07	2.94098e+07
SMUL_2547	AHJ13789.1	hypothetical protein SMUL_2547	10.41	1	1	69612217	0	39435044
SMUL_2548	AHJ13790.1	ATP binding protein	41.23	14	14	7.91185e+08	5.7755e+08	7.75783e+08
SMUL_2550	AHJ13792.1	hypothetical protein SMUL_2550	3.86	1	1	0	0	0
SMUL_2551	AHJ13793.1	hypothetical protein SMUL_2551	6.46	2	2	65917131	1.43529e+08	82562108
SMUL_2552	AHJ13794.1	ADP-ribose 1''-phosphate phophatase-like protein	11.76	3	3	9.70538e+07	36070811	4.26486e+07
SMUL_2553	AHJ13795.1	hypothetical protein SMUL_2553	25.13	4	4	3.0403e+07	56001378	2.65683e+07
SMUL_2554	AHJ13796.1	putative acylneuraminate cytidylyltransferase	4.78	1	1	3.45619e+07	0	0
SMUL_2555	AHJ13797.1	glycosyltransferase	29.17	5	5	237129208	1.5041e+08	1.97282e+08
SMUL_2556	AHJ13798.1	HpcH_HpaI superfamily domain-containing protein	30.47	5	6	81883452	5.01391e+07	6.01915e+07
SMUL_2557	AHJ13799.1	hypothetical protein SMUL_2557	9.17	2	2	36169312	19470059	22302215
SMUL_2558	AHJ13800.1	teichoic acid export ATP-binding and carbohydrate-binding protein	12.68	3	3	3.31004e+07	1.71206e+07	2.17708e+07
SMUL_2559	AHJ13801.1	hypothetical protein SMUL_2559	40.53	5	5	1.08584e+08	7.50965e+07	180789660
SMUL_2561	AHJ13802.1	hypothetical protein SMUL_2561	35.03	8	8	3.75329e+08	1.91088e+08	1.78098e+08
SMUL_2563	AHJ13804.1	dTDP-glucose 4,6-dehydratase	12.84	5	5	189457768	216457524	2.00954e+08
SMUL_2564	AHJ13805.1	dTDP-4-dehydrorhamnose reductase	25.69	7	7	7.75727e+08	4.52734e+08	7.51772e+08
SMUL_2565	AHJ13806.1	dTDP-4-dehydrorhamnose 3,5-epimerase	13.09	2	2	58268953	8.70512e+07	173436860
SMUL_2566	AHJ13807.1	glucose-1-phosphate thymidylyltransferase	36.95	7	8	8.6782e+08	4.04969e+08	657813492
SMUL_2567	AHJ13808.1	UDP-glucose 4-epimerase	6.59	2	2	4.95949e+06	0	0
SMUL_2575	AHJ13816.1	putative periplasmic substrate-binding protein	6.46	2	2	2.27046e+07	0	7.52672e+07
SMUL_2577	AHJ13818.1	2-oxoglutarate carboxylase	6.44	2	2	0	0	0
SMUL_2578	AHJ13819.1	invasion antigen CiaB	5.81	3	3	4.72767e+07	9.37792e+07	1.00938e+08
SMUL_2581	AHJ13822.1	ATP-dependent RNA helicase RhlE	23.86	7	7	1.57535e+08	9.22377e+07	1.24784e+08
SMUL_2587	AHJ13828.1	phosphate ABC transporter, periplasmic phosphate-binding protein PstS	9.54	3	3	47408429	6.66862e+07	32544624
SMUL_2592	AHJ13833.1	methyl-accepting chemotaxis protein	4.75	1	2	364171365	269346920	2.80538e+08
SMUL_2610	AHJ13851.1	6-carboxy-5,6,7,8-tetrahydropterin synthase	14.44	2	2	1.0512e+07	4.32696e+07	1.80816e+07
SMUL_2611	AHJ13852.1	dUTPase	17.24	2	2	508096787	5.91817e+08	325158880
SMUL_2614	AHJ13855.1	PhoH family protein	16.34	6	6	4.58067e+07	6.64063e+07	7.38611e+07
SMUL_2625	AHJ13866.1	S-ribosylhomocysteine lyase	23.95	2	2	30660784	1.09554e+07	1.07229e+07
SMUL_2630	AHJ13871.1	pyruvate-ferredoxin/flavodoxin oxidoreductase	50.21	49	49	5.34311e+09	4.65351e+09	4047297299
SMUL_2632	AHJ13873.1	hypothetical protein SMUL_2632	50.56	8	8	8.15296e+07	4.40425e+07	5.46208e+07
SMUL_2633	AHJ13874.1	outer membrane peptidoglycan-binding protein	28.57	6	6	3.75082e+08	2.32737e+08	2.81424e+08
SMUL_2634	AHJ13875.1	peptide uptake transporter (PepT) family, periplasmic peptide-binding protein	4.23	1	1	0	0	0
SMUL_2638	AHJ13879.1	putative NADH-dependent butanol dehydrogenase A	37.8	11	11	4.36257e+08	1.76929e+08	4.572e+08
SMUL_2641	AHJ13882.1	phosphoribosylglycinamide formyltransferase 2	34.97	10	10	1.80795e+09	7.14847e+08	1.18378e+09
SMUL_2645	AHJ13886.1	SSU ribosomal protein S9p (S16e)	46.92	5	5	1.25452e+09	2.19428e+09	1.54897e+09
SMUL_2646	AHJ13887.1	LSU ribosomal protein L13p (L13Ae)	54.23	8	8	2.4458e+09	2.29054e+09	1.78959e+09
SMUL_2652	AHJ13893.1	Cbb3-type cytochrome c oxidase subunit CcoP	5.67	1	1	4.90082e+06	0	0
SMUL_2654	AHJ13895.1	Cbb3-type cytochrome c oxidase subunit CcoO	5.88	1	1	1.17017e+07	7.22489e+06	0
SMUL_2656	AHJ13897.1	putative two-component response regulator	11.66	2	2	6.57548e+07	0	29012949
SMUL_2659	AHJ13900.1	carbamoyl-phosphate synthase small chain	14.1	4	4	2.55493e+08	1.84974e+08	2.16603e+08
SMUL_2660	AHJ13901.1	hypothetical protein SMUL_2660	29.35	3	3	6.72802e+06	0	1.77195e+07
SMUL_2663	AHJ13904.1	adenylosuccinate synthetase	38.31	13	13	1.10576e+09	1.04148e+09	1.07322e+09
SMUL_2664	AHJ13905.1	ATP phosphoribosyltransferase regulatory subunit	12.32	3	3	1.51428e+07	1.20236e+08	103422741
SMUL_2665	AHJ13906.1	aminotransferase	43.36	12	12	8.58888e+08	9.82865e+08	1.05898e+09
SMUL_2669	AHJ13910.1	transketolase	27.11	12	12	4.53349e+08	6.62614e+08	4.30553e+08
SMUL_2670	AHJ13911.1	farnesyl diphosphate synthase	8.74	2	2	1.451e+07	23442187	78677812
SMUL_2671	AHJ13912.1	putative protease	5.26	2	2	2.59444e+08	1.55271e+08	178298954
SMUL_2672	AHJ13913.1	transcriptional regulatory protein	9.52	1	1	3.02731e+07	43308258	0
SMUL_2673	AHJ13914.1	aspartate 1-decarboxylase	32.23	3	3	1.97262e+08	8.87489e+07	2.37426e+08
SMUL_2674	AHJ13915.1	UDP-N-acetylmuramoylalanyl-D-glutamate--2,6- diaminopimelate ligase	3.2	1	1	0	0	0
SMUL_2676	AHJ13917.1	NifU-like domain-containing protein	35.48	2	2	475337532	187085303	6.71938e+08
SMUL_2677	AHJ13918.1	LSU ribosomal protein L17p	38.71	4	4	9.02104e+08	611027909	9.91697e+08
SMUL_2678	AHJ13919.1	DNA-directed RNA polymerase alpha subunit	63.5	18	18	4.3275e+09	5.73846e+09	6.09027e+09
SMUL_2679	AHJ13920.1	SSU ribosomal protein S4p (S9e)	74.04	19	19	2.53545e+09	2.06854e+09	2.4894e+09
SMUL_2680	AHJ13921.1	SSU ribosomal protein S11p (S14e)	19.23	2	2	6.38816e+08	3.07649e+08	5.49076e+08
SMUL_2681	AHJ13922.1	SSU ribosomal protein S13p (S18e)	45.9	9	9	9.15226e+08	1.22006e+09	1.17579e+09
SMUL_2683	AHJ13924.1	translation initiation factor 1	44.44	3	3	336336127	2.18952e+08	2.05565e+08
SMUL_2684	AHJ13925.1	methionine aminopeptidase	18.65	3	3	1.27275e+08	1.71394e+08	1.43631e+08
SMUL_2686	AHJ13927.1	LSU ribosomal protein L15p (L27Ae)	47.76	6	6	1.06352e+09	4.86196e+08	1.28774e+09
SMUL_2687	AHJ13928.1	SSU ribosomal protein S5p (S2e)	55.78	7	7	1.219e+09	8.22862e+08	8.6071e+08
SMUL_2688	AHJ13929.1	LSU ribosomal protein L18p (L5e)	51.69	6	6	5.54307e+08	7.22719e+08	785457456
SMUL_2689	AHJ13930.1	LSU ribosomal protein L6p (L9e)	57.3	11	11	2.91306e+09	1.56771e+09	2.25127e+09
SMUL_2690	AHJ13931.1	SSU ribosomal protein S8p (S15Ae)	61.07	10	10	2.22046e+09	2.36163e+09	1.08565e+09
SMUL_2692	AHJ13933.1	LSU ribosomal protein L5p (L11e)	58.01	8	8	2.15466e+09	1.77702e+09	2.08791e+09
SMUL_2693	AHJ13934.1	LSU ribosomal protein L24p (L26e)	48.72	4	4	5.54224e+08	5.55803e+08	6.4524e+08
SMUL_2694	AHJ13935.1	LSU ribosomal protein L14p (L23e)	43.44	7	7	1.38544e+09	955765391	9.68311e+08
SMUL_2695	AHJ13936.1	30S ribosomal protein S17	53.01	5	5	1.97039e+09	846863425	1.77418e+09
SMUL_2696	AHJ13937.1	LSU ribosomal protein L29p (L35e)	50	3	3	2.31099e+08	1.5417e+08	1.66737e+08
SMUL_2697	AHJ13938.1	LSU ribosomal protein L16p (L10e)	34.53	4	4	1.16378e+09	6.56786e+08	1.16084e+09
SMUL_2698	AHJ13939.1	SSU ribosomal protein S3p (S3e)	35.86	9	9	4.82614e+08	3.44955e+08	3.10703e+08
SMUL_2699	AHJ13940.1	LSU ribosomal protein L22p (L17e)	40	4	4	1.94944e+08	1.15378e+09	1391053662
SMUL_2700	AHJ13941.1	LSU ribosomal protein L2p (L8e)	59.42	16	16	2.62363e+09	1482412252	2.40515e+09
SMUL_2701	AHJ13942.1	LSU ribosomal protein L23p (L23Ae)	54.84	5	5	1.54032e+09	921081862	1.20113e+09
SMUL_2702	AHJ13943.1	LSU ribosomal protein L4p (L1e)	39.22	8	8	6.62577e+08	4.88372e+08	5.82623e+08
SMUL_2703	AHJ13944.1	LSU ribosomal protein L3p (L3e)	66.15	14	14	1.82667e+09	1.78616e+09	1.93231e+09
SMUL_2704	AHJ13945.1	SSU ribosomal protein S10p (S20e)	58.25	7	7	1.85868e+09	1441120335	1.10485e+09
SMUL_2706	AHJ13947.1	response regulator receiver domain protein	2.64	1	1	0	35071683	6.44856e+07
SMUL_2711	AHJ13952.1	macrolide exporter ABC transport permease	2.35	1	1	0	0	0
SMUL_2719	AHJ13960.1	chorismate synthase	5.04	1	1	2.78013e+07	19529490	1.96439e+07
SMUL_2720	AHJ13961.1	ribonuclease III	29.96	6	6	1.85724e+08	1.85794e+08	2.49538e+08
SMUL_2725	AHJ13966.1	response regulator CcdB	15.87	1	1	38800801	2.75719e+07	0
SMUL_2726	AHJ13967.1	CheY-P phosphatase CheC	14.57	2	2	1.00084e+07	32979299	31363574
SMUL_2727	AHJ13968.1	diguanylate cyclase	6.51	2	2	1.07709e+08	9.34181e+07	9.20322e+07
SMUL_2745	AHJ13984.1	putative cytidylate kinase	5.24	1	1	52499833	57794452	2.47907e+07
SMUL_2749	AHJ13988.1	hypothetical protein SMUL_2749	15	1	1	2.29509e+07	1.65141e+07	0
SMUL_2750	AHJ13989.1	hypothetical protein SMUL_2750	27.73	2	2	24111305	17146214	1.64092e+07
SMUL_2751	AHJ13990.1	hypothetical protein SMUL_2751	11.76	1	1	0	5.86527e+06	0
SMUL_2752	AHJ13991.1	ferritin-like protein	19.28	3	3	0	54952661	5.63601e+07
SMUL_2785	AHJ14024.1	flavodoxin	9.52	1	1	0	0	17046682
SMUL_2805	AHJ14043.1	response regulator	13.11	1	1	91463820	6.21912e+07	1.29454e+07
SMUL_2806	AHJ14044.1	methyl-accepting chemotaxis sensory transducer	4.77	1	2	689729056	497246208	523911312
SMUL_2808	AHJ14046.1	NifX_NifB superfamily domain-containing protein	5.42	1	1	0	4.47731e+07	6.48174e+07
SMUL_2811	AHJ14049.1	putative 2-hydroxyglutaryl-CoA dehydratase	5.01	2	2	0	3.5131e+07	3.69905e+07
SMUL_2816	AHJ14054.1	aspartate ammonia-lyase	26.47	2	7	1.85607e+10	1.57393e+10	1.60294e+10
SMUL_2817	AHJ14055.1	aspartate ammonia-lyase	64.32	17	23	2.54889e+10	25968448604	23832078387
SMUL_2818	AHJ14056.1	C4-dicarboxylate transporter DcuA	2.54	1	1	38969376	0	0
SMUL_2819	AHJ14057.1	L-asparaginase	66.38	25	25	3.05818e+10	2.97775e+10	2.96004e+10
SMUL_2825	AHJ14063.1	Fic family protein	1.95	1	1	0	0	0
SMUL_2828	AHJ14066.1	USP-like domain-containing protein	6.83	2	2	4.27643e+07	10554336	2.58324e+07
SMUL_2852	AHJ14089.1	TonB-dependent receptor	21.33	9	9	1.05914e+08	5.69872e+07	7.82045e+07
SMUL_2854	AHJ14091.1	TolR-like protein	16.39	1	1	3.22333e+07	1.8475e+07	12632954
SMUL_2856	AHJ14093.1	selenide, water dikinase	2.62	1	1	6.32721e+07	0	4.40907e+07
SMUL_2857	AHJ14094.1	SirA-like domain-containing protein	28.72	5	5	1.4986e+08	3.24337e+08	276416571
SMUL_2858	AHJ14095.1	hypothetical protein SMUL_2858	48.39	3	3	2.51849e+08	238157329	3.95922e+08
SMUL_2865	AHJ14102.1	ABC-type tungstate transport system, periplasmic binding protein	58.12	15	15	2.07117e+09	9.92639e+08	9.17925e+08
SMUL_2868	AHJ14105.1	extracellular solute-binding protein, family 1	32.28	7	7	2.34628e+08	6.85672e+06	2.74049e+08
SMUL_2869	AHJ14106.1	molybdenum-binding regulatory protein	5.31	1	1	0	0	28746464
SMUL_2870	AHJ14107.1	formate dehydrogenase accessory protein FdhD	20.77	3	3	5.12187e+07	1.26831e+07	1.81798e+07
SMUL_2872	AHJ14109.1	formate dehydrogenase, iron-sulfur subunit FdhB	13.33	2	2	1.31927e+08	132616408	2.20931e+08
SMUL_2873	AHJ14110.1	formate dehydrogenase, subunit alpha FdhA	21.11	13	13	1.34276e+08	1.0881e+08	9.87339e+07
SMUL_2904	AHJ14140.1	polyferredoxin	4.11	2	2	3.20242e+07	4.07999e+07	32610067
SMUL_2907	AHJ14143.1	response regulator	30.09	4	4	54470116	2.89293e+07	39340328
SMUL_2909	AHJ14145.1	selenocysteine-specific translation elongation factor	1.8	1	1	0	0	0
SMUL_2912	AHJ14148.1	YceI family protein	7.98	1	1	74072132	1.26785e+07	0
SMUL_2915	AHJ14151.1	hypothetical protein SMUL_2915	12.17	3	3	1.09579e+07	0	16537640
SMUL_2918	AHJ14154.1	putative periplasmic thioredoxin domain-containing protein	69.87	19	19	2.57084e+09	1.64657e+09	1906706484
SMUL_2928	AHJ14164.1	histidine ammonia-lyase	1.38	1	1	0	0	7.9017e+06
SMUL_2937	AHJ14173.1	acyl carrier protein	39.76	3	3	1.36148e+07	7.99063e+06	1.9256e+07
SMUL_2938	AHJ14174.1	DEAD-box ATP-dependent RNA helicase CshA	47.46	22	22	1.61775e+09	1.6147e+09	1.35622e+09
SMUL_2944	AHJ14180.1	transglutaminase-like enzyme	45.3	14	14	6.00478e+09	4285862777	4634114764
SMUL_2968	AHJ14204.1	potassium-transporting ATPase B chain	1.18	1	1	0	173465936	0
SMUL_2977	AHJ14213.1	amidohydrolase	11.68	3	3	4.67594e+07	5.29768e+07	8.56272e+07
SMUL_2982	AHJ14218.1	saccharopine dehydrogenase, putative	9.9	3	3	192748836	2.83473e+07	3.62965e+07
SMUL_2989	AHJ14225.1	hypothetical protein SMUL_2989	30.56	3	3	3.08342e+07	0	23883686
SMUL_2991	AHJ14227.1	molybdopterin molybdenumtransferase	23.76	7	7	7.34846e+07	4.71195e+07	50128265
SMUL_2994	AHJ14230.1	iron-sulfur cluster assembly scaffold protein IscU/NifU-like	26.14	7	7	2.78238e+08	1.22509e+08	1.94725e+08
SMUL_2995	AHJ14231.1	cysteine desulfurase	15.4	4	4	6.06811e+07	4.06322e+07	1.22369e+08
SMUL_2996	AHJ14232.1	flagellum-specific ATP synthase FliI	5.07	2	2	11672029	1.04715e+07	4.87806e+06
SMUL_2997	AHJ14233.1	GTP cyclohydrolase I	28.8	5	5	1.50344e+08	1.03921e+08	9.49505e+07
SMUL_2998	AHJ14234.1	cell division trigger factor	53.01	18	18	4.27115e+08	2.1115e+07	206480202
SMUL_2999	AHJ14235.1	ATP-dependent Clp protease proteolytic subunit	37.76	7	7	4.32327e+09	3.94758e+09	3.42083e+09
SMUL_3005	AHJ14241.1	thiazole synthase ThiG	37.26	7	7	2.84895e+08	2.63238e+08	1.94186e+08
SMUL_3011	AHJ14242.1	integrase, catalytic region	2.21	1	1	0	3276769120	0
SMUL_3013	AHJ14243.1	porin	51.44	12	12	555101418	2.41213e+08	3.60126e+08
SMUL_3037	AHJ14266.1	acetaldehyde dehydrogenase	20.68	6	6	1.02394e+08	1.04953e+08	105190872
SMUL_3039	AHJ14268.1	hypothetical protein SMUL_3039	17.36	2	2	54869221	1.98311e+07	3.02832e+07
SMUL_3050	AHJ14279.1	putative FMN reductase [NAD(P)H]	12.75	2	2	101942227	49521331	76170569
SMUL_3083	AHJ14310.1	ferric iron ABC transporter, iron-binding protein	4.42	1	1	400885948	0	0
SMUL_3087	AHJ14314.1	sulfate adenylyltransferase subunit 2	7.19	2	2	0	4.63091e+07	5.7742e+07
SMUL_3088	AHJ14315.1	sulfate adenylyltransferase subunit 1	15.54	5	5	2.24094e+07	49667156	2.53872e+07
SMUL_3089	AHJ14316.1	ThiS, thiamine-biosynthesis protein	13.24	1	1	340089800	280419520	1.28177e+08
SMUL_3090	AHJ14317.1	sulfur carrier protein adenylyltransferase ThiF	42.16	11	11	1.9607e+09	1.54092e+09	1.38308e+09
SMUL_3091	AHJ14318.1	MPN-family protein	24.43	2	2	5.09976e+08	1.96325e+08	1.76145e+08
SMUL_3092	AHJ14319.1	ferredoxin--sulfite reductase	56.64	35	35	1.23466e+09	9.74692e+08	8.13556e+08
SMUL_3093	AHJ14320.1	siroheme synthase	16.59	5	5	6.84223e+07	1.44144e+08	1.23715e+08
SMUL_3094	AHJ14321.1	O-acetylhomoserine aminocarboxypropyltransferase	32.02	9	9	2.64867e+08	1.89472e+08	1.94625e+08
SMUL_3096	AHJ14322.1	tRNA-specific 2-thiouridylase MnmA	8.85	2	2	48252224	3.82135e+06	3.8642e+07
SMUL_3120	AHJ14346.1	arsenite oxidase subunit AioA	1.82	1	1	0	0	0
SMUL_3125	AHJ14351.1	molybdenum transport ATP-binding protein ModC	5.54	1	1	7.50895e+06	0	0
SMUL_3128	AHJ14354.1	molybdenum ABC transporter, periplasmic molybdenum-binding protein ModA	15.94	3	3	1.33573e+08	5.54966e+07	9.88216e+07
SMUL_3136	AHJ14362.1	putative type IIs restriction endonuclease	6.26	2	2	3.49411e+07	4.73564e+07	4.20563e+07
SMUL_3144	AHJ14370.1	periplasmic binding protein	5.52	1	1	21103444	0	26924876
SMUL_3152	AHJ14378.1	menaquinone via futalosine step 1 protein	5.96	1	1	0	0	0
SMUL_3153	AHJ14379.1	NADP-specific glutamate dehydrogenase	20.09	6	6	105824775	9.00273e+07	7.82446e+07
SMUL_3157	AHJ14383.1	uracil phosphoribosyltransferase	47.14	9	9	8.16046e+08	5.78409e+08	5.99559e+08
SMUL_3158	AHJ14384.1	NADP-dependent malic enzyme	66.12	24	24	4.42304e+09	4.1706e+09	4422326593
SMUL_3159	AHJ14385.1	glutamate--tRNA ligase	28.48	13	13	7.24982e+08	4.66657e+08	620863459
SMUL_3160	AHJ14386.1	rotamase_2 superfamily protein	10.92	4	4	125389071	6.77161e+07	1.25994e+08
SMUL_3161	AHJ14387.1	biotin carboxylase	32.96	12	12	1816155102	1.22768e+09	1.50688e+09
SMUL_3162	AHJ14388.1	biotin carboxyl carrier protein of acetyl-CoA carboxylase	66.03	8	8	2734196408	2.78179e+09	2.88461e+09
SMUL_3163	AHJ14389.1	deoxycytidine triphosphate deaminase	11.83	2	2	292207819	2.15665e+08	4.82474e+08
SMUL_3166	AHJ14392.1	RelE_StbE domain-containing protein	10.11	1	1	5896346	0	0
SMUL_3168	AHJ14394.1	ribosomal RNA large subunit methyltransferase I	11.03	3	3	0	4.84853e+07	6.29953e+07
SMUL_3172	AHJ14398.1	UDP-N-acetylglucosamine 4,6-dehydratase (inverting)	13.07	3	3	5.66722e+07	7.37374e+07	8.81435e+07
SMUL_3178	AHJ14404.1	hypothetical protein SMUL_3178	20	2	2	20291761	26926283	52552930
SMUL_3179	AHJ14405.1	3-oxoacyl-[acyl-carrier-protein] reductase FabG	15.02	2	2	2.68829e+07	21162489	1.11713e+07
SMUL_3185	AHJ14411.1	glycosyltransferase / methyltransferase	4.05	2	2	2.02807e+07	0	21424948
SMUL_3193	AHJ14419.1	hypothetical protein SMUL_3193	3.97	3	3	3.77252e+07	2.42801e+07	2.36323e+07
SMUL_3194	AHJ14420.1	flagellin	11.76	4	4	2.52116e+07	2.07026e+07	1.76942e+07
SMUL_3195	AHJ14421.1	DNA topoisomerase I	31.3	17	17	2.12988e+08	1.99463e+08	1.5814e+08
SMUL_3196	AHJ14422.1	biotin synthase	14.59	3	3	57403248	5.47304e+06	0
SMUL_3197	AHJ14423.1	citrate synthase	51.17	17	17	1532044228	1.04664e+09	8.34254e+08
SMUL_3198	AHJ14424.1	AMIN family periplasmic protein	7.23	1	1	9.32948e+06	1.26441e+07	0
SMUL_3200	AHJ14426.1	enolase	57.45	19	19	2.35324e+09	2.34513e+09	2.18889e+09
SMUL_3201	AHJ14427.1	RecA protein	19.02	4	4	1.45504e+08	7.37013e+07	1.00004e+08
SMUL_3202	AHJ14428.1	menaquinone via futalosine step 4 protein	17.07	4	4	1.01476e+08	9.47464e+07	7.29123e+07
SMUL_3215	AHJ14441.1	1-deoxy-D-xylulose 5-phosphate reductoisomerase	5.34	2	2	0	0	34683844
SMUL_3217	AHJ14443.1	hypothetical protein SMUL_3217	19.82	1	1	0	0	0
SMUL_3228	AHJ14454.1	3-isopropylmalate dehydratase large subunit	33.25	12	12	6.71095e+08	5.63526e+08	5.21286e+08
SMUL_3229	AHJ14455.1	molybdenum cofactor guanylyltransferase MobA	12.04	2	2	5.15473e+07	1.74817e+07	3.71728e+07
SMUL_3232	AHJ14458.1	NosL family protein	65.53	26	26	1.48819e+10	1.33904e+10	12483043865
SMUL_3233	AHJ14459.1	Dabb family protein	44.21	3	3	8.42219e+08	3.23451e+08	2.25222e+08
SMUL_3236	AHJ14462.1	RNP-1 like RNA-binding protein	66.3	7	7	3094505435	2.05814e+09	2955734830
SMUL_3237	AHJ14463.1	cyclic pyranopterin monophosphate synthase accessory protein MoaC	25.79	3	3	1.22569e+08	1.24152e+08	8.12437e+07
SMUL_3239	AHJ14465.1	hypothetical protein SMUL_3239	41.25	13	13	7.12107e+08	5.07908e+08	6.40425e+08
SMUL_3261	AHJ14487.1	hypothetical protein SMUL_3261	17.86	1	2	1.52997e+09	1.36398e+09	1.4997e+09
SMUL_3262	AHJ14488.1	hypothetical protein SMUL_3262	35.71	4	5	4.708e+09	2.16654e+09	3.12672e+09
SMUL_3272	AHJ14493.1	putative rhodanese	29.14	8	8	7.25762e+07	3.91443e+07	3.0513e+07
SMUL_3277	AHJ14498.1	transcriptional regulator	9.57	1	3	1.16251e+08	3.07696e+07	7.59802e+07
SMUL_3286	AHJ14507.1	preprotein translocase subunit SecG	20.72	1	1	2.9773e+07	1.95602e+07	34566410
SMUL_3287	AHJ14508.1	polysaccharide deacetylase family protein	6.6	2	2	17833060	49643466	32407214
SMUL_3288	AHJ14509.1	ribosome recycling factor	32.26	7	7	1.31598e+09	274387369	8.06968e+08
SMUL_3289	AHJ14510.1	orotate phosphoribosyltransferase	22.77	3	4	1.23908e+09	1.05451e+09	1.28706e+09
SMUL_3295	AHJ14516.1	GTP-binding protein TypA/BipA	48.25	24	24	3.41763e+09	2.04522e+09	3.01469e+09
SMUL_3296	AHJ14517.1	flagellar hook-length control protein FliK	6.82	2	2	2.22128e+07	16464389	8.31797e+06
SMUL_3297	AHJ14518.1	flagellar basal-body rod modification protein FlgD	3.88	1	1	0	0	0
SMUL_3299	AHJ14520.1	flagellar hook protein FlgE	3.02	2	2	8891612	0	1.13234e+07
SMUL_3300	AHJ14521.1	thymidylate synthase thyX	3.92	1	1	1.70095e+08	173423761	1.31887e+08

## Sheet: PyFu-SF
locus_tag	Protein_ID	Description	ΣCoverage	Σ# Unique Peptides	Σ# Peptides	A: Area	B: Area	C: Area
SMUL_0001	AHJ11290.1	chromosomal replication initiator protein DnaA	11.34	2	2	1.71171e+07	0	0
SMUL_0002	AHJ11291.1	DNA polymerase III beta subunit	52.39	15	15	7.16696e+08	9.03694e+08	6.60197e+08
SMUL_0003	AHJ11292.1	DNA gyrase subunit B	25.06	15	15	9.91366e+07	9.11501e+07	4.78211e+07
SMUL_0005	AHJ11294.1	PreQ(1) synthase	44.27	5	5	123116369	1.08481e+08	1.50316e+08
SMUL_0006	AHJ11295.1	putative HD superfamily hydrolase	4.71	1	1	2.06351e+07	0	0
SMUL_0013	AHJ11301.1	L-proline glycine betaine binding ABC transporter protein ProX	73.43	19	19	1.84803e+09	2.5353e+09	2.42915e+09
SMUL_0015	AHJ11303.1	L(+)-tartrate dehydratase alpha subunit	16.39	4	4	1.97484e+07	7.47943e+06	7.22727e+06
SMUL_0016	AHJ11304.1	L(+)-tartrate dehydratase beta subunit	14.22	2	2	2.96961e+07	60587952	4.67402e+07
SMUL_0017	AHJ11305.1	transcriptional regulator, GntR family	19.44	3	3	2.14353e+07	0	0
SMUL_0018	AHJ11306.1	3-isopropylmalate dehydratase large subunit	4.33	1	1	0	0	5.80935e+06
SMUL_0019	AHJ11307.1	3-isopropylmalate dehydratase small subunit	13.61	2	2	1.2448e+07	0	0
SMUL_0030	AHJ11318.1	hypothetical protein SMUL_0030	48.5	9	9	1.12428e+08	1.25235e+08	2.3461e+08
SMUL_0042	AHJ11330.1	putative integrase	2.2	1	1	1.49668e+06	0	0
SMUL_0058	AHJ11345.1	hypothetical protein SMUL_0058	11.8	1	1	22938625	0	0
SMUL_0059	AHJ11346.1	putative D-2-hydroxyacid dehydrogenase	8.06	2	2	1.67502e+07	1.03747e+06	0
SMUL_0060	AHJ11347.1	isochorismatase family protein	7.57	1	1	0	0	0
SMUL_0076	AHJ11363.1	esterase	36.17	4	4	6.09529e+07	5.08403e+07	6.85645e+07
SMUL_0077	AHJ11364.1	putative FAD-dependent dehydrogenase	8.41	3	3	0	1.86649e+07	0
SMUL_0079	AHJ11366.1	cytoplasmic formate dehydrogenase	4.35	2	2	9.24739e+06	0	5.47245e+06
SMUL_0082	AHJ11369.1	HipA domain-containing protein	6.78	2	2	2.27156e+07	1.04799e+07	33912812
SMUL_0089	AHJ11372.1	dihydroxy-acid dehydratase	29.7	13	13	3.12397e+08	3.88447e+08	4.08929e+08
SMUL_0095	AHJ11378.1	iron chelate uptake transporter (FeCT) family, periplasmic substrate binding protein	50.15	15	15	3.22989e+08	4.63554e+08	3.53337e+08
SMUL_0096	AHJ11379.1	methyltransferase domain-containing protein	10.4	3	3	5.26253e+07	0	5.43656e+07
SMUL_0098	AHJ11381.1	UTP-glucose-1-phosphate uridylyltransferase	44.64	8	8	2.41545e+08	263475810	8.4004e+07
SMUL_0099	AHJ11382.1	CTP synthase	37.18	15	15	3.44951e+08	4.89028e+08	4.01293e+08
SMUL_0100	AHJ11383.1	single-stranded-DNA-specific exonuclease RecJ	11.01	4	4	2.09204e+07	8.96073e+06	2.54345e+06
SMUL_0101	AHJ11384.1	protein-L-isoaspartate O-methyltransferase	9.13	1	1	9718911	0	0
SMUL_0103	AHJ11386.1	ribonucleotide reductase of class Ia (aerobic), beta subunit	27.94	8	8	1.33712e+08	3.30754e+08	2.96605e+08
SMUL_0105	AHJ11388.1	ribonucleotide reductase of class III (anaerobic), activating protein	14.41	2	2	2.4585e+07	0	2.1761e+07
SMUL_0107	AHJ11390.1	ribonucleotide reductase of class III (anaerobic), large subunit	36.66	20	20	1.35421e+08	147803017	155649661
SMUL_0108	AHJ11391.1	putative aspartate racemase	6.47	1	1	4489760	2.41849e+07	0
SMUL_0109	AHJ11392.1	ribonucleotide reductase of class Ia (aerobic), alpha subunit	21.95	15	15	1.43247e+08	255419364	1.08326e+08
SMUL_0110	AHJ11393.1	adenylosuccinate lyase	25.11	9	9	262456272	1.56052e+08	1.08676e+08
SMUL_0112	AHJ11395.1	fumarylacetoacetate hydrolase family protein	3.92	1	1	0	0	0
SMUL_0114	AHJ11397.1	putative nucleoside phosphorylase	12.64	1	1	1.18321e+06	2.64775e+06	17534707
SMUL_0115	AHJ11398.1	imidazole glycerol phosphate synthase cyclase subunit	15.87	3	3	4.78099e+07	4.15874e+07	3.13062e+07
SMUL_0116	AHJ11399.1	dimethyladenosine transferase	6.41	2	2	8.94921e+06	0	7.84512e+06
SMUL_0117	AHJ11400.1	ribonuclease J	5.9	3	3	1.48787e+07	0	0
SMUL_0118	AHJ11401.1	arabinose 5-phosphate isomerase	46.42	14	14	1.64234e+08	1.10434e+08	1.36925e+08
SMUL_0119	AHJ11402.1	putative ribosomal pseudouridine synthase	9.02	2	2	2.81158e+07	6.33385e+06	0
SMUL_0120	AHJ11403.1	ATPase, AAA family	4.77	1	1	0	0	0
SMUL_0121	AHJ11404.1	hypothetical protein SMUL_0121	12.5	4	4	5.36029e+06	0	8.11659e+06
SMUL_0124	AHJ11407.1	phosphoribosylformylglycinamidine cyclo-ligase	53.78	11	11	5.40762e+08	1196988342	5.18041e+08
SMUL_0125	AHJ11408.1	dephospho-CoA kinase	36.82	6	6	4.56443e+07	2.34262e+07	3.84041e+07
SMUL_0126	AHJ11409.1	diaminopimelate epimerase	17.81	2	2	7.79829e+07	3.74704e+07	6.61449e+07
SMUL_0128	AHJ11411.1	peptide chain release factor 1	29.86	9	9	1.27509e+08	7.24709e+07	8.07028e+07
SMUL_0129	AHJ11412.1	SSU ribosomal protein S20p	40.66	3	3	6.23526e+08	5.12738e+08	4.77789e+08
SMUL_0132	AHJ11415.1	phosphoglucosamine mutase / phosphomannomutase	28.94	10	10	1.31909e+08	8.88501e+07	7.99276e+07
SMUL_0135	AHJ11417.1	threonyl-tRNA synthetase	30.58	18	18	2.40904e+08	3.28559e+08	1.88178e+08
SMUL_0136	AHJ11418.1	translation initiation factor 3	10.53	2	2	9.43659e+07	0	0
SMUL_0138	AHJ11420.1	LSU ribosomal protein L20p	15.38	1	1	135033113	1.94263e+07	0
SMUL_0141	AHJ11423.1	SSU ribosomal protein S21p	42.86	5	5	5.43848e+08	3.03277e+08	4.93747e+08
SMUL_0144	AHJ11426.1	glutathionylspermidine synthetase	10.71	3	3	1.0053e+08	37365525	3.52792e+07
SMUL_0145	AHJ11427.1	YajQ-like protein	49.7	7	7	1.30186e+08	6.53835e+07	1.11609e+08
SMUL_0148	AHJ11430.1	malate synthase G	16.9	9	9	4.54071e+07	5.98365e+07	10012676
SMUL_0171	AHJ11453.1	peptidyl-prolyl cis-trans isomerase	29.07	4	4	2.14669e+08	1.84875e+08	158822480
SMUL_0172	AHJ11454.1	nitrogen regulatory protein P-II	83.93	11	11	9.84831e+08	2.0158e+09	2.34815e+09
SMUL_0176	AHJ11458.1	aldo-keto reductase	43.36	13	13	1.03125e+08	7.33671e+07	1.12946e+08
SMUL_0178	AHJ11460.1	two-component response regulator	19	3	3	6.0188e+07	23356783	1.98842e+07
SMUL_0180	AHJ11462.1	hypothetical protein SMUL_0180	15.63	4	4	2.61908e+07	32216542	0
SMUL_0182	AHJ11464.1	glutamine-binding periplasmic protein	76.69	15	15	9.8887e+08	2.35071e+09	1.80722e+09
SMUL_0188	AHJ11470.1	manganese/zinc/iron chelate uptake transporter (MZT) family, periplasmic-binding protein	13.36	2	2	1.17782e+07	9.01687e+06	9.00444e+06
SMUL_0191	AHJ11473.1	endonuclease IV	5	1	1	0	0	0
SMUL_0193	AHJ11475.1	long-chain-fatty-acid--CoA ligase	4.02	1	1	510382712	343408244	642006736
SMUL_0194	AHJ11476.1	AAA family ATPASE	15.42	7	7	5.92827e+07	2.44212e+07	4.17633e+07
SMUL_0197	AHJ11479.1	NADH-ubiquinone oxidoreductase chain C	5.28	1	1	26978754	0	0
SMUL_0198	AHJ11480.1	NADH-ubiquinone oxidoreductase chain D	6.86	2	2	7.97406e+06	7.98798e+06	2.73401e+07
SMUL_0200	AHJ11482.1	epsilonproteobacterial nuoF-like protein	48.93	10	10	7.79813e+07	2.4412e+08	1.54873e+08
SMUL_0216	AHJ11498.1	hypothetical protein SMUL_0216	4.55	1	1	0	1.88338e+07	8.84081e+06
SMUL_0218	AHJ11500.1	methyl-accepting chemotaxis protein	16.8	4	7	1.04086e+08	41347592	0
SMUL_0219	AHJ11501.1	signal transduction protein CetB-like	18.24	2	2	2.24326e+07	0	2.16286e+07
SMUL_0220	AHJ11502.1	cyclic pyranopterin monophosphate synthase MoaA	34.69	8	8	1.56489e+08	1.77345e+08	119267763
SMUL_0229	AHJ11511.1	aspartate aminotransferase	39.95	17	17	1.09337e+09	7.59742e+08	5.21158e+08
SMUL_0230	AHJ11512.1	homoserine dehydrogenase	42.79	12	12	2.50713e+08	3.20931e+08	278346458
SMUL_0232	AHJ11514.1	thioredoxin	59.05	5	5	1.41335e+10	8.47975e+09	8.80511e+09
SMUL_0233	AHJ11515.1	thioredoxin reductase	46.45	11	11	2.89437e+08	7.47249e+08	4.74281e+08
SMUL_0234	AHJ11516.1	dihydrodipicolinate reductase	53.97	8	8	4.23198e+08	5.67629e+08	5.46453e+08
SMUL_0235	AHJ11517.1	amidophosphoribosyltransferase	17.3	6	6	6.66962e+07	7.53441e+07	3.08785e+07
SMUL_0239	AHJ11521.1	histidine biosynthesis bifunctional protein HisIE	3.96	1	1	0	53189396	27000545
SMUL_0241	AHJ11523.1	branched-chain amino acid aminotransferase	51.64	10	10	1.1807e+09	6.26582e+08	6.12167e+08
SMUL_0242	AHJ11524.1	peroxiredoxin	11.04	1	1	175303172	0	0
SMUL_0245	AHJ11527.1	3-hydroxyacyl-[acyl-carrier-protein] dehydratase	25.17	3	3	3.84885e+07	9.9872e+06	6.77444e+07
SMUL_0246	AHJ11528.1	acyl-[acyl-carrier-protein]--UDP-N- acetylglucosamine O-acyltransferase	27	5	5	6.81658e+07	2.10699e+08	7.03575e+07
SMUL_0247	AHJ11529.1	ATP-dependent Clp protease ATP-binding subunit ClpX	41.22	13	13	2.30957e+08	251767878	1.29565e+08
SMUL_0248	AHJ11530.1	rod shape-determining protein MreB	29.65	7	7	1.69631e+07	4.7472e+07	4.3716e+07
SMUL_0250	AHJ11532.1	carbamoyl-phosphate synthase large chain	50.23	48	48	572898851	5.76335e+08	4.83217e+08
SMUL_0255	AHJ11537.1	putative dinucleotide-utilizing enzyme	9.81	1	1	0	0	0
SMUL_0256	AHJ11538.1	5'-nucleotidase SurE	13.79	2	2	2.61862e+07	6.98851e+07	1.74551e+08
SMUL_0262	AHJ11544.1	hypothetical protein SMUL_0262	20.55	1	1	26907284	0	0
SMUL_0271	AHJ11553.1	putative chaperone protein TorD	12.39	2	2	20052616	288051504	0
SMUL_0273	AHJ11555.1	molybdopterin oxidoreductase, chain B	24.21	3	3	7.36179e+07	3.452e+07	52027128
SMUL_0274	AHJ11556.1	molybdopterin oxidoreductase, chain A	13.39	7	7	2.66275e+07	4.05324e+06	0
SMUL_0277	AHJ11559.1	transcription elongation factor GreA	43.64	6	6	2.83474e+08	2.94117e+08	3.51977e+08
SMUL_0278	AHJ11560.1	N-acetyl-gamma-glutamyl-phosphate reductase	36.2	9	9	3.02737e+07	1.2928e+08	8.88812e+07
SMUL_0280	AHJ11562.1	chemotaxis protein CheV	54.11	13	13	3.31769e+08	1.89416e+08	2.00754e+08
SMUL_0281	AHJ11563.1	signal transduction histidine kinase CheA	50.9	30	30	7.39113e+08	7.0666e+08	7.13602e+08
SMUL_0282	AHJ11564.1	chemotaxis protein CheW	35.37	5	5	1.01231e+08	4.99512e+08	7.99658e+08
SMUL_0283	AHJ11565.1	5,10-methylenetetrahydrofolate reductase	6.25	1	1	3.38577e+07	0	0
SMUL_0284	AHJ11566.1	phosphoserine phosphatase	16.02	3	3	1.80311e+08	0	9.70576e+07
SMUL_0285	AHJ11567.1	transaldolase	32.53	10	10	1.55435e+08	2.07838e+08	7.76517e+07
SMUL_0290	AHJ11572.1	LSU ribosomal protein L25p	61.8	10	10	5.70088e+08	8.05174e+08	714927266
SMUL_0293	AHJ11575.1	diaminopimelate decarboxylase	23.44	7	7	9.5964e+07	1.10798e+08	1.04271e+08
SMUL_0294	AHJ11576.1	bifunctional P-protein, chorismate mutase/prephenate dehydratase	18.87	5	5	3.31357e+07	5.48869e+07	1.9583e+07
SMUL_0295	AHJ11577.1	histidinol-phosphate aminotransferase	30.6	10	10	1.70978e+08	2.37991e+08	199280940
SMUL_0297	AHJ11579.1	flagellar motor switch protein FliG	11.73	3	4	51684202	1.28033e+07	0
SMUL_0298	AHJ11580.1	flagellar assembly protein FliH	26.59	6	6	3.46123e+07	0	50531197
SMUL_0299	AHJ11581.1	1-deoxy-D-xylulose 5-phosphate synthase	18.2	8	8	3.89862e+07	1.20722e+07	1.2274e+07
SMUL_0301	AHJ11583.1	putative peroxiredoxin	78.79	14	14	2.32253e+09	5.74473e+09	3.91278e+09
SMUL_0303	AHJ11585.1	ferredoxin	9.57	2	2	3.5895e+09	2.79043e+09	1.37873e+09
SMUL_0304	AHJ11586.1	nucleoside diphosphate kinase	49.64	6	6	3.39385e+09	7.81982e+08	3.80884e+09
SMUL_0308	AHJ11590.1	3-oxoacyl-[acyl-carrier-protein] synthase, KASIII	33.94	8	8	6.49354e+07	4.60504e+07	2.21959e+07
SMUL_0309	AHJ11591.1	putative prephenate dehydrogenase	29.45	6	6	2.17962e+07	1.08937e+08	9.23142e+07
SMUL_0314	AHJ11596.1	putative two-component system response regulator	87.44	19	19	1262952245	1.50065e+09	1.11706e+09
SMUL_0315	AHJ11597.1	putative dihydroneopterin aldolase	13.51	1	1	0	1.39125e+08	48634098
SMUL_0317	AHJ11599.1	quinolinate synthetase A	22.73	5	6	1.20959e+08	6.74176e+07	6.07434e+07
SMUL_0318	AHJ11600.1	nicotinate-nucleotide pyrophosphorylase (carboxylating)	14.13	3	3	4.0345e+07	3.43069e+07	2.29541e+07
SMUL_0322	AHJ11604.1	putative septum site-determining protein minC	17.26	3	3	4.74283e+07	2.7116e+07	0
SMUL_0323	AHJ11605.1	UDP-3-O-[3-hydroxymyristoyl] N-acetylglucosamine deacetylase	3.06	1	1	0	3.22895e+07	0
SMUL_0325	AHJ11607.1	homoserine kinase	16.33	2	2	6.61296e+06	0	1.46012e+07
SMUL_0327	AHJ11609.1	translation initiation factor 2	47.34	32	32	3.1678e+08	3.40531e+08	2.77358e+08
SMUL_0328	AHJ11610.1	ribosome-binding factor A	12.8	1	1	9.82939e+06	2.01537e+07	1.01001e+06
SMUL_0329	AHJ11611.1	ribosome maturation factor RimP	26.76	2	2	233659368	184682928	110811292
SMUL_0330	AHJ11612.1	putative riboflavin biosynthesis protein RibD	3.56	1	1	0	0	0
SMUL_0331	AHJ11613.1	hypothetical protein SMUL_0331	14.42	1	1	15789919	20661512	25412323
SMUL_0332	AHJ11614.1	putative methyl-accepting chemotaxis sensory transducer with Pas/Pac sensor	1.19	1	1	0	0	205651912
SMUL_0333	AHJ11615.1	cold shock protein CspA	77.46	8	8	5.63082e+09	5137660418	4718559840
SMUL_0337	AHJ11619.1	cytochrome c family protein	3.02	1	1	0	0	0
SMUL_0352	AHJ11634.1	putative oxygen-independent coproporphyrinogen III oxidase	2.61	1	1	47777897	0	0
SMUL_0353	AHJ11635.1	hypothetical protein SMUL_0353	8.92	1	1	11124852	0	0
SMUL_0354	AHJ11636.1	manganese-dependent inorganic pyrophosphatase	39.34	9	9	2.67977e+08	5.92826e+08	4.27569e+08
SMUL_0363	AHJ11645.1	putative 3-oxoacyl-[acyl-carrier-protein] reductase FabG	27.6	5	5	2.23616e+07	2.9758e+07	2.72983e+07
SMUL_0368	AHJ11650.1	glutathione peroxidase	20.25	3	3	1.2664e+07	0	0
SMUL_0370	AHJ11652.1	hypothetical protein SMUL_0370	14.46	1	1	2.22135e+07	0	0
SMUL_0375	AHJ11657.1	3-dehydroquinate dehydratase II	58.39	6	6	6.15391e+08	6.46959e+08	406718419
SMUL_0376	AHJ11658.1	aminopeptidase	3.51	1	1	0	0	0
SMUL_0382	AHJ11664.1	flagellar motor switch protein FliM	7.1	2	2	3.91824e+06	335738624	4.73128e+06
SMUL_0383	AHJ11665.1	putative flagellar motor switch phosphatase FliY	13.94	4	4	4.35987e+07	136184092	135580098
SMUL_0384	AHJ11666.1	putative phosphoribohydrolase	5.33	1	1	0	0	0
SMUL_0388	AHJ11670.1	lipopolysaccharide biosynthesis protein RffA	25.73	7	7	9.51116e+07	1.362e+08	6.36449e+07
SMUL_0390	AHJ11672.1	hypothetical protein SMUL_0390	28.04	2	2	2.92785e+07	0	2.18124e+07
SMUL_0392	AHJ11674.1	ribose-phosphate pyrophosphokinase	43.04	10	10	7.3535e+07	1.7757e+08	1.52791e+08
SMUL_0393	AHJ11675.1	translation elongation factor LepA	12.4	4	4	4.60236e+07	1.64735e+08	8.47763e+06
SMUL_0397	AHJ11679.1	DNA gyrase subunit A	30.52	19	19	1.4385e+08	1.99994e+08	1.20975e+08
SMUL_0400	AHJ11682.1	signal-transduction regulatory protein	16.54	6	6	2.83091e+07	3.60702e+07	5.63946e+06
SMUL_0401	AHJ11683.1	aspartate-semialdehyde dehydrogenase	59.36	15	15	1.62066e+09	1.11045e+09	1.29747e+09
SMUL_0403	AHJ11685.1	uroporphyrinogen III decarboxylase	37.65	11	11	5.19746e+07	1.34517e+08	9.18046e+07
SMUL_0404	AHJ11686.1	radical SAM family protein	4.73	1	1	44867348	0	0
SMUL_0406	AHJ11688.1	TRAP transporter solute receptor, TAXI family precursor	70.66	24	24	4.56639e+09	6.28065e+09	5.3545e+09
SMUL_0417	AHJ11698.1	hypothetical protein SMUL_0417	9.24	1	1	1.32336e+07	0	5.98193e+06
SMUL_0419	AHJ11700.1	tyrosine recombinase	4.21	1	1	0	2.24788e+07	0
SMUL_0422	AHJ11703.1	hypothetical protein SMUL_0422	19.02	6	6	2.40313e+07	0	1.01593e+07
SMUL_0423	AHJ11704.1	hypothetical protein SMUL_0423	2.79	1	1	1.26122e+07	0	0
SMUL_0429	AHJ11710.1	hypothetical protein SMUL_0429	18.09	2	2	2.12671e+07	2.79181e+07	1.99964e+07
SMUL_0431	AHJ11712.1	putative endo/exonuclease ATPase	1.77	1	1	1.71029e+07	0	0
SMUL_0438	AHJ11719.1	L-lactate dehydrogenase	3.75	1	1	0	0	0
SMUL_0439	AHJ11720.1	hypothetical protein SMUL_0439	5.88	1	1	1.79241e+06	0	0
SMUL_0440	AHJ11721.1	putative phosphoketolase	2.29	1	1	0	4.68606e+06	5.51852e+06
SMUL_0441	AHJ11722.1	NG,NG-dimethylarginine dimethylaminohydrolase 1	22.27	3	3	28153749	480573011	178642126
SMUL_0443	AHJ11724.1	putative protease	10.94	2	2	6.90122e+07	1.31475e+08	2.84807e+08
SMUL_0451	AHJ11732.1	hypothetical protein SMUL_0451	17.86	1	1	6.15101e+07	69683621	1.46297e+08
SMUL_0452	AHJ11733.1	thioredoxin	22.86	3	3	1.1422e+08	1.05741e+08	91965512
SMUL_0453	AHJ11734.1	hypothetical protein SMUL_0453	13.13	3	3	1.58682e+08	355939952	1.1987e+08
SMUL_0454	AHJ11735.1	hypothetical protein SMUL_0454	7.45	1	1	0	3.69902e+07	39953006
SMUL_0456	AHJ11737.1	hypothetical protein SMUL_0456	31.33	3	3	8.75098e+07	7.80207e+07	1.58651e+08
SMUL_0457	AHJ11738.1	hypothetical protein SMUL_0457	29.93	3	3	4.95188e+07	2.86686e+08	1.77863e+08
SMUL_0460	AHJ11741.1	short-chain dehydrogenase/reductase subgroup 5 family protein	52.59	10	10	2.86691e+08	1.81237e+08	2.30304e+08
SMUL_0463	AHJ11744.1	amino acid ABC transporter, amino acid-binding protein LivJ/LivK-like	52.79	13	13	1.79411e+08	1.062e+08	1.39928e+08
SMUL_0476	AHJ11753.1	translation elongation factor Tu	86.47	30	30	1.5284e+10	3.34475e+10	1.75542e+10
SMUL_0480	AHJ11756.1	transcription antitermination protein NusG	52.84	8	8	4.31186e+07	58128496	7.05646e+07
SMUL_0481	AHJ11757.1	LSU ribosomal protein L11p (L12e)	41.13	7	7	3.76112e+08	6.68101e+08	410240110
SMUL_0482	AHJ11758.1	LSU ribosomal protein L1p (L10Ae)	61.97	13	13	6.97356e+08	4.73931e+08	4.27698e+08
SMUL_0483	AHJ11759.1	LSU ribosomal protein L10p (P0)	52.5	9	9	5.78831e+08	4.2295e+08	4.30546e+08
SMUL_0484	AHJ11760.1	LSU ribosomal protein L7/L12 (P1/P2)	79.84	12	12	2.73355e+09	1834679408	2.09646e+09
SMUL_0485	AHJ11761.1	DNA-directed RNA polymerase beta subunit	54.73	59	59	3.09386e+08	517695477	2.9449e+08
SMUL_0486	AHJ11762.1	DNA-directed RNA polymerase beta' subunit	39.79	44	44	4.34472e+08	5.77622e+08	3.93854e+08
SMUL_0487	AHJ11763.1	SSU ribosomal protein S12p (S23e)	20.8	4	4	8.80072e+08	6.17579e+08	848356107
SMUL_0488	AHJ11764.1	SSU ribosomal protein S7p (S5e)	61.54	11	11	1.68961e+09	1.34124e+09	2106812571
SMUL_0489	AHJ11765.1	translation elongation factor G	69.65	43	43	3.11495e+09	6.31534e+09	3.05848e+09
SMUL_0491	AHJ11767.1	methionine ABC transporter permease protein	10.62	1	1	0	2.52019e+07	0
SMUL_0519	AHJ11794.1	NADH-ubiquinone oxidoreductase chain C / NADH-ubiquinone oxidoreductase chain D	1.44	1	1	1.26175e+07	0	0
SMUL_0523	AHJ11798.1	hypothetical protein SMUL_0523	34.62	2	2	7.26122e+07	2.74366e+07	0
SMUL_0524	AHJ11799.1	alanine racemase	14.33	4	4	7.82758e+07	4.02135e+07	37914522
SMUL_0526	AHJ11801.1	hypothetical protein SMUL_0526	8	1	1	0	7.13625e+06	0
SMUL_0529	AHJ11804.1	superoxide dismutase [Fe]	76.77	12	12	765523677	6.1712e+08	6.73949e+08
SMUL_0532	AHJ11807.1	GTP cyclohydrolase II	45.99	9	9	1.78201e+08	0	4.48586e+06
SMUL_0533	AHJ11808.1	delta-aminolevulinic acid dehydratase	29.32	8	8	9.19693e+07	2.27338e+07	6.02957e+07
SMUL_0534	AHJ11809.1	ornithine carbamoyltransferase	39.29	9	9	1.45075e+08	1.97215e+08	2.05992e+08
SMUL_0536	AHJ11811.1	oxygen-independent coproporphyrinogen-III oxidase 1	31.95	10	10	1.83179e+08	1.08727e+08	6.37931e+07
SMUL_0547	AHJ11822.1	heat shock protein Hsp20	70.42	6	6	2.32335e+08	4.25717e+08	4.04377e+08
SMUL_0551	AHJ11826.1	fumarate reductase flavoprotein subunit	35.4	23	23	3.01328e+08	2.50657e+08	1.55042e+08
SMUL_0552	AHJ11827.1	fumarate reductase iron-sulfur protein	39.57	8	8	4.96482e+08	6.81178e+08	2.12446e+08
SMUL_0553	AHJ11828.1	dynamin-like domain-containing protein	30.13	18	18	6.92103e+07	9.7034e+07	6.63269e+07
SMUL_0554	AHJ11829.1	dynamin-like domain-containing protein	32.2	17	17	5.98957e+07	112371153	6.78727e+07
SMUL_0557	AHJ11832.1	3-methyl-2-oxobutanoate hydroxymethyltransferase	24.43	4	4	2.30198e+07	2.74583e+07	2.94487e+07
SMUL_0558	AHJ11833.1	hypothetical protein SMUL_0558	13.24	1	1	1.79812e+07	16424462	2.81912e+07
SMUL_0559	AHJ11834.1	tryptophan synthase alpha chain	6.5	1	1	2.03645e+07	50103039	6.52871e+07
SMUL_0560	AHJ11835.1	putative periplasmic phospholipid-binding protein	18.69	4	4	1.58253e+07	17052014	2.89501e+07
SMUL_0562	AHJ11837.1	SSU ribosomal protein S2p (SAe)	41.6	12	12	1.89543e+08	6.05257e+08	3.97435e+08
SMUL_0563	AHJ11838.1	translation elongation factor Ts	72.96	24	24	2.84928e+09	3.01561e+09	2.21618e+09
SMUL_0566	AHJ11841.1	hypothetical protein SMUL_0566	33.26	9	9	2.67267e+08	6.09872e+08	5.06106e+08
SMUL_0567	AHJ11842.1	guanylate kinase	31.31	7	7	2.24171e+07	1.74423e+08	1.09805e+08
SMUL_0569	AHJ11844.1	arginin-tRNA ligase	31.06	11	11	1.1748e+08	1.11138e+08	8.26669e+07
SMUL_0575	AHJ11850.1	cytochrome c551 peroxidase	10.53	2	2	2.82707e+06	0	8294655
SMUL_0576	AHJ11851.1	nicotinate-nucleotide adenylyltransferase	10.58	3	3	6.23289e+07	0	4.72964e+07
SMUL_0577	AHJ11852.1	NAD-dependent glyceraldehyde-3-phosphate dehydrogenase	51.51	14	14	7.05124e+08	7.15397e+08	5.57658e+08
SMUL_0578	AHJ11853.1	phosphoglycerate kinase	64.41	18	18	3.67503e+08	8.28192e+08	5.45389e+08
SMUL_0579	AHJ11854.1	triosephosphate isomerase	16.88	3	3	1.84772e+07	4.01332e+07	23897610
SMUL_0580	AHJ11855.1	enoyl-[acyl-carrier-protein] reductase [NADH]	51.65	13	13	8.79264e+08	5.39823e+08	544462607
SMUL_0583	AHJ11858.1	transcription termination protein NusA	54.01	17	17	1.04584e+09	1.14266e+09	780032221
SMUL_0584	AHJ11859.1	hypothetical protein SMUL_0584	48.75	3	3	64286063	3.87452e+07	1.41123e+08
SMUL_0585	AHJ11860.1	(dimethylallyl)adenosine tRNA methylthiotransferase MiaB	23.74	8	8	1.87916e+07	4.0647e+07	5.5669e+07
SMUL_0591	AHJ11866.1	ribosomal protein S12 methylthiotransferase RimO	2.75	1	1	0	0	0
SMUL_0593	AHJ11868.1	peptide chain release factor 2	29.67	8	8	2.61936e+08	7.73913e+07	2.52801e+08
SMUL_0594	AHJ11869.1	hypothetical protein SMUL_0594	71.03	8	8	4.03443e+08	3.62856e+08	5.60323e+08
SMUL_0595	AHJ11870.1	hypothetical protein SMUL_0595	4.74	1	1	19213200	0	0
SMUL_0597	AHJ11872.1	putative asparaginase	21.34	2	2	1.9306e+07	4.40876e+07	2.00475e+07
SMUL_0598	AHJ11873.1	DNA polymerase III subunits gamma and tau	17.3	6	6	2.71361e+07	3.2095e+07	2.96619e+07
SMUL_0599	AHJ11874.1	transcription termination factor Rho	31.63	12	12	1.58203e+08	2.62762e+07	1.47638e+08
SMUL_0609	AHJ11884.1	putative RNA-binding protein	16.9	1	1	7.84714e+06	0	0
SMUL_0617	AHJ11892.1	putative D-glycerate transporter	7.17	1	1	0	0	217220382
SMUL_0621	AHJ11896.1	Putative two-component response regulator	12.95	3	3	1.50372e+07	4.70466e+07	0
SMUL_0622	AHJ11897.1	TRAP-type C4-dicarboxylate transport system, periplasmic component	69.6	20	20	1.20555e+09	1.4784e+09	1320237399
SMUL_0627	AHJ11902.1	putative outer membrane porin	10.41	2	2	8.03256e+06	0	0
SMUL_0634	AHJ11909.1	putative antitoxin YefM	14.63	1	1	0	0	0
SMUL_0636	AHJ11911.1	putative outer membrane porin	6.07	1	2	0	0	2.20882e+07
SMUL_0639	AHJ11914.1	amino acid ABC transporter, amino acid-binding protein LivJ/LivK-like	52.42	22	24	2.87763e+09	4837277875	2.77099e+09
SMUL_0643	AHJ11918.1	amino acid ABC transporter, ATP-binding protein LivF-like	5.19	1	1	0	0	1.57705e+07
SMUL_0652	AHJ11921.1	competence/damage-inducible protein CinA family	23.58	6	6	8.95575e+07	3.57197e+07	7.43432e+07
SMUL_0653	AHJ11922.1	isoleucine--tRNA ligase	34.67	28	28	2.50114e+08	4.94819e+08	2.05646e+08
SMUL_0655	AHJ11924.1	glutamyl-tRNA(Gln) amidotransferase subunit A	32.96	13	13	1.37817e+08	1.20892e+08	122029545
SMUL_0656	AHJ11925.1	inosine-5'-monophosphate dehydrogenase	68.88	29	29	8.38812e+08	7.55706e+08	7.35539e+08
SMUL_0659	AHJ11928.1	nitrilase superfamily protein	6.84	1	1	0	0	0
SMUL_0661	AHJ11930.1	L,L-diaminopimelate aminotransferase	9.33	3	3	25657522	25899594	0
SMUL_0662	AHJ11931.1	UDP-N-acetylmuramate--alanine ligase	14.45	4	4	2.31569e+07	3.54518e+07	1.36671e+07
SMUL_0665	AHJ11934.1	succinyl-diaminopimelate desuccinylase	9.46	3	3	6.75899e+07	154591645	126606411
SMUL_0666	AHJ11935.1	putative enamine/imine deaminase	17.89	2	2	0	222105514	7.63401e+07
SMUL_0669	AHJ11938.1	hypothetical protein SMUL_0669	25.62	3	3	50230048	4.71249e+07	5.73915e+07
SMUL_0671	AHJ11940.1	carboxy-terminal processing protease	14.88	3	3	1.28559e+07	20562989	0
SMUL_0672	AHJ11941.1	hypothetical protein SMUL_0672	15.87	4	4	2.30067e+07	19417102	9509738
SMUL_0673	AHJ11942.1	pyruvate kinase	52.39	20	20	5.94754e+08	7.15381e+08	4.65679e+08
SMUL_0674	AHJ11943.1	LSU ribosomal protein L21p	16.67	2	2	1.92741e+08	4.34691e+08	187027196
SMUL_0676	AHJ11945.1	GTPase Obg	60.33	17	17	1.41351e+08	1.43562e+08	1.53666e+08
SMUL_0677	AHJ11946.1	glutamate 5-kinase	4.33	1	1	0	0	2.59707e+07
SMUL_0681	AHJ11950.1	chromosome-partitioning protein ParB	45.61	10	10	5.72876e+07	6.0352e+07	6.68426e+07
SMUL_0685	AHJ11954.1	ATP synthase alpha chain	20.79	9	9	1.14157e+08	1.09972e+08	7.69202e+07
SMUL_0686	AHJ11955.1	ATP synthase gamma chain	5.44	1	1	12625088	0	7259316
SMUL_0687	AHJ11956.1	ATP synthase beta chain	44.3	15	15	2.46975e+08	273451943	196914343
SMUL_0688	AHJ11957.1	ATP synthase epsilon chain	38.17	3	3	8.83598e+07	7.86991e+07	1.08671e+08
SMUL_0694	AHJ11963.1	TPR repeat containing periplasmic protein	36.58	8	8	5.68052e+07	3.0558e+07	2.2629e+07
SMUL_0695	AHJ11964.1	FKBP-type peptidyl-prolyl cis-trans isomerase SlyD	36.54	5	5	4.13829e+09	7033855501	5.40572e+09
SMUL_0696	AHJ11965.1	hypothetical protein SMUL_0696	16.6	3	3	9.43761e+06	1.69948e+07	27923197
SMUL_0697	AHJ11966.1	malonyl CoA-acyl carrier protein transacylase	27.04	7	7	5.5247e+07	3.84289e+07	7.23443e+07
SMUL_0698	AHJ11967.1	MTA/SAH nucleosidase	42.92	8	8	9.08147e+08	180034370	5.75359e+08
SMUL_0699	AHJ11968.1	tRNA(Cytosine32)-2-thiocytidine synthetase	5.6	1	1	0	0	0
SMUL_0701	AHJ11970.1	glutamate synthase [NADPH] large chain	32.02	34	34	1.78736e+08	2.89079e+08	2.1017e+08
SMUL_0702	AHJ11971.1	glutamate synthase [NADPH] small chain	18.91	7	7	9.03153e+07	1.07369e+08	5.50929e+07
SMUL_0706	AHJ11975.1	putative RNA polymerase-binding transcription factor DksA	42.02	5	5	639905337	277392809	2.42517e+08
SMUL_0712	AHJ11981.1	flagellar motor switch protein FliN	10.68	1	1	22786204	12908315	4.27944e+06
SMUL_0724	AHJ11993.1	thiamin biosynthesis protein ThiC	34.57	15	15	1.08377e+08	1.03889e+08	9.24505e+07
SMUL_0729	AHJ11998.1	UvrABC system protein A, excinuclease	4.79	3	3	18103747	6.94668e+06	0
SMUL_0731	AHJ12000.1	C4-dicarboxylate transport protein	4.52	1	1	9.56116e+06	0	0
SMUL_0732	AHJ12001.1	metal-dependent hydrolase domain-containing protein	3.35	1	1	5.81871e+07	0	38877058
SMUL_0736	AHJ12005.1	chaperone protein DnaJ	2.38	1	1	2.16473e+06	0	0
SMUL_0737	AHJ12006.1	putative periplasmic protein	12.35	2	2	5.91424e+07	5.48795e+07	2.34949e+07
SMUL_0743	AHJ12012.1	two-component system response regulator	15.7	2	2	1.48646e+07	0	0
SMUL_0748	AHJ12017.1	putative long-chain-fatty-acid--CoA ligase	10.99	4	4	3.17208e+07	4.6683e+07	4.5575e+07
SMUL_0749	AHJ12018.1	shikimate 5-dehydrogenase I alpha	5.32	1	1	2.67785e+07	0	0
SMUL_0750	AHJ12019.1	anthranilate synthase, aminase component	17.87	8	8	4.3811e+07	64607851	46759330
SMUL_0752	AHJ12021.1	hypothetical protein SMUL_0752	15	2	2	1.25498e+07	7.79598e+06	19975597
SMUL_0753	AHJ12022.1	serine hydroxymethyltransferase	53.25	20	20	1.82566e+09	1528633982	1.76174e+09
SMUL_0754	AHJ12023.1	lysine--tRNA ligase	52.36	21	21	2.43261e+08	2.08388e+08	1.43612e+08
SMUL_0755	AHJ12024.1	ferric uptake regulation protein FUR	10.39	1	1	2.94991e+07	0	0
SMUL_0757	AHJ12026.1	putative diguanylate cyclase	7.94	2	2	2.81927e+07	0	0
SMUL_0758	AHJ12027.1	twitching motility protein PilT	39.72	8	8	1.10895e+08	73313930	1.07253e+08
SMUL_0759	AHJ12028.1	aspartyl/glutamyl-tRNA(Asn/Gln) amidotransferase subunit C	18.75	1	1	1.12175e+07	0	6819725
SMUL_0763	AHJ12032.1	pantothenate kinase type III CoaX	8.21	1	1	54539547	0	0
SMUL_0764	AHJ12033.1	ATP phosphoribosyltransferase	35.92	5	5	9.88575e+07	1.17127e+08	1.41744e+08
SMUL_0765	AHJ12034.1	chemotaxis regulator CheY	19.84	2	2	1.92122e+08	4.34393e+07	4.77523e+07
SMUL_0767	AHJ12036.1	hypothetical protein SMUL_0767	9.09	1	1	26962124	0	0
SMUL_0772	AHJ12041.1	L-aspartate oxidase	2.67	1	1	1.92724e+07	0	0
SMUL_0774	AHJ12043.1	GMP synthase [glutamine-hydrolyzing]	41.68	17	17	367729291	593185920	442908489
SMUL_0775	AHJ12044.1	uroporphyrinogen-III synthase	7.21	1	1	9.30945e+06	0	0
SMUL_0776	AHJ12045.1	phosphoribosylamine--glycine ligase	35.14	13	13	1.9028e+08	2.53333e+08	1.47143e+08
SMUL_0779	AHJ12048.1	polyribonucleotide nucleotidyltransferase	50.2	32	32	9.39402e+08	1.02624e+09	6.69143e+08
SMUL_0782	AHJ12050.1	hypothetical protein SMUL_0782	38.37	3	3	1.20036e+08	83709337	6.75067e+07
SMUL_0787	AHJ12055.1	FAD/FMN-dependent dehydrogenase	45.7	33	33	408034975	1.14966e+09	5.19649e+08
SMUL_0789	AHJ12057.1	putative oxaloacetate decarboxylase alpha chain	8.94	4	4	1.47495e+08	2.72445e+08	8.5144e+07
SMUL_0791	AHJ12059.1	phosphoenolpyruvate carboxykinase [ATP]	51.43	25	25	3.8652e+08	1.31442e+09	1.12789e+09
SMUL_0792	AHJ12060.1	argininosuccinate lyase	41.65	15	16	67142667	7.89433e+07	8.26895e+07
SMUL_0793	AHJ12061.1	HIT-family protein	55.93	6	6	3.40769e+08	7.8252e+08	437555505
SMUL_0794	AHJ12062.1	phenylalanyl-tRNA synthetase alpha chain	33.33	9	10	2.11125e+08	1.48182e+08	1.22885e+08
SMUL_0795	AHJ12063.1	phenylalanyl-tRNA synthetase beta chain	31.84	16	16	1.33895e+08	2.67758e+08	1.61551e+08
SMUL_0796	AHJ12064.1	3-phosphoshikimate 1-carboxyvinyltransferase	10.77	4	4	2.06725e+07	2.70967e+07	27594839
SMUL_0797	AHJ12065.1	4-hydroxy-3-methylbut-2-enyl diphosphate reductase	32.13	6	6	6.3451e+07	4.59244e+06	9.59371e+07
SMUL_0798	AHJ12066.1	SSU ribosomal protein S1p	37.08	18	18	4.91795e+08	7.09479e+08	3.03781e+08
SMUL_0800	AHJ12068.1	D-3-phosphoglycerate dehydrogenase	52.46	24	24	9.18876e+08	1.4971e+09	6.90775e+08
SMUL_0807	AHJ12075.1	translation elongation factor P	51.87	9	9	4.83375e+08	671391331	5.14938e+08
SMUL_0809	AHJ12077.1	YajL-like protein	40.66	5	5	8.78578e+07	5.52001e+07	7.74171e+07
SMUL_0825	AHJ12093.1	NADPH dehydrogenase	31.29	9	9	6.7176e+07	5.65496e+07	8.78941e+07
SMUL_0829	AHJ12097.1	RND efflux system, periplasmic fusion protein CmeA	52.48	16	17	3.88713e+08	2.09732e+08	1.99391e+08
SMUL_0833	AHJ12101.1	DNA polymerase III alpha subunit	7.7	7	7	2.49166e+07	0	1.11454e+07
SMUL_0834	AHJ12102.1	putative signal-transduction protein with 2 CBS domains	22.73	2	2	1.28539e+07	4.87427e+06	7.93088e+06
SMUL_0840	AHJ12108.1	potassium uptake protein TrkA	4.04	1	1	9431452	0	0
SMUL_0841	AHJ12109.1	hypothetical protein SMUL_0841	34.59	7	7	5.92716e+07	6.33471e+07	6.60399e+07
SMUL_0845	AHJ12112.1	putative fibronectin domain-containing lipoprotein	3.23	1	1	0	0	0
SMUL_0846	AHJ12113.1	tRNA (guanine46-N7-)-methyltransferase	7.91	2	2	0	7.28306e+06	0
SMUL_0849	AHJ12116.1	putative periplasmic protein	2.94	1	1	0	0	3.12272e+06
SMUL_0850	AHJ12117.1	uridylate kinase	40.17	7	7	2.39393e+08	1.18107e+08	1.17521e+08
SMUL_0851	AHJ12118.1	DNA-directed RNA polymerase omega subunit	60.56	4	4	9.41309e+07	1.12277e+08	1.71097e+08
SMUL_0853	AHJ12120.1	tyrosine--tRNA ligase	49.13	15	15	2.24012e+08	8.74943e+08	6.16713e+08
SMUL_0854	AHJ12121.1	putative dioxygenase	21.64	6	7	9.01849e+08	1.05441e+08	2.1433e+08
SMUL_0857	AHJ12124.1	adenylate kinase	66.84	9	9	1.61831e+09	1.61849e+09	1.10673e+09
SMUL_0858	AHJ12125.1	aspartate--tRNA ligase	40.72	19	19	3.05542e+08	787953905	1.6643e+08
SMUL_0862	AHJ12129.1	DNA repair protein RecN	11.99	4	4	2.87526e+07	4.00104e+07	2.40589e+07
SMUL_0864	AHJ12131.1	putative two-component response regulator	11.03	3	3	0	1.29128e+07	0
SMUL_0865	AHJ12132.1	putative deoxyribonuclease	4.14	1	1	50479839	6.97435e+07	0
SMUL_0868	AHJ12135.1	imidazoleglycerol-phosphate dehydratase	7.37	1	1	9.44048e+06	1.17385e+07	4.06935e+07
SMUL_0869	AHJ12136.1	3-deoxy-D-manno-octulosonate 8-phosphate phosphatase	43.03	7	7	1.67767e+08	240204334	200475204
SMUL_0871	AHJ12138.1	putative LPS-export porin	19.48	2	3	1.5504e+07	0	0
SMUL_0872	AHJ12139.1	GTP-binding protein EngB	7	1	1	0	0	4.90556e+06
SMUL_0873	AHJ12140.1	putative N-acetyltransferase	28.29	3	3	4.04826e+07	19436872	2.87021e+07
SMUL_0876	AHJ12143.1	isonitrile hydratase	23.44	2	2	6.46438e+06	0	2.94578e+06
SMUL_0877	AHJ12144.1	putative endoribonuclease	21.58	1	1	0	0	1.48414e+07
SMUL_0878	AHJ12145.1	hypothetical protein SMUL_0878	4.19	1	1	3.83744e+06	11978607	1.43444e+07
SMUL_0879	AHJ12146.1	methionine--tRNA ligase	33.02	18	18	1.58201e+08	329702136	1.08046e+08
SMUL_0880	AHJ12147.1	hypothetical protein SMUL_0880	23.08	1	1	0	0	0
SMUL_0881	AHJ12148.1	fructose-1,6-bisphosphatase, type I	31.29	7	7	1.44993e+08	3.05273e+08	1.83352e+08
SMUL_0882	AHJ12149.1	putative ATP/GTP binding protein	17.58	2	2	101093885	126096773	9.9945e+07
SMUL_0884	AHJ12151.1	lytic murein transglycosylase domain-containing protein	6.06	2	2	0	7.84571e+06	4.11334e+06
SMUL_0886	AHJ12153.1	glutamate--tRNA ligase	7.16	2	2	2.1926e+07	3.55893e+07	2.64477e+07
SMUL_0887	AHJ12154.1	glutamine--tRNA ligase	37.6	21	21	1.89157e+08	282387085	1.68147e+08
SMUL_0888	AHJ12155.1	transcriptional regulator	8.02	1	1	39461149	0	0
SMUL_0892	AHJ12159.1	nitrite reductase cytochrome c biogenesis protein NrfJ	20.37	4	4	2.49953e+07	2.10261e+07	2.43873e+07
SMUL_0895	AHJ12162.1	putative alpha/beta hydrolase	7.98	1	1	1.41444e+07	0	0
SMUL_0906	AHJ12173.1	methyltransferase	1.61	1	1	0	41544448	0
SMUL_0909	AHJ12176.1	putative nicotinate phosphoribosyltransferase	3.17	1	1	0	0	0
SMUL_0912	AHJ12179.1	putative HTH-type DNA-binding domain-containing acetyltransferase	7.5	1	1	26991885	0	0
SMUL_0913	AHJ12180.1	alanyl-tRNA editing protein AlaX-M	8.92	2	2	1.97754e+07	2.12574e+07	2.38347e+07
SMUL_0914	AHJ12181.1	oleate hydratase	4.34	2	2	25866977	0	6574187
SMUL_0931	AHJ12198.1	putative cytoplasmic protein	4.11	1	1	2.60507e+07	0	0
SMUL_0934	AHJ12201.1	nitrate reductase catalytic subunit NapA	2.69	2	2	11224286	5336624	5.06571e+06
SMUL_0941	AHJ12208.1	GTP-binding and nucleic acid-binding protein YchF	55.19	15	15	3.72961e+08	3.86449e+08	4.37467e+08
SMUL_0948	AHJ12215.1	ferredoxin thioredoxin reductase-like protein	12.96	2	2	1.39971e+07	2.02938e+06	2.14319e+07
SMUL_0960	AHJ12227.1	putative methyl-accepting chemotaxis protein	3.77	1	3	1.44298e+08	0	0
SMUL_0965	AHJ12232.1	hypothetical protein SMUL_0965	14.42	4	4	1.3596e+07	0	0
SMUL_0966	AHJ12233.1	hypothetical protein SMUL_0966	6.1	1	1	1.70533e+07	0	0
SMUL_0968	AHJ12235.1	putative oxidoreductase	32.51	6	6	1.90299e+08	95140658	61250044
SMUL_0974	AHJ12241.1	hypothetical protein SMUL_0974	6.06	1	1	1.40699e+07	0	0
SMUL_0976	AHJ12243.1	PAS/PAC sensor response regulator	2.04	1	1	0	54573456	0
SMUL_0979	AHJ12246.1	hypothetical protein SMUL_0979	28.39	6	6	2.46765e+08	2.35149e+08	1.22575e+08
SMUL_0980	AHJ12247.1	hypothetical protein SMUL_0980	52.02	10	10	1.81518e+08	4.17569e+08	1.86606e+08
SMUL_0981	AHJ12248.1	TRAP transporter solute receptor	58.15	11	11	2.68165e+08	280407002	3.1605e+08
SMUL_0983	AHJ12250.1	hypothetical protein SMUL_0983	15.93	1	1	0	0	0
SMUL_0986	AHJ12253.1	heat shock protein 60 family chaperone GroEL	70.51	39	39	6.03178e+09	6.62154e+09	4.79595e+09
SMUL_0987	AHJ12254.1	heat shock protein 60 family co-chaperone GroES	76.14	6	6	2.97434e+09	1.99879e+09	3607829149
SMUL_1007	AHJ12273.1	desuccinylase/aspartoacylase subfamily peptidase	7.89	1	1	15164698	0	1.95779e+07
SMUL_1008	AHJ12274.1	desuccinylase/aspartoacylase subfamily peptidase	3.47	1	1	0	0	0
SMUL_1017	AHJ12283.1	heavy metal efflux system accessory protein	18.4	2	2	4.9081e+07	1.41358e+07	2.87781e+07
SMUL_1020	AHJ12286.1	serine hydroxymethyltransferase	2.93	1	1	0	0	0
SMUL_1027	AHJ12293.1	thiamine-phosphate synthase	5.14	1	1	7.04144e+06	765369	3.11825e+06
SMUL_1029	AHJ12295.1	ferritin-like protein	42.35	7	7	1.66346e+09	1.56128e+09	1178863999
SMUL_1034	AHJ12300.1	lactate utilization protein B	4.16	2	2	1.04555e+07	0	0
SMUL_1035	AHJ12301.1	lactate utilization protein C	22.45	2	2	0	0	1.68041e+07
SMUL_1043	AHJ12309.1	PemK-like protein	13.39	1	1	0	0	0
SMUL_1044	AHJ12310.1	putative AAA ATPase	3	1	1	0	0	0
SMUL_1045	AHJ12311.1	5-methyltetrahydropteroyltriglutamate-- homocysteine methyltransferase	39.95	26	26	1.5254e+09	2426085141	1.31313e+09
SMUL_1048	AHJ12314.1	RmlC-like domain-containing protein	26.4	1	1	0	0	12521282
SMUL_1049	AHJ12315.1	serine hydrolase family protein	3.93	1	1	0	3.30449e+06	6.68688e+06
SMUL_1053	AHJ12319.1	cytosol aminopeptidase PepA	34.98	12	12	3.38093e+08	491336936	4.16666e+08
SMUL_1055	AHJ12321.1	tryptophan synthase beta chain	23.94	8	8	8.54064e+07	150611023	1.49152e+08
SMUL_1056	AHJ12322.1	adenine phosphoribosyltransferase	40.54	6	6	94669190	1.743e+08	7.7965e+07
SMUL_1058	AHJ12324.1	ribose 5-phosphate isomerase B	37.32	3	3	1.74126e+07	1.39208e+08	6.85634e+07
SMUL_1061	AHJ12327.1	bifunctional protein FolD	28.21	5	5	3.9769e+08	2.97429e+08	3.62067e+08
SMUL_1062	AHJ12328.1	putative transposase	2.2	1	1	0	0	74882173
SMUL_1083	AHJ12349.1	glutamate-1-semialdehyde 2,1-aminomutase	9.81	3	3	1.25367e+07	3.60738e+07	4.17763e+07
SMUL_1086	AHJ12352.1	de-hypoxanthine futalosine synthase	20.06	6	6	3.2238e+07	4.05173e+07	3.06518e+07
SMUL_1087	AHJ12353.1	zinc protease-like protein	51.92	16	16	1.61853e+08	2.02993e+08	154542830
SMUL_1089	AHJ12355.1	putative ribosomal subunit interface protein	83.53	15	15	2.47629e+09	2.79169e+09	2.50974e+09
SMUL_1093	AHJ12359.1	hypothetical protein SMUL_1093	0.57	1	1	5.03723e+06	0	0
SMUL_1094	AHJ12360.1	flagellar assembly factor FliW	9.92	2	2	1.86929e+07	0	0
SMUL_1096	AHJ12362.1	Lon protease	27.88	18	18	1.33043e+08	9.0444e+07	102442153
SMUL_1097	AHJ12363.1	SSU ribosomal protein S18p	39.77	4	4	9.92376e+08	2.14974e+08	8.98011e+08
SMUL_1098	AHJ12364.1	single-stranded DNA-binding protein	60.71	7	7	5.06441e+08	2.97162e+08	2.75833e+08
SMUL_1099	AHJ12365.1	SSU ribosomal protein S6p	30.37	7	7	1.01393e+09	1.75922e+08	4.76189e+08
SMUL_1101	AHJ12367.1	ribonuclease R	7.25	2	2	3013730	3.42325e+06	3.39897e+06
SMUL_1102	AHJ12368.1	putative signal transduction hydrolase	55.93	12	12	4.74402e+08	7.98265e+08	5.29384e+08
SMUL_1103	AHJ12369.1	ketol-acid reductoisomerase	61.47	17	17	1.83221e+09	2362150185	1.71074e+09
SMUL_1104	AHJ12370.1	septum site-determining protein MinD	30.86	7	7	3.10849e+08	2.27739e+08	2.0448e+08
SMUL_1107	AHJ12373.1	SMF protein	6.25	1	1	8.68024e+06	0	0
SMUL_1110	AHJ12376.1	putative periplasmic protein	13.64	1	2	9.80793e+07	62137812	47245732
SMUL_1115	AHJ12381.1	acetylornithine aminotransferase	61.52	17	17	7.63382e+08	7.71907e+08	8.88477e+08
SMUL_1117	AHJ12383.1	sulfur carrier protein ThiS	21.21	1	1	2.59904e+07	0	1.83741e+07
SMUL_1120	AHJ12386.1	DNA repair protein RadA	7.76	3	3	1.7007e+07	0	0
SMUL_1121	AHJ12387.1	signal recognition particle receptor protein FtsY	19.39	3	3	3.35416e+07	3.0368e+07	78712682
SMUL_1126	AHJ12392.1	SYLF family lipoprotein	36.65	8	8	1.86494e+08	2.50324e+08	2.15742e+08
SMUL_1130	AHJ12396.1	peptidyl-prolyl cis-trans isomerase	64.63	9	9	3.85548e+08	1.1432e+08	9.59686e+07
SMUL_1134	AHJ12400.1	response regulator receiver domain protein (CheY-like)	3.91	1	1	1.35503e+06	0	0
SMUL_1135	AHJ12401.1	response regulator	16.44	5	5	2.25845e+07	2.10194e+07	1.50535e+07
SMUL_1141	AHJ12407.1	CRISPR-associated protein	2.96	2	2	55520064	0	0
SMUL_1142	AHJ12408.1	CRISPR-associated protein Cas7	28.24	6	6	6.05711e+07	5.32962e+07	7.9866e+07
SMUL_1143	AHJ12409.1	CRISPR-associated protein, Cas5, TM1800 family	7.11	2	2	25186994	8.80487e+06	1.4885e+07
SMUL_1145	AHJ12411.1	prophage antirepressor-like protein	7.04	1	1	0	2.02681e+07	0
SMUL_1163	AHJ12428.1	hypothetical protein SMUL_1163	33.92	5	5	20933043	1.77082e+07	1.65177e+07
SMUL_1173	AHJ12438.1	hypothetical protein SMUL_1173	1.88	1	1	0	46732100	0
SMUL_1181	AHJ12444.1	3,4-dihydroxy-2-butanone 4-phosphate synthase RibB	45.88	11	11	2.73115e+08	3.03393e+08	2.03453e+08
SMUL_1187	AHJ12450.1	cytochrome c oxidase subunit 1-like protein	3.62	1	1	2.98775e+07	300149622	11784896
SMUL_1188	AHJ12451.1	lipoprotein-releasing system ATP-binding protein, LolD-like	7.21	1	1	0	0	304605666
SMUL_1198	AHJ12461.1	putative kinase	3.36	1	1	2.89867e+07	0	0
SMUL_1201	AHJ12464.1	thioredoxin domain-containing protein	15.38	1	1	4.1896e+07	0	0
SMUL_1220	AHJ12483.1	homocysteine S-methyltransferase	12.54	3	3	1.85384e+07	1.14022e+07	7.98652e+06
SMUL_1221	AHJ12484.1	lactaldehyde dehydrogenase	2.83	1	1	0	0	10898769
SMUL_1234	AHJ12495.1	hypothetical protein SMUL_1234	8.04	1	1	71312675	0	0
SMUL_1235	AHJ12496.1	ferredoxin	12.24	1	1	1.6246e+06	0	0
SMUL_1236	AHJ12497.1	RNA polymerase sigma-54 factor RpoN	2.7	1	1	0	6.07769e+08	0
SMUL_1240	AHJ12501.1	putative nuclease	23.62	2	2	4.72214e+06	0	0
SMUL_1247	AHJ12508.1	RNR/PFL superfamily protein	3.41	1	1	0	0	0
SMUL_1253	AHJ12514.1	membrane protein	5.04	1	1	0	0	0
SMUL_1267	AHJ12528.1	putative diguanylate cyclase	4.99	1	1	0	0	0
SMUL_1270	AHJ12531.1	putative pyridoxamine 5'-phosphate oxidase	9.55	1	1	21310886	0	0
SMUL_1272	AHJ12533.1	D-alanine aminotransferase	48.24	11	11	2.40214e+08	4.94585e+08	2.96471e+08
SMUL_1274	AHJ12535.1	hypothetical protein SMUL_1274	6.56	1	1	43353832	100921572	75818508
SMUL_1282	AHJ12543.1	endoribonuclease L-PSP	44.44	3	3	3.26028e+07	26491519	6.06899e+07
SMUL_1288	AHJ12549.1	nitrogenase (molybdenum-iron) beta chain	2.9	1	1	0	0	687010464
SMUL_1293	AHJ12554.1	putative hydrolase	4.22	2	2	1.83172e+07	0	0
SMUL_1307	AHJ12568.1	soluble, cytoplasmic ECH-like hydrogenase large subunit CooH-like	5.25	2	2	0	0	1.60544e+07
SMUL_1311	AHJ12572.1	HDIG domain protein	5.88	1	1	0	0	0
SMUL_1314	AHJ12575.1	hypothetical protein SMUL_1314	1.06	1	1	0	0	0
SMUL_1317	AHJ12578.1	YkgG-like protein	74.33	13	13	1.00813e+09	1.66366e+09	1.117e+09
SMUL_1318	AHJ12579.1	putative oxidoreductase, YkgE/YkgF-like	43.79	29	29	1.5323e+09	1.68349e+09	1321716989
SMUL_1319	AHJ12580.1	putative aspartate aminotransferase	3.48	1	1	0	18767648	0
SMUL_1329	AHJ12590.1	Aldo_keto_red family protein	2.92	1	1	0	0	279567868
SMUL_1334	AHJ12595.1	putative superoxide reductase	63.08	9	9	808702297	575318619	6.60733e+08
SMUL_1335	AHJ12596.1	hypothetical protein SMUL_1335	30.96	5	6	75842957	1.59176e+08	1.34705e+08
SMUL_1336	AHJ12597.1	hypothetical protein SMUL_1336	41.78	9	9	1.03072e+08	5.11091e+07	3.17518e+07
SMUL_1344	AHJ12605.1	hydroxymethylpyrimidine/phosphomethylpyrimidine kinase	16.85	3	3	59129404	0	50500084
SMUL_1346	AHJ12607.1	hydroxyethylthiazole kinase	11.99	2	2	2.55716e+07	0	12492141
SMUL_1347	AHJ12608.1	ferritin-like protein	54.97	6	6	1.42884e+09	1.57418e+09	1.54461e+09
SMUL_1352	AHJ12613.1	methyl-accepting chemotaxis protein	33.51	8	10	1.58932e+08	2.38514e+07	8.62815e+07
SMUL_1355	AHJ12616.1	ABC transporter, ATP-binding protein	8.52	3	3	1.06705e+07	1.73281e+06	0
SMUL_1356	AHJ12617.1	flagellar motor rotation protein MotB	6.77	1	1	0	0	0
SMUL_1358	AHJ12619.1	transcriptional regulator, TetR family	12.9	2	3	24258966	3.62288e+07	1.53632e+07
SMUL_1361	AHJ12622.1	RND efflux system, outer membrane lipoprotein, CmeC	4.44	1	1	0	28354139	0
SMUL_1364	AHJ12625.1	putative NAD(P)H nitroreductase	33.49	6	6	7.95889e+07	2.06654e+08	2.15838e+08
SMUL_1365	AHJ12626.1	putative NAD(P)H nitroreductase	23.19	4	4	1.48473e+07	1.57333e+08	3.95301e+07
SMUL_1374	AHJ12635.1	ACT domain-containing protein	15.97	2	2	0	6.75253e+07	3.86751e+07
SMUL_1375	AHJ12636.1	phenylacetate-coenzyme A ligase	4.63	1	1	8.83835e+06	0	0
SMUL_1376	AHJ12637.1	indolepyruvate oxidoreductase subunit IorB	21.91	2	2	0	0	0
SMUL_1377	AHJ12638.1	indolepyruvate oxidoreductase subunit IorA	2.83	1	1	3.321e+07	29654788	0
SMUL_1383	AHJ12644.1	flagellar protein FlaG	43.22	3	3	1.83081e+07	0	7462017
SMUL_1389	AHJ12650.1	hypothetical protein SMUL_1389	7.75	1	1	0	95778273	0
SMUL_1394	AHJ12655.1	putative tautomerase	70.59	3	3	1.1669e+07	3.32616e+06	8.27417e+06
SMUL_1398	AHJ12659.1	aspartyl/glutamyl-tRNA(Asn/Gln) amidotransferase subunit B	38.45	14	14	1.17212e+08	1.44954e+08	1.84186e+08
SMUL_1399	AHJ12660.1	glycerol-3-phosphate dehydrogenase [NAD(P)+]	12.37	3	3	33891465	57748972	34947607
SMUL_1400	AHJ12661.1	BglX-like periplasmic glycosyl hydrolase	15.66	3	3	2.25892e+07	0	0
SMUL_1401	AHJ12662.1	dihydroorotase	30.56	9	9	211089026	212936866	1.30197e+08
SMUL_1406	AHJ12667.1	coenzyme A biosynthesis bifunctional protein CoaBC	4.71	1	1	0	26044333	5.16693e+07
SMUL_1407	AHJ12668.1	bifunctional protein GlmU	21.89	6	6	2.58407e+07	19930179	1.77491e+07
SMUL_1409	AHJ12670.1	putative aldose 1-epimerase	4.41	1	1	0	0	0
SMUL_1411	AHJ12672.1	modulator of drug activity B	45.41	9	9	2.8219e+08	1.01215e+08	1.07043e+08
SMUL_1418	AHJ12679.1	glucose-6-phosphate isomerase	37.29	13	13	243151679	3.01582e+08	3.02555e+08
SMUL_1419	AHJ12680.1	hypothetical protein SMUL_1419	16.67	2	2	0	1.18059e+08	1.42436e+08
SMUL_1423	AHJ12684.1	membrane-bound NiFe hydrogenase small chain precursor	16.88	5	6	2.80302e+07	7.84788e+07	0
SMUL_1424	AHJ12685.1	membrane-bound NiFe hydrogenase large subunit	47.42	23	23	1.23732e+09	1.22527e+09	1.18193e+09
SMUL_1426	AHJ12687.1	NiFe hydrogenase maturation protease HydD	12.29	1	1	4.51103e+06	7.816e+06	1.33576e+07
SMUL_1427	AHJ12688.1	NiFe hydrogenase accessory protein HydE	9.07	3	3	2.26437e+07	10130314	0
SMUL_1429	AHJ12690.1	nickel responsive regulator NikR	19.71	4	4	2.83982e+07	0	2.98282e+07
SMUL_1433	AHJ12694.1	NiFe hydrogenase nickel incorporation protein HypB	5.67	1	1	129406780	191049125	189687314
SMUL_1434	AHJ12695.1	NiFe hydrogenase metallocenter assembly protein HypC	20.22	1	1	0	0	0
SMUL_1435	AHJ12696.1	NiFe hydrogenase metallocenter assembly protein HypD	6.15	2	2	1.31356e+07	0	0
SMUL_1436	AHJ12697.1	NiFe hydrogenase metallocenter assembly protein HypE	13.47	3	3	5.16549e+07	0	10007945
SMUL_1438	AHJ12699.1	putative N-acetyltransferase	17.47	2	2	3.80351e+07	1.06828e+07	0
SMUL_1439	AHJ12700.1	phosphoglycolate phosphatase	7.11	1	1	1.99849e+06	0	0
SMUL_1442	AHJ12703.1	isocitrate dehydrogenase [NADP]	61.07	36	36	7.68195e+08	1.5319e+09	8.40693e+08
SMUL_1443	AHJ12704.1	malate dehydrogenase	16.46	2	2	2.71469e+07	0	32680630
SMUL_1449	AHJ12710.1	putative glycolate oxidase subunit GlcD	25.05	1	7	6.39235e+07	1.51872e+07	0
SMUL_1450	AHJ12711.1	succinyl-CoA ligase [ADP-forming] beta chain	57.58	19	19	6.00199e+08	6.42724e+08	6.84382e+08
SMUL_1451	AHJ12712.1	succinyl-CoA ligase [ADP-forming] alpha chain	32.76	8	8	3.66321e+08	2.75324e+08	2.96069e+08
SMUL_1452	AHJ12713.1	2-oxoglutarate oxidoreductase, delta subunit	16.19	1	1	452646783	137935446	508673440
SMUL_1453	AHJ12714.1	2-oxoglutarate oxidoreductase, alpha subunit	51.72	16	16	1.05303e+09	9.4594e+08	7.27501e+08
SMUL_1454	AHJ12715.1	2-oxoglutarate oxidoreductase, beta subunit	26.71	9	9	8.00987e+08	7.13393e+08	6.18021e+08
SMUL_1455	AHJ12716.1	2-oxoglutarate oxidoreductase, gamma subunit	38.92	5	5	6.28199e+07	2.25498e+07	0
SMUL_1459	AHJ12719.1	fumarate hydratase class II	10.37	4	4	5.74938e+07	8.51633e+07	1.27335e+08
SMUL_1463	AHJ12723.1	hypothetical protein SMUL_1463	12.44	2	2	2.85637e+07	0	1.40222e+07
SMUL_1464	AHJ12724.1	hypothetical protein SMUL_1464	4.13	1	1	0	6.19231e+07	0
SMUL_1465	AHJ12725.1	4Fe4S ferredoxin domain-containing protein	6.84	2	2	2.12954e+06	0	0
SMUL_1466	AHJ12726.1	type III pyridoxal 5-phosphate (PLP)-dependent protein	7.11	1	1	0	0	0
SMUL_1469	AHJ12729.1	putative enoyl-[acyl-carrier-protein] reductase [NADPH]	52.55	9	9	1.08916e+08	105492297	146381537
SMUL_1470	AHJ12730.1	4-hydroxy-tetrahydrodipicolinate synthase	55.89	14	14	9.58845e+08	4.04661e+08	3.52342e+08
SMUL_1471	AHJ12731.1	putative zinc protease	54.27	19	19	1.59509e+08	1.4978e+08	2.22438e+08
SMUL_1474	AHJ12734.1	cysteinyl-tRNA synthetase	20.86	7	7	5.6557e+07	2.88304e+07	3.72071e+07
SMUL_1476	AHJ12736.1	hypothetical protein SMUL_1476	16.33	7	7	6.96702e+07	5.69993e+07	2.3168e+07
SMUL_1478	AHJ12738.1	D-alanine--D-alanine ligase	7.56	2	2	21658865	0	4.20462e+07
SMUL_1483	AHJ12743.1	phosphate acetyltransferase	67.24	38	38	2.84202e+09	4.12543e+09	2.64777e+09
SMUL_1484	AHJ12744.1	acetate kinase	67.41	21	21	2.233e+09	2.37495e+09	1975402266
SMUL_1485	AHJ12745.1	YqeY-like protein	27.7	4	4	1.19165e+08	2.68592e+08	3.29957e+08
SMUL_1489	AHJ12749.1	type II secretion system protein E	24.5	9	9	1.76478e+07	1.47531e+07	2.31898e+07
SMUL_1492	AHJ12752.1	type II secretion system protein D	11.96	4	4	6.11537e+06	0	1.7279e+06
SMUL_1496	AHJ12756.1	GTPase Era	19.93	5	5	9.29822e+06	2.61925e+07	9.20488e+06
SMUL_1497	AHJ12757.1	ATP-dependent hsl protease ATP-binding subunit HslU	43.99	17	17	1.92877e+08	1.09576e+08	8.62506e+07
SMUL_1498	AHJ12758.1	ATP-dependent protease HslV	18.78	3	3	2.55119e+08	3.12605e+08	283766046
SMUL_1499	AHJ12759.1	LSU ribosomal protein L9p	29.05	5	5	1.65373e+08	2.2928e+08	2.56819e+08
SMUL_1501	AHJ12761.1	argininosuccinate synthase	59.66	24	24	2.2144e+09	2.30234e+09	1.64282e+09
SMUL_1503	AHJ12763.1	anthranilate phosphoribosyltransferase	7.03	1	1	0	6.61187e+06	5042167
SMUL_1504	AHJ12764.1	ATPase YjeE/YdiB-like	15.38	1	1	1.59331e+07	0	0
SMUL_1505	AHJ12765.1	lipopolysaccharide export system ATP-binding protein LptB	18.75	2	2	1.88439e+07	11936485	8.10317e+06
SMUL_1508	AHJ12768.1	arginyl-tRNA--protein transferase	7.47	1	1	3.6529e+06	0	0
SMUL_1512	AHJ12772.1	PHP/AAA ATPase domain-containing protein	2.14	1	1	0	0	0
SMUL_1513	AHJ12773.1	hypothetical protein SMUL_1513	5.71	1	1	2.19183e+06	0	0
SMUL_1531	AHJ12791.1	tetrachloroethene reductive dehalogenase catalytic subunit PceA	4.39	1	1	0	0	0
SMUL_1539	AHJ12799.1	two-component response regulator	13	2	2	2.00754e+07	0	0
SMUL_1555	AHJ12815.1	cobalt-precorrin-8x methylmutase CbiC	11.68	1	1	0	0	0
SMUL_1565	AHJ12825.1	lipid A export ATP-binding/permease protein MsbA-like	4.17	1	1	2.5953e+07	0	0
SMUL_1575	AHJ12835.1	putative FMN-binding protein	14.39	1	1	7.29477e+07	3.57877e+06	20000610
SMUL_1597	AHJ12856.1	DNA-binding protein HU-beta	67.39	6	6	1.65078e+09	1.22103e+09	1.97241e+09
SMUL_1598	AHJ12857.1	flagellar hook-associated protein FlgL	4.98	2	2	1.1313e+07	0	9.65784e+06
SMUL_1600	AHJ12859.1	aconitate hydratase	48.59	36	36	6.72836e+08	1.30271e+09	8.61795e+08
SMUL_1601	AHJ12860.1	putative FKBP-type peptidyl-prolyl cis-trans isomerase	6.02	1	1	2.52877e+06	0	0
SMUL_1607	AHJ12865.1	tRNA (uracil-5-)-methyltransferase	3.54	1	1	0	0	0
SMUL_1609	AHJ12867.1	putative CoA-binding protein, YccU-like	29.17	4	4	4.0393e+07	167207955	4.47636e+06
SMUL_1610	AHJ12868.1	threonine ammonia-lyase	48.14	13	13	7.63064e+08	9.69971e+08	1.35304e+09
SMUL_1615	AHJ12873.1	amino acid ABC transporter, periplasmic binding protein AapJ	32.55	10	10	1.92736e+08	1.66932e+08	2.70813e+08
SMUL_1616	AHJ12874.1	3-deoxy-7-phosphoheptulonate synthase	41.85	15	15	3.7048e+08	3.63638e+08	3.49004e+08
SMUL_1622	AHJ12880.1	gamma-glutamyl phosphate reductase	14.6	3	3	1.8084e+07	2.36869e+07	3.74142e+07
SMUL_1623	AHJ12881.1	putative thioredoxin reductase	24.92	6	6	2.95486e+07	312086426	1.7434e+08
SMUL_1628	AHJ12886.1	indole-3-glycerol phosphate synthase	15.65	3	3	1.93155e+07	0	9083976
SMUL_1631	AHJ12889.1	putative periplasmic component of nickel/cobalt ECF transporter, NikK	71.37	15	15	4.9972e+09	6.13859e+09	6964034759
SMUL_1637	AHJ12895.1	pyridoxine 5'-phosphate synthase	25.48	5	5	5.96271e+07	3.69722e+07	3.96909e+07
SMUL_1640	AHJ12898.1	FAD-dependent oxidoreductase	8.98	1	1	0	0	125907546
SMUL_1643	AHJ12901.1	acetolactate synthase large subunit	28.6	13	13	1.7529e+08	516402730	2.89718e+08
SMUL_1644	AHJ12902.1	acetolactate synthase small subunit	34.62	4	4	5.91736e+08	207061248	264213798
SMUL_1645	AHJ12903.1	UDP-3-O-[3-hydroxymyristoyl] glucosamine N-acyltransferase	2.85	1	1	1.86789e+07	1.06398e+08	22647278
SMUL_1646	AHJ12904.1	hypothetical protein SMUL_1646	23.46	1	1	0	1.43616e+07	39716937
SMUL_1648	AHJ12906.1	aspartate aminotransferase	50.13	14	14	4.20751e+08	456770156	4.62364e+08
SMUL_1656	AHJ12914.1	arginine decarboxylase	34.69	18	18	1.0505e+08	6.07578e+07	1.3782e+08
SMUL_1657	AHJ12915.1	histidine--tRNA ligase	14.18	4	4	5.21873e+07	4.75612e+07	4.07015e+07
SMUL_1658	AHJ12916.1	thymidylate kinase	35.57	5	6	6.46794e+07	4.26498e+07	2.65084e+07
SMUL_1664	AHJ12921.1	molybdopterin molybdenumtransferase MoeA	13.82	4	4	3.06872e+07	21524258	3.46419e+07
SMUL_1665	AHJ12922.1	UDP-N-acetylglucosamine 1-carboxyvinyltransferase	12.59	4	4	4.128e+07	6.10637e+06	8.0166e+06
SMUL_1676	AHJ12933.1	ATP-utilizing enzyme of the PP-loop superfamily	10.86	2	2	1.07515e+07	0	2.94952e+08
SMUL_1677	AHJ12934.1	hypothetical protein SMUL_1677	4.05	1	1	0	0	0
SMUL_1678	AHJ12935.1	hypothetical protein SMUL_1678	26.25	9	9	2.41645e+08	2.12484e+08	115217999
SMUL_1679	AHJ12936.1	fumarate hydratase / tartrate dehydratase class I, beta subunit	86.56	15	15	5.67818e+09	9.49272e+09	6.33223e+09
SMUL_1680	AHJ12937.1	fumarate hydratase class I / tartrate dehydratase, alpha subunit	53	16	16	3.7489e+09	3744457973	2.61057e+09
SMUL_1686	AHJ12943.1	putative phosphohistidine phosphatase	24.7	3	3	2.39636e+07	3.71002e+07	2.73203e+07
SMUL_1689	AHJ12945.1	tRNA-guanine transglycosylase	4.56	1	1	1.668e+07	46975688	7.65064e+06
SMUL_1691	AHJ12947.1	3-dehydroquinate synthase	22.13	6	6	2.89595e+07	7.32464e+07	4.76581e+07
SMUL_1698	AHJ12954.1	luciferase-like monooxygenase	7.83	1	1	0	0	0
SMUL_1702	AHJ12958.1	pseudouridylate synthase	4.69	1	1	7.79416e+06	0	0
SMUL_1703	AHJ12959.1	pyruvate dehydrogenase [ubiquinone]	8.54	4	4	25008184	0	80177705
SMUL_1709	AHJ12964.1	transcriptional regulator, TetR family	10.14	2	2	2.43288e+07	0	7.67965e+06
SMUL_1711	AHJ12966.1	putative RND family multidrug efflux pump	18.53	4	4	4.40846e+07	9.55128e+06	26214990
SMUL_1712	AHJ12967.1	putative lipooligosaccharide nodulation factor exporter, NolG-like	1.19	1	1	40246571	0	0
SMUL_1738	AHJ12993.1	hypothetical protein SMUL_1738	60.91	6	6	4.28596e+07	4.55413e+07	39186935
SMUL_1741	AHJ12996.1	hypothetical protein SMUL_1741	6.37	1	1	0	0	5.58415e+06
SMUL_1743	AHJ12998.1	putative plasmid segregation protein ParM-like	10.49	2	2	0	5.26343e+06	0
SMUL_1749	AHJ13004.1	TraH-like domain-containing protein	3.64	1	1	0	0	0
SMUL_1754	AHJ13009.1	IncF plasmid conjugative transfer pilus assembly protein TraU	2.92	1	1	0	1.22682e+07	0
SMUL_1778	AHJ13033.1	DNA-binding protein HU, epsilon-proteobacterial type	15.05	1	1	6.11987e+07	0	5.11558e+07
SMUL_1788	AHJ13043.1	Mu-like prophage protein gp29	11.19	3	3	4.1628e+07	4.3322e+07	1.43431e+07
SMUL_1790	AHJ13045.1	hypothetical protein SMUL_1790	40.96	4	4	1.7238e+08	6.6093e+07	2.32292e+08
SMUL_1795	AHJ13050.1	radical SAM protein	5.84	2	2	3.5658e+06	0	0
SMUL_1796	AHJ13051.1	hypothetical protein SMUL_1796	4.84	1	1	2.44957e+07	0	0
SMUL_1845	AHJ13100.1	hypothetical protein SMUL_1845	40.66	3	3	4.14999e+07	70730706	72729984
SMUL_1850	AHJ13105.1	hypothetical protein SMUL_1850	5	1	1	107866868	0	0
SMUL_1854	AHJ13109.1	hypothetical protein SMUL_1854	27.05	3	3	1.59969e+08	0	0
SMUL_1866	AHJ13121.1	hypothetical protein SMUL_1866	13.27	1	1	2.58783e+07	9.23344e+06	0
SMUL_1876	AHJ13131.1	hypothetical protein SMUL_1876	11.23	2	2	1.5133e+07	56398372	1.44146e+07
SMUL_1877	AHJ13132.1	hypothetical protein SMUL_1877	47.13	6	6	1.18149e+08	1.46305e+07	3.54466e+07
SMUL_1899	AHJ13154.1	rubrerythrin	47.22	9	9	7.22358e+08	3.71955e+08	3.38536e+08
SMUL_1901	AHJ13156.1	UbiD family protein	7.81	4	4	75884991	4.70357e+07	37799758
SMUL_1902	AHJ13157.1	porphobilinogen deaminase	42.04	11	11	1.86779e+08	1.31862e+08	1.32983e+08
SMUL_1903	AHJ13158.1	DsbA family protein	36.88	8	8	3.74123e+08	2.1058e+08	2.83818e+08
SMUL_1905	AHJ13160.1	proline--tRNA ligase	38.98	15	15	1.55053e+08	2.43422e+08	1.6207e+08
SMUL_1906	AHJ13161.1	glutamyl-tRNA reductase	41.94	14	14	205189880	5.51939e+08	3.22771e+08
SMUL_1907	AHJ13162.1	short chain isoprenyl diphosphate synthase	33.89	8	8	246783214	1.44308e+08	8.77345e+07
SMUL_1909	AHJ13164.1	hypothetical protein SMUL_1909	60.87	6	6	1.12606e+08	1.33377e+08	4.93126e+07
SMUL_1910	AHJ13165.1	O-acetylhomoserine aminocarboxypropyltransferase-like protein	61.9	18	18	2.08641e+09	2.09162e+09	2881764238
SMUL_1911	AHJ13166.1	HTH-type transcriptional regulator	51.09	5	5	8.75518e+07	6.53312e+06	1.1401e+07
SMUL_1912	AHJ13167.1	cysteine synthase	81.55	21	21	4.74809e+09	4908260039	4.61329e+09
SMUL_1914	AHJ13169.1	valine--tRNA ligase	20.32	14	14	9.47976e+07	9.26025e+07	8.3426e+07
SMUL_1915	AHJ13170.1	periplasmic monocarboxylate binding protein of TRAP transport system	51.41	18	18	3.50715e+08	4.74764e+08	412744324
SMUL_1916	AHJ13171.1	molybdopterin adenylyltransferase	23.43	4	4	1.38272e+08	325473667	2.57791e+08
SMUL_1917	AHJ13172.1	putative 2-dehydropantoate 2-reductase	4.15	1	1	0	0	0
SMUL_1918	AHJ13173.1	histidinol dehydrogenase	24.13	8	8	1.56863e+08	9.2487e+07	1.47201e+08
SMUL_1920	AHJ13175.1	fructose-bisphosphate aldolase	27.93	5	5	3.5927e+07	49778857	8.0439e+07
SMUL_1921	AHJ13176.1	peptidyl-prolyl cis-trans isomerase ppiD	33.33	8	8	1.19012e+08	1.33313e+08	9.35271e+07
SMUL_1923	AHJ13178.1	peroxiredoxin-like protein	41.18	7	7	1.30891e+08	3.249e+07	3.24768e+07
SMUL_1924	AHJ13179.1	cytosol nonspecific dipeptidase	18.65	6	6	2.21239e+07	5.67746e+07	3.43858e+07
SMUL_1926	AHJ13181.1	putative S-adenosylmethionine-dependent methyltransferase	8.03	2	2	0	1.90564e+07	0
SMUL_1927	AHJ13182.1	hypothetical protein SMUL_1927	6.08	1	1	0	0	1.35926e+07
SMUL_1929	AHJ13184.1	NAD(+) synthase	67.84	15	15	6.79618e+08	6.26237e+08	6.87783e+08
SMUL_1930	AHJ13185.1	3-amino-5-hydroxybenzoic acid synthase family protein	49.87	21	21	6.79448e+08	1.64451e+09	6.971e+08
SMUL_1932	AHJ13187.1	acetylglutamate kinase	26.15	6	6	4.9682e+07	1.65461e+07	1.4413e+07
SMUL_1933	AHJ13188.1	threonine synthase	51.2	16	16	452883506	7.75295e+08	1.4911e+08
SMUL_1934	AHJ13189.1	3-deoxy-manno-octulosonate cytidylyltransferase	58.12	8	8	1.1003e+08	2.73868e+08	2.45863e+08
SMUL_1939	AHJ13194.1	chaperone protein DnaK	74.2	55	55	4.68039e+09	4.74061e+09	5.90557e+09
SMUL_1940	AHJ13195.1	heat shock protein GrpE	54.79	10	10	3.84371e+08	1101778238	1.10709e+09
SMUL_1944	AHJ13199.1	SSU ribosomal protein S15	63.04	9	9	6.21624e+08	3.75286e+08	8.72012e+08
SMUL_1947	AHJ13202.1	putative oligoribonuclease	9.38	2	2	14392526	0	0
SMUL_1950	AHJ13205.1	GGDEF domain-containing protein	9.23	2	2	7.48201e+06	15517950	7.30767e+06
SMUL_1956	AHJ13211.1	dihydropteroate synthase	4.72	1	1	24138350	0	0
SMUL_1957	AHJ13212.1	DNA polymerase III subunit delta'	4.81	1	1	11250300	0	0
SMUL_1958	AHJ13213.1	DNA replication regulator	8.74	1	1	0	1.87499e+07	0
SMUL_1959	AHJ13214.1	aspartokinase	41.5	17	17	5.45081e+08	649558000	3.83332e+08
SMUL_1960	AHJ13215.1	RNA pyrophosphohydrolase	16.67	1	1	0	0	56594433
SMUL_1964	AHJ13219.1	curved DNA-binding protein CbpA	21.69	4	4	7.15897e+07	8708599	38063232
SMUL_1965	AHJ13220.1	putative periplasmic serine endoprotease	23.04	7	7	7.91669e+07	5.86006e+07	2.02398e+07
SMUL_1968	AHJ13223.1	nucleotidyl-binding protein	20.3	2	2	0	838981	0
SMUL_1971	AHJ13226.1	outer membrane lipoprotein carrier protein LolA	9.36	1	1	0	9.22479e+06	0
SMUL_1974	AHJ13229.1	tRNA modification GTPase MnmE	3.84	1	1	7.72758e+06	0	7.1613e+06
SMUL_1975	AHJ13230.1	RNA-binding domain-containing protein	2.46	1	1	13359775	0	0
SMUL_1978	AHJ13233.1	AMP-binding protein	9.35	6	6	4.40987e+07	1.14542e+08	8.69201e+07
SMUL_1979	AHJ13234.1	hypothetical protein SMUL_1979	7.81	2	2	3.07534e+06	0	0
SMUL_1980	AHJ13235.1	methylaspartate mutase, E chain	16.96	6	6	1.52474e+07	1.98131e+07	2.90579e+07
SMUL_1986	AHJ13241.1	hypothetical protein SMUL_1986	35.2	4	4	6.41366e+07	8.2144e+07	1.25787e+08
SMUL_2004	AHJ13259.1	ribonuclease E inhibitor RraA	26.42	4	4	5.46457e+07	1.89373e+07	2.98899e+07
SMUL_2007	AHJ13262.1	chaperone ClpB	39.56	27	27	1.50457e+08	1.2634e+08	150298790
SMUL_2008	AHJ13263.1	carboxy-terminal-processing protease	21.22	6	6	5.55188e+07	1.30593e+07	8.78379e+06
SMUL_2009	AHJ13264.1	phosphoribosylaminoimidazole-succinocarboxamide synthase	70.89	18	19	2.03802e+09	2.82381e+09	2363436545
SMUL_2010	AHJ13265.1	phosphoribosylformylglycinamidine synthase, PurS subunit	59.26	6	6	6.56743e+08	464817965	5.44743e+08
SMUL_2011	AHJ13266.1	phosphoribosylformylglycinamidine synthase	32.74	7	7	7.08516e+07	3.37424e+08	3.35752e+08
SMUL_2014	AHJ13269.1	chaperone protein HtpG	64.04	39	39	1.31918e+09	2.78472e+09	1.89599e+09
SMUL_2016	AHJ13271.1	hypothetical protein SMUL_2016	25.13	4	4	8330355	0	3.50711e+07
SMUL_2017	AHJ13272.1	DNA recombination-mediator protein A	8.51	1	1	0	0	0
SMUL_2022	AHJ13277.1	hypothetical protein SMUL_2022	26.97	4	4	8.426e+07	2.17781e+07	9.42762e+06
SMUL_2026	AHJ13281.1	hypothetical protein SMUL_2026	8.98	1	1	3.73443e+06	0	0
SMUL_2035	AHJ13290.1	heavy metal transport/detoxification protein, chaperone	63.24	3	3	5.92359e+07	5.53971e+07	2.18966e+07
SMUL_2043	AHJ13298.1	cell division protein FtsA	33.84	12	12	2.10133e+08	2.79507e+08	1.8093e+08
SMUL_2044	AHJ13299.1	cell division protein FtsZ	36.83	9	9	6.00518e+07	4.73078e+07	3.05214e+07
SMUL_2055	AHJ13310.1	bifunctional purine biosynthesis protein PurH	62.75	24	24	3.97827e+08	8.53465e+08	8.38059e+08
SMUL_2058	AHJ13313.1	acyl coenzyme A hydrolase family protein VdlD	13.75	2	2	2.19694e+07	0	0
SMUL_2064	AHJ13319.1	phosphoribosylformylglycinamidine synthase, synthetase subunit	45.02	25	25	3.4061e+08	5.13843e+08	3.40541e+08
SMUL_2070	AHJ13325.1	SMI1/KNR4 family protein	8.19	1	1	12588366	0	0
SMUL_2075	AHJ13330.1	polar amino acid-binding periplasmic protein	43.3	13	13	2.84466e+08	3.72774e+08	1.45483e+08
SMUL_2078	AHJ13333.1	putative extracellular solute-binding protein	4.82	1	1	0	0	0
SMUL_2121	AHJ13375.1	hypothetical protein SMUL_2121	15.32	1	1	2.70584e+07	0	8.19628e+06
SMUL_2129	AHJ13382.1	methionine synthase	14.53	11	11	4.5041e+07	1.05811e+08	4.8159e+07
SMUL_2131	AHJ13384.1	putative branched-chain amino acid binding protein, LivJ-like	37.1	9	11	7.93839e+08	1.35667e+09	7.55978e+08
SMUL_2132	AHJ13385.1	methyl-accepting chemotaxis protein	34.86	8	8	124562734	5.85544e+07	8.30457e+07
SMUL_2141	AHJ13394.1	molybdopterin oxidoreductase	8.26	3	3	2.2615e+07	0	0
SMUL_2143	AHJ13396.1	glycine--tRNA ligase beta subunit	32.65	18	18	2.14913e+08	2.37429e+08	1.67092e+08
SMUL_2145	AHJ13398.1	exonuclease-endonuclease-phosphatase (EEP) domain-containing protein	4.52	1	1	0	1.08563e+07	1.14998e+07
SMUL_2146	AHJ13399.1	carbonic anhydrase	31.02	7	7	5.63409e+08	3.22007e+08	3.72246e+08
SMUL_2147	AHJ13400.1	hypothetical protein SMUL_2147	37.86	3	3	2.72199e+08	2.43702e+08	221200491
SMUL_2150	AHJ13403.1	putative periplasmic protein	6.01	1	1	6.55657e+07	0	0
SMUL_2151	AHJ13404.1	tRNA (cytidine(34)-2'-O)-methyltransferase	10.69	1	1	0	0	0
SMUL_2152	AHJ13405.1	formyltetrahydrofolate deformylase	28.57	5	5	2.43537e+07	3.62441e+07	6.52384e+07
SMUL_2154	AHJ13407.1	hypothetical protein SMUL_2154	8	1	1	0	0	0
SMUL_2156	AHJ13409.1	3-isopropylmalate dehydrogenase	58.54	16	16	6.84317e+08	925586513	7.11907e+08
SMUL_2157	AHJ13410.1	3-isopropylmalate dehydratase small subunit	34.57	5	5	1.84559e+08	3.64475e+08	2.87295e+08
SMUL_2166	AHJ13419.1	NADH pyrophosphatase	6.67	1	1	9146335	0	0
SMUL_2178	AHJ13431.1	methyl-accepting chemotaxis protein	20.28	4	4	1.06646e+07	1.11029e+08	4.31846e+07
SMUL_2180	AHJ13433.1	phosphonate-binding periplasmic protein	12.96	2	2	6.70218e+06	0	0
SMUL_2184	AHJ13437.1	hypothetical protein SMUL_2184	12.74	2	2	1.21217e+08	5.84093e+07	1.05521e+08
SMUL_2193	AHJ13446.1	monohem cytochrome c	25.36	2	2	1.10393e+07	0	0
SMUL_2199	AHJ13452.1	hypothetical protein SMUL_2199	6.25	1	1	0	0	0
SMUL_2200	AHJ13453.1	alkylphosphonate utilization operon protein PhnA	26.79	2	2	8.12575e+07	0	7.60308e+06
SMUL_2206	AHJ13459.1	RNA polymerase sigma factor RpoD	38.67	20	20	8.37782e+07	1.07524e+08	2.43633e+08
SMUL_2207	AHJ13460.1	hypothetical protein SMUL_2207	14.04	2	2	1.02528e+07	1.10743e+07	0
SMUL_2210	AHJ13463.1	SapC-like S-layer protein	43.23	8	8	6.75971e+07	167013182	5.79123e+07
SMUL_2216	AHJ13469.1	agmatine deiminase family protein	2.73	1	1	1.25614e+07	7.05743e+06	0
SMUL_2220	AHJ13473.1	putative N-carbamoylputrescine amidase	37.59	9	9	8.32264e+07	7.03771e+07	1.88798e+07
SMUL_2221	AHJ13474.1	ATPase domain-containing protein	2.07	1	1	1.24337e+06	0	0
SMUL_2224	AHJ13477.1	molybdenum-pterin binding protein	19.15	2	2	3.98947e+07	2.87843e+07	1.52205e+07
SMUL_2228	AHJ13481.1	hypothetical protein SMUL_2228	28.25	6	6	2.15045e+08	2.02031e+08	2.06071e+08
SMUL_2229	AHJ13482.1	(S)-2-hydroxy-acid oxidase	26.58	3	9	6.39235e+07	1.48523e+07	2.97374e+06
SMUL_2232	AHJ13485.1	putative endonuclease/helicase	18.16	10	10	2.80404e+07	8.93418e+06	1.38613e+07
SMUL_2233	AHJ13486.1	(E)-4-hydroxy-3-methylbut-2-enyl-diphosphate synthase	24.29	7	7	9.70169e+07	3.5797e+07	1.75103e+07
SMUL_2241	AHJ13494.1	polyphosphate kinase	18.78	10	10	20295444	7.76818e+07	2.87707e+07
SMUL_2244	AHJ13497.1	phosphoribosylanthranilate isomerase	7.18	1	1	40156205	60389578	4.17073e+07
SMUL_2245	AHJ13498.1	ribulose-phosphate 3-epimerase	3.76	1	1	34282738	0	125588328
SMUL_2246	AHJ13499.1	LSU ribosomal protein L28p	16.13	2	2	4.87478e+07	4.73572e+06	0
SMUL_2247	AHJ13500.1	arginine biosynthesis bifunctional protein ArgJ	14.39	5	5	2.85411e+07	25816726	5.66531e+07
SMUL_2248	AHJ13501.1	hypothetical protein SMUL_2248	88	9	9	3.28678e+08	3.98648e+08	4.93227e+08
SMUL_2251	AHJ13504.1	transcription-repair coupling factor	1.01	1	1	0	752730	0
SMUL_2252	AHJ13505.1	bactofilin domain-containing protein	21.54	2	2	2.84947e+07	0	1.85525e+07
SMUL_2254	AHJ13507.1	tetrahydrofolate synthase	3.13	1	1	1.0791e+07	1.39859e+07	0
SMUL_2255	AHJ13508.1	putative diguanylate cyclase	31.91	12	12	9.45569e+07	1.69901e+08	5.62143e+07
SMUL_2257	AHJ13510.1	leucine--tRNA ligase	16.07	9	9	5.46283e+07	2.40915e+07	1.17987e+07
SMUL_2262	AHJ13515.1	S-adenosylmethionine synthetase	47.77	16	16	4.15678e+08	5.58034e+08	4.27251e+08
SMUL_2265	AHJ13518.1	ATP-dependent Clp protease ATP-binding subunit ClpA	10.11	5	5	2.60678e+07	0	5.81972e+06
SMUL_2269	AHJ13522.1	4-(cytidine 5'-diphospho)-2-C-methyl-D-erythritol kinase	13.69	2	2	26617229	0	1.35369e+07
SMUL_2274	AHJ13527.1	hypothetical protein SMUL_2274	5.33	1	1	47126223	0	2.12569e+07
SMUL_2275	AHJ13528.1	oligoendopeptidase F	19.2	11	11	6.60203e+07	7.82837e+07	116022034
SMUL_2278	AHJ13531.1	aspartate carbamoyltransferase	38.62	10	10	1.39416e+08	8.66333e+07	1.76404e+07
SMUL_2279	AHJ13532.1	YcfJ-like protein	24.86	3	3	5.27396e+07	1.41559e+07	3.06606e+07
SMUL_2280	AHJ13533.1	dethiobiotin synthetase	9.38	2	2	6.7216e+07	8.2594e+06	0
SMUL_2286	AHJ13539.1	LSU ribosomal protein L19p	53.39	7	7	1.52119e+08	1.48988e+08	1.8769e+08
SMUL_2288	AHJ13541.1	16S rRNA processing protein RimM	5.03	1	1	22329939	0	0
SMUL_2289	AHJ13542.1	KH domain RNA binding protein YlqC	12.35	1	1	0	0	0
SMUL_2290	AHJ13543.1	SSU ribosomal protein S16p	37.18	3	3	2.16689e+08	419287696	378710085
SMUL_2292	AHJ13545.1	RNA pseudouridine synthase	5.79	1	1	5.54472e+06	0	0
SMUL_2294	AHJ13547.1	hypothetical protein SMUL_2294	53.33	13	13	4.37527e+08	697648130	5.46674e+08
SMUL_2295	AHJ13548.1	NIF3 family protein	10.46	2	2	9.21541e+06	0	0
SMUL_2296	AHJ13549.1	glycine--tRNA ligase	17.54	5	5	8.49089e+07	1.16946e+08	4.57806e+07
SMUL_2298	AHJ13551.1	5-(carboxyamino)imidazole ribonucleotide mutase	14.02	2	2	2.48232e+08	0	464599383
SMUL_2299	AHJ13552.1	peptidase, U32 family	32.54	9	9	3.62027e+07	9.99502e+07	36470209
SMUL_2300	AHJ13553.1	hypothetical protein SMUL_2300	51.43	9	9	4.23163e+07	1.24034e+08	9.69244e+07
SMUL_2302	AHJ13555.1	glutamine synthetase	66.18	24	24	2.45472e+09	3.75321e+09	3.68702e+09
SMUL_2306	AHJ13559.1	Maf-like protein	15.76	2	2	2.46353e+07	1.58738e+07	0
SMUL_2308	AHJ13561.1	alanine--tRNA ligase	37.62	27	27	2.94543e+08	581563681	3.06023e+08
SMUL_2326	AHJ13579.1	putative acetyltransferase	11.18	1	1	4.08736e+07	0	3.76556e+07
SMUL_2338	AHJ13585.1	anthranilate synthase component II	19.58	2	2	5.18396e+07	70090695	131597536
SMUL_2343	AHJ13590.1	putative kinase	2.26	1	1	5.49226e+06	0	0
SMUL_2346	AHJ13593.1	citrate lyase alpha chain	18.64	7	7	2.10061e+08	2.28705e+08	1.86785e+08
SMUL_2347	AHJ13594.1	citrate lyase beta chain	57.29	14	14	3.39297e+08	3.49795e+08	2.62862e+08
SMUL_2348	AHJ13595.1	citrate lyase gamma chain, acyl carrier protein	43.88	4	4	110220620	115658473	0
SMUL_2356	AHJ13603.1	tricarboxylate transport protein TctC	50.61	15	15	1.42837e+09	1.38701e+09	9.0526e+08
SMUL_2360	AHJ13607.1	putative nucleotide phosphoribosyltransferase	64.43	7	7	160941086	2.16705e+08	4.14191e+08
SMUL_2362	AHJ13609.1	radical SAM protein	25.14	5	5	2.39464e+06	1.05307e+07	4.6203e+07
SMUL_2365	AHJ13612.1	tryptophan synthase beta chain	22.58	5	6	1.2512e+08	2.32227e+08	1.75945e+08
SMUL_2368	AHJ13614.1	glucosamine--fructose-6-phosphate aminotransferase [isomerizing]	26.37	11	11	5.76438e+07	1.04048e+08	4.32247e+07
SMUL_2371	AHJ13617.1	HIT family hydrolase	15.45	1	1	1.52508e+07	0	0
SMUL_2380	AHJ13626.1	putative ATPase component of drug resistance ABC transport system	38.61	20	20	2.66308e+08	2.74674e+08	2.12765e+08
SMUL_2383	AHJ13629.1	hydrogenase-4 component A, iron-sulfur cluster containing subunit	11.47	2	2	0	3.92629e+07	145960096
SMUL_2388	AHJ13634.1	hydrogenase-4 component G, large subunit	24.53	14	14	2.31499e+08	1.94625e+08	1.68965e+08
SMUL_2389	AHJ13635.1	hydrogenase-4 component H	5.59	1	1	62769792	54497712	0
SMUL_2390	AHJ13636.1	hydrogenase-4 component I, small subunit	27.01	5	5	2.72632e+07	25477394	0
SMUL_2391	AHJ13637.1	hydrogenase 4 accessory protein	17.95	1	1	0	0	98656956
SMUL_2392	AHJ13638.1	hydrogenase 4 maturation protease	14.19	2	2	2.20727e+07	3.24421e+07	0
SMUL_2394	AHJ13640.1	aldehyde ferredoxin oxidoreductase	45.33	19	19	6.30235e+08	501750261	4.26678e+08
SMUL_2401	AHJ13647.1	2,3,4,5-tetrahydropyridine-2,6-dicarboxylate N-succinyltransferase	21.73	7	7	15105365	1.05175e+08	7.1481e+07
SMUL_2402	AHJ13648.1	Mrp-like protein	48.94	17	17	8.23933e+08	1.15329e+09	9.18081e+08
SMUL_2403	AHJ13649.1	bifunctional enzyme IspD/IspF	8.27	2	2	2.75691e+07	2.10588e+07	1.5351e+07
SMUL_2404	AHJ13650.1	response regulator receiver	4.75	1	1	0	0	0
SMUL_2405	AHJ13651.1	putative sulfate adenylyltransferase	42.57	15	15	1.13261e+08	1.87378e+08	1.52851e+08
SMUL_2408	AHJ13654.1	YceI family protein	19.68	3	3	1.75443e+08	1.66138e+08	0
SMUL_2410	AHJ13656.1	molybdenum transport system protein ModD	5.51	1	1	24063914	0	0
SMUL_2416	AHJ13662.1	molybdenum ABC transporter, periplasmic molybdenum-binding protein ModA	12.45	3	3	0	0	9125195
SMUL_2419	AHJ13665.1	pyrroline-5-carboxylate reductase	13.31	2	2	4.40098e+07	0	1.54363e+06
SMUL_2442	AHJ13687.1	crotidine 5'-phosphate decarboxylase	40.53	4	4	2.02989e+07	2.86017e+06	0
SMUL_2443	AHJ13688.1	transcription termination protein NusB	44.44	6	6	1.88575e+08	173935681	1.37544e+08
SMUL_2444	AHJ13689.1	6,7-dimethyl-8-ribityllumazine synthase RibH	40.91	4	4	2.12445e+08	1.17417e+08	3.89972e+08
SMUL_2447	AHJ13692.1	3-deoxy-8-phosphooctulonate synthase	23.31	6	6	1.422e+08	1.01074e+08	6.99922e+07
SMUL_2450	AHJ13695.1	GTPase Der	32.23	11	11	2.07653e+08	1.94531e+08	1.42092e+08
SMUL_2451	AHJ13696.1	shikimate kinase I	22.91	3	3	2.37016e+07	0	4.17795e+06
SMUL_2452	AHJ13697.1	tryptophan--tRNA ligase	32.71	8	8	1.10949e+08	8.71161e+07	2.21502e+08
SMUL_2453	AHJ13698.1	serine--tRNA ligase	44.69	14	14	3.08158e+08	332624386	3.3196e+08
SMUL_2455	AHJ13700.1	2-isopropylmalate synthase	47.59	20	20	4.41149e+08	4.5254e+08	4.00715e+08
SMUL_2458	AHJ13703.1	ATP-dependent zinc metalloprotease FtsH	8.55	3	3	8728805	0	4.83767e+06
SMUL_2459	AHJ13704.1	ribosomal protein L11 methyltransferase	29.82	6	6	6.45772e+07	9.72193e+06	4.43126e+06
SMUL_2460	AHJ13705.1	chemotaxis regulator CheY	60.33	5	5	5.99046e+08	791314207	787421545
SMUL_2461	AHJ13706.1	1-(5-phosphoribosyl)-5- ((5-phosphoribosylamino)methylideneamino)imidazole-4-carboxamide isomerase	12.5	3	3	7.07413e+07	97586448	7.51232e+07
SMUL_2462	AHJ13707.1	imidazole glycerol phosphate synthase subunit HisH	11.33	2	2	7.61503e+07	0	6.92534e+07
SMUL_2472	AHJ13717.1	UDP-N-acetylglucosamine 4-epimerase	32.71	8	8	9.97745e+07	7.68912e+07	6.27133e+07
SMUL_2476	AHJ13721.1	lipopolysaccharide biosynthesis protein RfbH	21.4	9	9	1.63655e+08	8.11099e+07	6.73983e+07
SMUL_2478	AHJ13723.1	CDP-glucose 4,6-dehydratase	4.12	1	1	0	0	3.6714e+06
SMUL_2479	AHJ13724.1	glucose-1-phosphate cytidylyltransferase	34.63	6	6	4.31384e+07	7.16976e+07	6.32044e+07
SMUL_2480	AHJ13725.1	GDP-L-fucose synthetase	44.72	9	9	1.57066e+08	7.66755e+07	2.67989e+07
SMUL_2481	AHJ13726.1	NTP transferase domain-containing protein	43.25	11	11	2.61404e+08	1.95843e+08	3.79733e+08
SMUL_2482	AHJ13727.1	GDP-mannose 4,6-dehydratase	33.6	11	11	2.72798e+08	2.89964e+08	2.84752e+08
SMUL_2483	AHJ13728.1	bifunctional polysaccharide biosynthesis protein	8.13	2	2	26826600	0	0
SMUL_2484	AHJ13729.1	UDP-glucose dehydrogenase	13.4	4	4	2.69957e+07	19299069	14458493
SMUL_2486	AHJ13731.1	dTDP-glucose 4,6-dehydratase	22.06	7	7	6.17286e+07	3.53858e+07	0
SMUL_2487	AHJ13732.1	glucose-1-phosphate thymidylyltransferase	26.13	6	7	3.37946e+08	2.61954e+08	2.53865e+08
SMUL_2488	AHJ13733.1	phosphomannomutase / phosphoglucomutase	46.93	18	18	2.9677e+08	4.64698e+08	4.60112e+08
SMUL_2497	AHJ13742.1	phosphoheptose isomerase 1	13.09	1	1	0	17951768	2.86199e+06
SMUL_2498	AHJ13743.1	bifunctional protein HldE	21.05	6	6	2.84015e+07	33562314	2.53955e+07
SMUL_2500	AHJ13745.1	TPR family protein	4.57	1	1	45925101	0	0
SMUL_2501	AHJ13746.1	cytochrome c-like protein	29.68	4	4	1.9493e+09	3.50524e+09	3.06555e+09
SMUL_2507	AHJ13752.1	putative thiol peroxidase	64.84	12	12	8.06347e+08	1.60104e+09	6.05045e+08
SMUL_2510	AHJ13755.1	riboflavin synthase	21.78	3	3	0	1.38949e+08	1.02108e+08
SMUL_2513	AHJ13758.1	allophanate hydrolase 2 subunit 1	10.57	2	2	8.63998e+06	0	4.3146e+06
SMUL_2514	AHJ13759.1	LamB-like protein	5.35	1	1	22108107	1.50092e+08	1.56882e+08
SMUL_2517	AHJ13762.1	TRAP transporter solute receptor, unknown substrate 5	47.96	11	11	2.06641e+08	33526703	1.02672e+08
SMUL_2520	AHJ13765.1	tRNA uridine 5-carboxymethylaminomethyl modification enzyme MnmG	18.62	7	7	4.64458e+07	3.46405e+07	2.00342e+07
SMUL_2524	AHJ13769.1	putative periplasmic cytochrome c	21.64	2	2	2.71081e+07	0	5.39654e+06
SMUL_2526	AHJ13771.1	beta-ketoacyl-[acyl-carrier-protein] synthase II	60.55	14	14	1.75012e+09	1.21842e+09	1.63463e+09
SMUL_2527	AHJ13772.1	acyl carrier protein AcpP	64.47	6	6	5.60801e+09	6.83718e+09	5.53006e+09
SMUL_2528	AHJ13773.1	3-oxoacyl-[acyl-carrier protein] reductase	48.99	11	11	3.47723e+08	5.25366e+08	3.58389e+08
SMUL_2529	AHJ13774.1	phosphoglycerate mutase	11.09	4	4	7.81206e+07	6.61413e+07	1.24768e+07
SMUL_2531	AHJ13776.1	UDP-N-acetylmuramoylalanine--D-glutamate ligase	23.43	4	4	5.41503e+07	4.65042e+07	4.01301e+07
SMUL_2547	AHJ13789.1	hypothetical protein SMUL_2547	10.41	1	1	0	0	0
SMUL_2548	AHJ13790.1	ATP binding protein	36.45	12	12	92267055	122332376	4.366e+07
SMUL_2549	AHJ13791.1	hypothetical protein SMUL_2549	10.98	2	2	0	0	0
SMUL_2551	AHJ13793.1	hypothetical protein SMUL_2551	18.15	4	4	1.75563e+07	1.22023e+07	2.65107e+07
SMUL_2552	AHJ13794.1	ADP-ribose 1''-phosphate phophatase-like protein	15.22	4	4	7.21183e+07	4.48198e+07	3.86426e+07
SMUL_2553	AHJ13795.1	hypothetical protein SMUL_2553	26.74	4	4	2.69187e+07	45607970	0
SMUL_2554	AHJ13796.1	putative acylneuraminate cytidylyltransferase	33.04	5	5	1.06893e+07	6.17342e+07	18269971
SMUL_2555	AHJ13797.1	glycosyltransferase	29.17	5	5	1.18182e+08	2.65568e+07	4.9488e+07
SMUL_2556	AHJ13798.1	HpcH_HpaI superfamily domain-containing protein	47.27	9	9	1.37102e+08	5.22328e+07	4.44478e+07
SMUL_2557	AHJ13799.1	hypothetical protein SMUL_2557	11.93	1	1	0	0	0
SMUL_2558	AHJ13800.1	teichoic acid export ATP-binding and carbohydrate-binding protein	4.46	1	1	8.25808e+06	0	0
SMUL_2559	AHJ13801.1	hypothetical protein SMUL_2559	40.53	5	5	6.97862e+07	6.3381e+07	4.24326e+07
SMUL_2561	AHJ13802.1	hypothetical protein SMUL_2561	10.88	3	3	3.6428e+07	4.6719e+07	29349349
SMUL_2563	AHJ13804.1	dTDP-glucose 4,6-dehydratase	33.73	11	11	3.35485e+08	8.23853e+08	3.26295e+08
SMUL_2564	AHJ13805.1	dTDP-4-dehydrorhamnose reductase	34.38	8	9	4.92057e+08	3.70936e+08	4.98523e+08
SMUL_2565	AHJ13806.1	dTDP-4-dehydrorhamnose 3,5-epimerase	39.27	6	7	1.30728e+08	4.00047e+08	3.07737e+08
SMUL_2566	AHJ13807.1	glucose-1-phosphate thymidylyltransferase	42.71	9	10	6.08522e+08	805461847	6.55962e+08
SMUL_2567	AHJ13808.1	UDP-glucose 4-epimerase	34.43	10	10	1.1635e+08	2.2172e+08	1.57228e+08
SMUL_2575	AHJ13816.1	putative periplasmic substrate-binding protein	2.66	1	1	0	0	41984860
SMUL_2577	AHJ13818.1	2-oxoglutarate carboxylase	14.97	5	5	74854193	2.29437e+07	2.12414e+07
SMUL_2578	AHJ13819.1	invasion antigen CiaB	10	5	5	5.08692e+07	5.79456e+07	5.11724e+07
SMUL_2587	AHJ13828.1	phosphate ABC transporter, periplasmic phosphate-binding protein PstS	15.32	3	3	37496250	2.0042e+07	7.07528e+07
SMUL_2589	AHJ13830.1	putative DOPA dioxygenase	4.67	1	1	0	94761745	0
SMUL_2592	AHJ13833.1	methyl-accepting chemotaxis protein	4.91	1	3	1.1501e+08	0	0
SMUL_2596	AHJ13837.1	PhoU-like protein	7.21	1	1	0	0	0
SMUL_2598	AHJ13839.1	two-component system histidine kinase	3	1	1	2.94485e+06	0	0
SMUL_2606	AHJ13847.1	putative NAD(P)H oxidoreductase YrkL-like	4.81	1	1	0	0	0
SMUL_2608	AHJ13849.1	7-cyano-7-deazaguanine synthase	6.19	1	1	8.8105e+06	2.19306e+07	1.55928e+07
SMUL_2610	AHJ13851.1	6-carboxy-5,6,7,8-tetrahydropterin synthase	6.11	1	1	0	4.78975e+06	0
SMUL_2611	AHJ13852.1	dUTPase	29.31	4	4	2.70447e+08	0	377802
SMUL_2614	AHJ13855.1	PhoH family protein	13.33	4	4	1.00594e+08	0	0
SMUL_2622	AHJ13863.1	rhodanese domain-containing protein	5.19	1	1	3.37586e+06	0	0
SMUL_2625	AHJ13866.1	S-ribosylhomocysteine lyase	52.1	6	6	8.7346e+07	2.32583e+08	2.06591e+08
SMUL_2629	AHJ13870.1	hypothetical protein SMUL_2629	23.44	1	1	2.69345e+07	3.1011e+06	3.05499e+07
SMUL_2630	AHJ13871.1	pyruvate-ferredoxin/flavodoxin oxidoreductase	63.69	64	64	2.62986e+09	5.92919e+09	2.94784e+09
SMUL_2632	AHJ13873.1	hypothetical protein SMUL_2632	65.92	12	12	1.67815e+08	9.26923e+07	1.03097e+08
SMUL_2638	AHJ13879.1	putative NADH-dependent butanol dehydrogenase A	47.77	14	14	2.43294e+08	2.04815e+08	1.36041e+08
SMUL_2641	AHJ13882.1	phosphoribosylglycinamide formyltransferase 2	33.42	8	8	4.95262e+08	5.11504e+08	2.78528e+08
SMUL_2645	AHJ13886.1	SSU ribosomal protein S9p (S16e)	46.92	5	5	6.54972e+08	9.22191e+08	7.88595e+08
SMUL_2646	AHJ13887.1	LSU ribosomal protein L13p (L13Ae)	52.82	8	8	3.03534e+08	3.52285e+08	1.89514e+08
SMUL_2652	AHJ13893.1	Cbb3-type cytochrome c oxidase subunit CcoP	4.61	1	1	0	0	0
SMUL_2656	AHJ13897.1	putative two-component response regulator	5.83	1	1	1.29501e+07	0	0
SMUL_2657	AHJ13898.1	putative two-component sensor histidine kinase	4.18	2	2	44018919	0	8.49818e+06
SMUL_2659	AHJ13900.1	carbamoyl-phosphate synthase small chain	31.91	12	12	4.27652e+08	4.27086e+08	2.9645e+08
SMUL_2660	AHJ13901.1	hypothetical protein SMUL_2660	68.48	12	12	2.6605e+08	1.87943e+08	2.37912e+08
SMUL_2663	AHJ13904.1	adenylosuccinate synthetase	51.57	19	19	8.19795e+08	6.29548e+08	4.91275e+08
SMUL_2664	AHJ13905.1	ATP phosphoribosyltransferase regulatory subunit	19.37	5	5	5.99552e+07	9.78094e+07	1.38996e+08
SMUL_2665	AHJ13906.1	aminotransferase	47.43	13	13	5.87378e+08	9.34799e+08	6.22318e+08
SMUL_2668	AHJ13909.1	phosphoglycolate phosphatase	13.3	2	2	1.42286e+07	0	0
SMUL_2669	AHJ13910.1	transketolase	34.49	15	15	2.47232e+08	4.9621e+08	2.21254e+08
SMUL_2670	AHJ13911.1	farnesyl diphosphate synthase	5.59	1	1	0	39705219	71419272
SMUL_2672	AHJ13913.1	transcriptional regulatory protein	24.76	2	2	4.80227e+07	0	4.89123e+07
SMUL_2673	AHJ13914.1	aspartate 1-decarboxylase	32.23	3	3	16760158	1.2832e+08	9.5925e+07
SMUL_2674	AHJ13915.1	UDP-N-acetylmuramoylalanyl-D-glutamate--2,6- diaminopimelate ligase	9.61	4	4	2.6348e+07	0	2.81733e+06
SMUL_2676	AHJ13917.1	NifU-like domain-containing protein	62.37	3	3	1.56759e+07	1.17583e+08	150071943
SMUL_2677	AHJ13918.1	LSU ribosomal protein L17p	38.71	3	3	9.49182e+07	2.67497e+08	2.64373e+08
SMUL_2678	AHJ13919.1	DNA-directed RNA polymerase alpha subunit	69.73	19	19	2.26369e+09	1.7443e+09	9.53407e+08
SMUL_2679	AHJ13920.1	SSU ribosomal protein S4p (S9e)	74.04	22	22	1.51428e+09	2.04819e+09	1.5596e+09
SMUL_2680	AHJ13921.1	SSU ribosomal protein S11p (S14e)	20	3	3	5.95852e+07	1.59677e+08	2.02177e+08
SMUL_2681	AHJ13922.1	SSU ribosomal protein S13p (S18e)	51.64	7	7	3.20713e+08	3.74684e+08	1.69138e+08
SMUL_2683	AHJ13924.1	translation initiation factor 1	44.44	3	3	2.44527e+08	152083204	246574725
SMUL_2684	AHJ13925.1	methionine aminopeptidase	7.14	1	1	0	4.55058e+07	103244201
SMUL_2686	AHJ13927.1	LSU ribosomal protein L15p (L27Ae)	28.36	3	3	196086677	22056201	2.0677e+07
SMUL_2687	AHJ13928.1	SSU ribosomal protein S5p (S2e)	63.27	10	10	8.11362e+08	9.94626e+08	1.09729e+09
SMUL_2688	AHJ13929.1	LSU ribosomal protein L18p (L5e)	51.69	6	6	4.72907e+08	2.15858e+08	4.24885e+08
SMUL_2689	AHJ13930.1	LSU ribosomal protein L6p (L9e)	42.13	8	8	1.09611e+08	3.80361e+08	4.08626e+08
SMUL_2690	AHJ13931.1	SSU ribosomal protein S8p (S15Ae)	70.23	11	11	9.971e+08	1.14912e+09	9.34225e+08
SMUL_2691	AHJ13932.1	SSU ribosomal protein S14p (S29e), Zinc-independent	18.03	1	1	0	95090388	0
SMUL_2692	AHJ13933.1	LSU ribosomal protein L5p (L11e)	64.09	9	9	5.99812e+08	559387264	5.84505e+08
SMUL_2693	AHJ13934.1	LSU ribosomal protein L24p (L26e)	48.72	4	4	8.7523e+07	1.78035e+08	3.46834e+08
[truncated: 147 more rows]

## Sheet: PyPCE-ME
locus_tag	Protein_ID	Description	ΣCoverage	Σ# Unique Peptides	Σ# Peptides	A: Area	B: Area	C: Area
[truncated: 942 more rows]

[truncated: 9 more sheets: PyPCE-SF, PyNi-ME, PyNi-SF, FoFu-ME, FoFu-SF, FoPCE-ME, FoPCE-SF, FoNi-ME, FoNi-SF]
