# Supplementary material for: Proteomics of the organohalide-respiring Epsilonproteobacterium Sulfurospirillum multivorans adapted to tetrachloroethene and other energy substrates
Source: Sci Rep. 2015 Sep 21;5:13794. doi: 10.1038/srep13794 (PMC4585668; doi:10.1038/srep13794)
Supplement: Supplementary Dataset 2 [file srep13794-s3.xls]

## Sheet: Manual
This table lists the proteins which were either identified or quantified in at least on sample extracted from PCE-grown cells
and was neither identified nor quantified in any of the samples extracted from cells grown with fumarate or nitrate as electron acceptor.

## Sheet: Unique_proteins_PCE
Accession	Locus Tag	Description	Py/PCE-ME	Py/PCE-SF	Fo/PCE-ME	Fo/PCE-SF
584600696	SMUL_0061	HTH-type transcriptional regulator	n.a.	n.a.	n.a.	7.09688
584600704	SMUL_0069	ammeMemoRadiSam system protein B, Memo family protein	n.a.	n.a.	n.a.	Ident
584600706	SMUL_0071	ammeMemoRadiSam system protein A, AMMECR1	n.a.	n.a.	n.a.	8.16458
584600881	SMUL_0251	putative RNA binding protein	n.a.	n.a.	n.a.	Ident
584600884	SMUL_0254	hypothetical protein SMUL_0254	n.a.	n.a.	n.a.	Ident
584600946	SMUL_0316	glycerol-3-phosphate acyltransferase	n.a.	n.a.	Ident	n.a.
584601008	SMUL_0378	flagellar biosynthesis protein FlhF	n.a.	Ident	n.a.	n.a.
584601042	SMUL_0413	TraG-like protein	n.a.	Ident	n.a.	Ident
584601210	SMUL_0587	hypothetical protein SMUL_0587	n.a.	n.a.	Ident	n.a.
584601212	SMUL_0589	hypothetical protein SMUL_0589	n.a.	n.a.	Ident	n.a.
584601231	SMUL_0608	hypothetical protein SMUL_0608	Ident	n.a.	n.a.	n.a.
584601358	SMUL_0741	cytochrome d ubiquinol oxidase subunit I	Ident	n.a.	n.a.	n.a.
584601481	SMUL_0866	putative membrane-bound lytic murein transglycosylase D	n.a.	Ident	n.a.	n.a.
584601500	SMUL_0885	membrane protein, YggT-like	Ident	n.a.	n.a.	n.a.
584601525	SMUL_0910	hypothetical protein SMUL_0910	n.a.	Ident	n.a.	n.a.
584601606	SMUL_0992	recombinase-like protein	n.a.	n.a.	n.a.	Ident
584601611	SMUL_0997	hypothetical protein SMUL_0997	n.a.	Ident	n.a.	n.a.
584601624	SMUL_1010	hypothetical protein SMUL_1010	n.a.	n.a.	7.1249	n.a.
584601625	SMUL_1011	ATP-grasp family protein	n.a.	n.a.	Ident	n.a.
584601651	SMUL_1037	lysophospholipase L1-like protein	n.a.	n.a.	n.a.	Ident
584601668	SMUL_1054	putative membrane protein	Ident	n.a.	n.a.	n.a.
584601726	SMUL_1112	L-serine dehydratase	n.a.	n.a.	n.a.	Ident
584601788	SMUL_1175	zona occludens toxin domain-containing protein	n.a.	n.a.	Ident	n.a.
584601802	SMUL_1191	VapB protein (antitoxin to VapC)	Ident	n.a.	n.a.	n.a.
584601806	SMUL_1195	hypothetical protein SMUL_1195	n.a.	n.a.	n.a.	Ident
584601811	SMUL_1200	hypothetical protein SMUL_1200	Ident	n.a.	n.a.	n.a.
584601826	SMUL_1215	fprA-like type A flavoprotein	Ident	Ident	n.a.	n.a.
584601837	SMUL_1228	putative signal transduction protein	n.a.	n.a.	Ident	n.a.
584601915	SMUL_1306	soluble, cytoplasmic ECH-like hydrogenase, 4Fe-4S cluster ferredoxin subunit CooF-like	n.a.	Ident	n.a.	n.a.
584601952	SMUL_1343	putative diguanylate cyclase (GGDEF domain)	n.a.	n.a.	n.a.	Ident
584601989	SMUL_1380	hypothetical protein SMUL_1380	n.a.	n.a.	n.a.	Ident
584601999	SMUL_1390	flagellar hook-associated protein FlgK	n.a.	n.a.	7.48573	8.22184
584602019	SMUL_1410	transcriptional regulator	n.a.	Ident	n.a.	n.a.
584602023	SMUL_1414	hypothetical protein SMUL_1414	n.a.	n.a.	7.86508	7.95668
584602127	SMUL_1519	methyl-accepting chemotaxis protein	7.11089	Ident	n.a.	n.a.
584602134	SMUL_1526	fumarate reductase-like protein	n.a.	Ident	n.a.	n.a.
584602138	SMUL_1530	alkylhydroperoxidase AhpD family protein	Ident	n.a.	n.a.	Ident
584602140	SMUL_1532	tetrachloroethene reductive dehalogenase membrane anchor PceB	8.89625	n.a.	8.9282	n.a.
584602141	SMUL_1533	IscU/NifU-like protein	8.76404	9.41393	6.26001	8.52622
584602144	SMUL_1536	reductive dehalogenase catalytic subunit RdhA	n.a.	n.a.	Ident	Ident
584602149	SMUL_1541	putative quinol dehydrogenase, periplasmic subunit	8.44296	n.a.	8.05791	Ident
584602151	SMUL_1543	adenosylcobinamide-phosphate synthase CbiB	Ident	n.a.	n.a.	n.a.
584602154	SMUL_1546	cobyric acid synthase CbiP	8.29288	9.18035	8.60645	9.33952
584602156	SMUL_1548	cysteine-rich domain protein	Ident	8.28127	n.a.	8.07147
584602159	SMUL_1551	sirohydrochlorin cobaltochelatase CbiK	8.802	9.54913	9.09188	9.57297
584602162	SMUL_1554	corrinoid ABC transporter, B12-binding component BtuF	8.3853	8.93962	8.25867	7.84342
584602164	SMUL_1556	cobalt-precorrin-6 synthase, anaerobic CbiD	n.a.	Ident	n.a.	7.03574
584602165	SMUL_1557	cobalt-precorrin-6y C5-methyltransferase CbiE	n.a.	6.96355	n.a.	Ident
584602166	SMUL_1558	cobalt-precorrin-6y C15-methyltransferase [decarboxylating] CbiT	8.84082	8.98329	8.93403	9.30193
584602168	SMUL_1560	cobalt-precorrin-4 C11-methyltransferase CbiF	8.27247	9.38256	8.25544	9.45538
584602169	SMUL_1561	cobalamin biosynthesis protein CbiG	n.a.	Ident	n.a.	n.a.
584602170	SMUL_1562	cobalt-precorrin-3b C17-methyltransferase CbiH	8.75407	7.66914	8.74642	7.89759
584602174	SMUL_1566	cobyrinic acid A,C-diamide synthase CbiA	n.a.	7.19194	n.a.	Ident
584602176	SMUL_1568	precorrin-2 dehydrogenase (NAD-dependent)	7.93009	7.68952	7.9073	7.82695
584602195	SMUL_1587	hypothetical protein SMUL_1587	n.a.	n.a.	n.a.	Ident
584602209	SMUL_1602	phosphoenolpyruvate synthase	n.a.	n.a.	Ident	Ident
584602230	SMUL_1624	putative cell division protein	Ident	n.a.	n.a.	n.a.
584602238	SMUL_1632	putative substrate-specific component of nickel/cobalt ECF transporter, NikM	Ident	n.a.	n.a.	n.a.
584602258	SMUL_1652	nitrogenase (iron-iron) beta chain	n.a.	n.a.	n.a.	Ident
584602259	SMUL_1653	nitrogenase (iron-iron) delta chain	n.a.	n.a.	Ident	n.a.
584602274	SMUL_1669	nitrogenase iron-molybdenum cofactor biosynthesis protein, NifX-like	n.a.	7.55968	n.a.	7.94524
584602277	SMUL_1672	iron-sulfur cluster-binding/ATPase domain protein, MinD superfamily	n.a.	Ident	n.a.	Ident
584602294	SMUL_1690	hypothetical protein SMUL_1690	n.a.	n.a.	Ident	n.a.
584602318	SMUL_1715	methyl-accepting chemotaxis protein	n.a.	n.a.	n.a.	6.98622
584602337	SMUL_1734	TraG family protein	n.a.	n.a.	n.a.	Ident
584602351	SMUL_1748	hypothetical protein SMUL_1748	Ident	n.a.	n.a.	n.a.
584602354	SMUL_1751	hypothetical protein SMUL_1751	Ident	n.a.	n.a.	n.a.
584602366	SMUL_1763	hypothetical protein SMUL_1763	n.a.	n.a.	n.a.	Ident
584602367	SMUL_1764	hypothetical protein SMUL_1764	n.a.	Ident	n.a.	Ident
584602396	SMUL_1793	putative DNA breaking-rejoining enzyme	n.a.	Ident	n.a.	n.a.
584602415	SMUL_1812	DNA/RNA helicase, SNF2 family	n.a.	n.a.	Ident	n.a.
584602500	SMUL_1897	DNA breaking-rejoining enzyme	n.a.	n.a.	Ident	n.a.
584602575	SMUL_1972	diguanylate cyclase	n.a.	n.a.	n.a.	Ident
584602593	SMUL_1990	hypothetical protein SMUL_1990	Ident	Ident	6.80352	n.a.
584602603	SMUL_2000	hypothetical protein SMUL_2000	n.a.	n.a.	n.a.	Ident
584602606	SMUL_2003	hypothetical protein SMUL_2003	n.a.	Ident	n.a.	n.a.
584602622	SMUL_2019	thioredoxin domain-containing protein	n.a.	Ident	n.a.	n.a.
584602628	SMUL_2025	hypothetical protein SMUL_2025	n.a.	Ident	n.a.	n.a.
584602692	SMUL_2089	K+ Transporter family protein	Ident	n.a.	7.09108	n.a.
584602729	SMUL_2128	alpha/beta hydrolase fold protein	n.a.	Ident	n.a.	n.a.
584602792	SMUL_2191	putative cytochrome b/c	Ident	n.a.	n.a.	n.a.
584602798	SMUL_2197	2-methylcitrate synthase	n.a.	n.a.	n.a.	Ident
584602805	SMUL_2204	flagellar basal-body rod protein FlgG	n.a.	n.a.	n.a.	Ident
584602841	SMUL_2240	hypothetical protein SMUL_2240	n.a.	n.a.	n.a.	Ident
584602912	SMUL_2311	two component sensor kinase	n.a.	n.a.	Ident	n.a.
584602914	SMUL_2313	dimethylsulfoxide reductase DmsB	8.63442	n.a.	n.a.	n.a.
584602926	SMUL_2325	undecaprenyldiphospho-muramoylpentapeptide beta-N- acetylglucosaminyltransferase	Ident	n.a.	n.a.	n.a.
584602935	SMUL_2340	bifunctional protein Aas	n.a.	Ident	n.a.	n.a.
584602948	SMUL_2353	transcriptional regulatory protein CitB, DpiA	n.a.	n.a.	n.a.	Ident
584602967	SMUL_2373	EAL domain-containing regulatory protein	n.a.	n.a.	n.a.	Ident
584602968	SMUL_2374	hypothetical protein SMUL_2374	n.a.	n.a.	n.a.	Ident
584603022	SMUL_2428	putative plasmid stabilization protein RelE-like	Ident	n.a.	n.a.	n.a.
584603047	SMUL_2454	membrane-associated TPR containing protein	n.a.	n.a.	n.a.	8.31449
584603161	SMUL_2572	two-component regulator	n.a.	n.a.	n.a.	Ident
584603198	SMUL_2609	7-carboxy-7-deazaguanine synthase	n.a.	Ident	n.a.	n.a.
584603210	SMUL_2621	hemerythrin-like iron-binding protein	n.a.	n.a.	Ident	n.a.
584603239	SMUL_2650	putative membrane protein	n.a.	n.a.	Ident	n.a.
584603250	SMUL_2661	putative periplasmic protein	Ident	n.a.	n.a.	n.a.
584603352	SMUL_2765	ferrous iron transport protein B	n.a.	n.a.	n.a.	Ident
584603357	SMUL_2770	putative RNA polymerase sigma factor FecI	n.a.	n.a.	Ident	n.a.
584603379	SMUL_2792	ABC transporter, permease	n.a.	n.a.	Ident	n.a.
584603427	SMUL_2841	octahem cytochrome c sulphite reductase MccA	n.a.	n.a.	n.a.	Ident
584603456	SMUL_2871	formate dehydrogenase, cytochrome b subunit FdhI	Ident	n.a.	Ident	n.a.
584603461	SMUL_2876	transposase, IS4	n.a.	n.a.	Ident	n.a.
584603467	SMUL_2883	TonB-like protein	Ident	n.a.	n.a.	n.a.
584603483	SMUL_2899	formate dehydrogenase, cytochrome B subunit	n.a.	Ident	n.a.	n.a.
584603513	SMUL_2929	3-oxoacyl-[acyl-carrier-protein] reductase FabG	Ident	n.a.	n.a.	n.a.
584603515	SMUL_2931	hypothetical protein SMUL_2931	n.a.	n.a.	n.a.	Ident
584603534	SMUL_2950	urea carboxylase	n.a.	n.a.	n.a.	Ident
584603556	SMUL_2972	putative amino acid transporter, AAT family	n.a.	n.a.	n.a.	Ident
584603568	SMUL_2984	membrane-bound lytic murein transglycosylase A	n.a.	n.a.	n.a.	Ident
584603574	SMUL_2990	cysteine-rich CPXCG protein	n.a.	n.a.	n.a.	Ident
584603652	SMUL_3077	YtkA-like protein	n.a.	n.a.	n.a.	Ident
584603682	SMUL_3108	rhodanese domain protein	n.a.	n.a.	Ident	n.a.
584603711	SMUL_3137	putative metallophosphoesterase	n.a.	n.a.	n.a.	Ident
584603755	SMUL_3181	putative glycosyltransferase	n.a.	n.a.	n.a.	Ident
584603793	SMUL_3219	glycerate kinase	n.a.	n.a.	n.a.	Ident
584603844	SMUL_3275	putative polysulfide reductase, chain A	Ident	n.a.	n.a.	n.a.
584603867	SMUL_3298	flagellar hook protein FlgE-like	n.a.	n.a.	n.a.	Ident
