# Supplementary material for: Proteomics of the organohalide-respiring Epsilonproteobacterium Sulfurospirillum multivorans adapted to tetrachloroethene and other energy substrates
Source: Sci Rep. 2015 Sep 21;5:13794. doi: 10.1038/srep13794 (PMC4585668; doi:10.1038/srep13794)
Supplement: Supplementary Dataset 3 [file srep13794-s4.xls]

## Sheet: Manual
This table includes the differential comparison of samples extracted from PCE-grown cells versus fumarate or nitrate
This data was used as the basis for the volcano plots (Fig. S2). Data were logarithmized and normalized before included in this table.
The following criteria were used to identify a protein as differentially expressed (marked red) for each of the eight comparisons :
Quantified proteins	quantified in min. two biological replicates
Comparison of samples:
p-value (T-test)	<0.05
ratio	3 fold change	equals log10:	0.477121
Or
p-value (T-test)	<0.01
ratio	2-fold change	equals log10:	0.30103
Proteins are marked, when the ratio follows a trend in at least three of the four growth conditions, membrane extract and soluble fraction handled seperately: red for higher amount in PCE-grown cells, orange for lower amount in PCE-grown cells
Marked in yellow are proteins which were found to be present in elevated amounts in all PCE-samples but passed the p-Value and/or ratio in one or few samples
Proteins just identified in one or more of the samples cannot be included in this differential comparison
Proteins quantified in PCE-grown cells and not identified in the condition compared to (and vice versa) are treated as differentially expressed

## Sheet: Data
			Py/PCE-ME vs Py/Fu-ME		Py/PCE-SF vs Py/Fu-SF		Py/PCE-ME vs Py/Ni-ME		Py/PCE-SF vs PyNi-SF		Fo/PCE-ME vs Fo/Fu-ME		Fo/PCE-SF vs Fo/Fu-SF		Fo/PCE-ME vs Fo/Ni-ME		Fo/PCE-SF vs Fo/Ni-SF
Locus Tag	Accession	Description	p-Value	Ratio	p-Value	Ratio	p-Value	Ratio	p-Value	Ratio	p-Value	Ratio	p-Value	Ratio	p-Value	Ratio	p-Value	Ratio
SMUL_2229	584602830	(S)-2-hydroxy-acid oxidase											0.0602184	0.709261
SMUL_0528	584601151	16S rRNA (guanine527-N7)-methyltransferase
SMUL_2288	584602889	16S rRNA processing protein RimM
SMUL_3215	584603789	1-deoxy-D-xylulose 5-phosphate reductoisomerase					0.988178	0.00561497			0.664504	-0.218937			0.405294	-0.455955	0.706931	0.0515719
SMUL_0973	584601588	2-isopropylmalate synthase
SMUL_2197	584602798	2-methylcitrate synthase
SMUL_2577	584603166	2-oxoglutarate carboxylase					0.0806198	-0.484242			0.0012626	-0.845364			0.0136035	-0.729883
SMUL_2293	584602894	3-deoxy-D-manno-octulosonic-acid transferase
SMUL_0018	584600654	3-isopropylmalate dehydratase large subunit											0.000346116	-1.81448
SMUL_0019	584600655	3-isopropylmalate dehydratase small subunit
SMUL_2929	584603513	3-oxoacyl-[acyl-carrier-protein] reductase FabG
SMUL_3179	584603753	3-oxoacyl-[acyl-carrier-protein] reductase FabG													0.853683	-0.086762
SMUL_1465	584602073	4Fe4S ferredoxin domain-containing protein
SMUL_1636	584602242	4-hydroxythreonine-4-phosphate dehydrogenase
SMUL_1045	584601659	5-methyltetrahydropteroyltriglutamate-- homocysteine methyltransferase									0.000105942	-2.16651	0.00042744	-1.19521	0.000596912	-2.33532	0.000314594	-1.41635
SMUL_0901	584601516	5-methylthioribose kinase
SMUL_2609	584603198	7-carboxy-7-deazaguanine synthase
SMUL_2305	584602906	8-amino-7-oxononanoate synthase
SMUL_3141	584603715	ABC transporter ATPase
SMUL_1320	584601929	ABC transporter membrane fusion protein, PltH-like
SMUL_1355	584601964	ABC transporter, ATP-binding protein
SMUL_2962	584603546	ABC transporter, periplasmic binding protein
SMUL_2792	584603379	ABC transporter, permease
SMUL_2833	584603419	ABC transporter, permease
SMUL_2791	584603378	ABC-type transporter, ATPase component
SMUL_2863	584603448	ABC-type tungstate transport system, ATP-binding protein
SMUL_2212	584602813	acetate permease ActP
SMUL_2525	584603118	acetyl-coenzyme A carboxyl transferase alpha chain					0.00533912	0.663926			0.198376	-0.741795			0.551275	0.34972
SMUL_0704	584601321	acetyl-coenzyme A carboxyl transferase beta chain
SMUL_2211	584602812	acetyl-coenzyme A synthetase									0.821364	-0.0811074	0.00228578	-0.827609	0.127386	-0.845326	2.86346e-05	-1.57527
SMUL_3186	584603760	acetyltransferase
SMUL_2635	584603224	acetyltransferase domain-containing protein
SMUL_1374	584601983	ACT domain-containing protein									0.498382	-0.303989	0.0512113	0.261644	0.273832	-0.590255	0.448289	-0.0408153
SMUL_2946	584603530	adenine specific DNA methyltransferase NlaIII-like
SMUL_1543	584602151	adenosylcobinamide-phosphate synthase CbiB
SMUL_2041	584602644	adenosylmethionine-8-amino-7-oxononanoate aminotransferase
SMUL_2590	584603179	adenylosuccinate lyase
SMUL_2216	584602817	agmatine deiminase family protein
SMUL_0913	584601528	alanyl-tRNA editing protein AlaX-M
SMUL_0213	584600843	aldehyde dehydrogenase
SMUL_2101	584602704	aldehyde oxidoreductase
SMUL_1329	584601938	Aldo_keto_red family protein
SMUL_3225	584603799	alkyl hydroperoxide reductase protein C
SMUL_1530	584602138	alkylhydroperoxidase AhpD family protein
SMUL_2200	584602801	alkylphosphonate utilization operon protein PhnA
SMUL_2512	584603105	allophanate hydrolase 2 subunit 2
SMUL_2949	584603533	allophanate hydrolase chain A
SMUL_1262	584601871	alpha/beta hydrolase family protein											0.00153293	-1.42465
SMUL_2128	584602729	alpha/beta hydrolase fold protein
SMUL_1550	584602158	alpha-ribazole phosphatase CobC
SMUL_0467	584601096	amino acid ABC transporter, ATP-binding protein LivF-like
SMUL_0643	584601266	amino acid ABC transporter, ATP-binding protein LivF-like					0.364936	0.312765			0.952155	0.0131712			0.14319	0.279424
SMUL_0466	584601095	amino acid ABC transporter, ATP-binding protein LivG-like
SMUL_0642	584601265	amino acid ABC transporter, ATP-binding protein LivG-like
SMUL_0376	584601006	aminopeptidase					0.193906	-0.182538			0.110142	0.811773			0.378162	-0.245384
SMUL_0071	584600706	ammeMemoRadiSam system protein A, AMMECR1
SMUL_0069	584600704	ammeMemoRadiSam system protein B, Memo family protein
SMUL_1681	584602286	anaerobic C4-dicarboxylate transporter
SMUL_2338	584602933	anthranilate synthase component II											0.0167869	0.494657			0.0426096	0.977461
SMUL_1242	584601851	antitoxin-like protein
SMUL_1508	584602116	arginyl-tRNA--protein transferase
SMUL_3146	584603720	arsenate reductase, chain A
SMUL_3120	584603694	arsenite oxidase subunit AioA									0.000800786	1.21411			0.0630013	0.349988
SMUL_3119	584603693	arsenite oxidase subunit AioB
SMUL_2673	584603262	aspartate 1-decarboxylase											0.018595	-0.728563			0.000561603	-1.24523
SMUL_2283	584602884	aspartate aminotransferase family protein											0.561829	0.252385			0.763817	0.139041
SMUL_0066	584600701	ATP citrate lyase, subunit 1
SMUL_0067	584600702	ATP citrate lyase, subunit 2
SMUL_1395	584602004	ATP synthase chain A
SMUL_2158	584602759	ATPase
SMUL_2221	584602822	ATPase domain-containing protein
SMUL_1504	584602112	ATPase YjeE/YdiB-like
SMUL_0120	584600751	ATPase, AAA family
SMUL_2265	584602866	ATP-dependent Clp protease ATP-binding subunit ClpA
SMUL_1088	584601702	ATP-dependent DNA helicase RecG
SMUL_2182	584602783	ATP-dependent DNA helicase RecQ
SMUL_1694	584602298	ATP-dependent zinc metalloproteinase
SMUL_1011	584601625	ATP-grasp family protein
SMUL_1676	584602281	ATP-utilizing enzyme of the PP-loop superfamily
SMUL_0817	584601433	autotransporter domain-containing protein
SMUL_2935	584603519	beta-ketoacyl synthase domain-containing protein
SMUL_1249	584601858	beta-lactamase
SMUL_1400	584602009	BglX-like periplasmic glycosyl hydrolase
SMUL_1545	584602153	bifunctional cobamide biosynthesis protein CobU
SMUL_2483	584603076	bifunctional polysaccharide biosynthesis protein											0.00906688	-0.895302
SMUL_2340	584602935	bifunctional protein Aas
SMUL_3102	584603676	C_GCAxxG_C_C family protein
SMUL_0731	584601348	C4-dicarboxylate transport protein
SMUL_2818	584603404	C4-dicarboxylate transporter DcuA
SMUL_2463	584603056	cache domain-containing membrane protein
SMUL_2270	584602871	carbon storage regulator
SMUL_2978	584603562	carboxynorspermidine decarboxylase							0.162046	0.140583			0.562984	0.179765			0.997618	0.000931733
SMUL_0671	584601288	carboxy-terminal processing protease
SMUL_2648	584603237	Cas 4 domain-containing protein
SMUL_3224	584603798	catalase
SMUL_2748	584603335	cation-transporting ATPase
SMUL_2655	584603244	Cbb3-type cytochrome c oxidase subunit CcoN
SMUL_2652	584603241	Cbb3-type cytochrome c oxidase subunit CcoP							0.0435387	-0.708153	0.102047	0.417022	0.716283	-0.0591574	0.0141483	1.0344
SMUL_2478	584603071	CDP-glucose 4,6-dehydratase									0.991482	-0.00370712			0.937684	-0.0295219
SMUL_1599	584602206	cell division protein FtsK									0.00348471	-0.592123			0.388955	-0.275517
SMUL_1105	584601719	cell division topological specificity factor MinE
SMUL_1254	584601863	CHAD domain-containing protein
SMUL_0736	584601353	chaperone protein DnaJ
SMUL_1052	584601666	CheB-type methylesterase
SMUL_1051	584601665	chemotaxis protein methyltransferase CheR
SMUL_2738	584603326	chemotaxis protein, CheY-like
SMUL_2947	584603531	chemotaxis regulator
SMUL_2726	584603315	CheY-P phosphatase CheC							0.587286	-0.118268
SMUL_0680	584601297	chromosome-partitioning protein ParA
SMUL_1561	584602169	cobalamin biosynthesis protein CbiG
SMUL_1559	584602167	cobalt-precorrin-2 C20-methyltransferase CbiL
SMUL_1562	584602170	cobalt-precorrin-3b C17-methyltransferase CbiH
SMUL_1560	584602168	cobalt-precorrin-4 C11-methyltransferase CbiF
SMUL_1556	584602164	cobalt-precorrin-6 synthase, anaerobic CbiD
SMUL_1558	584602166	cobalt-precorrin-6y C15-methyltransferase [decarboxylating] CbiT
SMUL_1557	584602165	cobalt-precorrin-6y C5-methyltransferase CbiE
SMUL_1555	584602163	cobalt-precorrin-8x methylmutase CbiC							0.0628569	2.16635							0.000128739	2.44805
SMUL_1546	584602154	cobyric acid synthase CbiP
SMUL_1566	584602174	cobyrinic acid A,C-diamide synthase CbiA
SMUL_1406	584602015	coenzyme A biosynthesis bifunctional protein CoaBC
SMUL_0756	584601373	colicin V production protein-like
SMUL_3002	584603586	competence protein ComM
SMUL_0632	584601255	CopG-like DNA-binding protein					0.866402	0.0740249
SMUL_1554	584602162	corrinoid ABC transporter, B12-binding component BtuF
SMUL_1140	584601754	CRISPR-associated endoribonuclease Cas6					0.590601	0.0990188
SMUL_2442	584603035	crotidine 5'-phosphate decarboxylase															0.253582	0.159971
SMUL_0546	584601169	cyclic AMP receptor-like protein
SMUL_2990	584603574	cysteine-rich CPXCG protein
SMUL_1548	584602156	cysteine-rich domain protein
SMUL_1638	584602244	cytochrome b
SMUL_3053	584603630	cytochrome c 553															0.119495	-0.225972
SMUL_0150	584600780	cytochrome c domain-containing integral membrane protein
SMUL_2125	584602726	cytochrome c domain-containing protein
SMUL_0337	584600967	cytochrome c family protein
SMUL_0925	584601540	cytochrome c oxidase assembly copper delivery protein
SMUL_1187	584601798	cytochrome c oxidase subunit 1-like protein											0.5587	0.403227
SMUL_0575	584601198	cytochrome c551 peroxidase									0.633399	0.0702053
SMUL_2170	584602771	cytochrome c552
SMUL_0890	584601505	cytochrome c552 NrfA									0.177742	-0.937358			0.0971849	-1.7237
SMUL_0184	584600814	cytochrome c553
SMUL_0956	584601571	cytochrome c-553															0.51886	-0.145548
SMUL_0741	584601358	cytochrome d ubiquinol oxidase subunit I
SMUL_1082	584601696	cytochrome-like protein
SMUL_3040	584603617	D-3-phosphoglycerate dehydrogenase-like protein
SMUL_1086	584601700	de-hypoxanthine futalosine synthase											0.10979	0.734927
SMUL_0357	584600987	demethylmenaquinone methyltransferase
SMUL_1515	584602123	deoxyguanosinetriphosphate triphosphohydrolase
SMUL_1007	584601621	desuccinylase/aspartoacylase subfamily peptidase													0.134613	-0.510826	0.859294	-0.140662
SMUL_1008	584601622	desuccinylase/aspartoacylase subfamily peptidase
SMUL_2280	584602881	dethiobiotin synthetase
SMUL_0449	584601078	diguanylate cyclase
SMUL_1972	584602575	diguanylate cyclase
SMUL_2148	584602749	diguanylate cyclase
SMUL_0080	584600715	diguanylate cyclase domain-containing protein
SMUL_2192	584602793	diheme cytochrome c
SMUL_0177	584600807	dihydroorotase
SMUL_1956	584602559	dihydropteroate synthase									0.591503	0.117205
SMUL_0116	584600747	dimethyladenosine transferase
SMUL_2312	584602913	dimethylsulfoxide reductase DmsA
SMUL_2313	584602914	dimethylsulfoxide reductase DmsB
SMUL_2226	584602827	divalent cation transport protein CorA
SMUL_1106	584601720	divergent polysaccharide deacetylase family protein									0.469798	0.190564
SMUL_1897	584602500	DNA breaking-rejoining enzyme
SMUL_2485	584603078	DNA ligase [ATP]
SMUL_1953	584602556	DNA ligase [NAD(+)]					0.718672	-0.0769754
SMUL_0833	584601449	DNA polymerase III alpha subunit
SMUL_1100	584601714	DNA polymerase III subunit delta
SMUL_1957	584602560	DNA polymerase III subunit delta'
SMUL_0598	584601221	DNA polymerase III subunits gamma and tau
SMUL_2723	584603312	DNA primase
SMUL_2038	584602641	DNA recombination protein RmuC
SMUL_2017	584602620	DNA recombination-mediator protein A
SMUL_1120	584601734	DNA repair protein RadA
SMUL_1958	584602561	DNA replication regulator
SMUL_1812	584602415	DNA/RNA helicase, SNF2 family
SMUL_2636	584603225	DNA-3-methyladenine glycosylase
SMUL_0538	584601161	DNA-binding domain-containing protein
SMUL_1244	584601853	DNA-damage-inducible protein D
SMUL_2059	584602662	DnaJ-like protein DjlA
SMUL_2981	584603565	DsrE-like family protein
SMUL_3191	584603765	dTDP-4-amino-4,6-dideoxy-D-glucose transaminase
SMUL_2486	584603079	dTDP-glucose 4,6-dehydratase											0.383859	-0.204614			0.0724607	0.363807
SMUL_2373	584602967	EAL domain-containing regulatory protein
SMUL_3056	584603633	efflux system, membrane fusion protein
SMUL_0199	584600829	epsilonproteobacterial nuoE-like protein
SMUL_0076	584600711	esterase											0.39158	-0.368162
SMUL_0358	584600988	exodeoxyribonuclease VII large subunit
SMUL_1190	584601801	exonuclease
SMUL_2145	584602746	exonuclease-endonuclease-phosphatase (EEP) domain-containing protein
SMUL_2859	584603444	family 3 extracellular solute-binding protein
SMUL_0312	584600942	ferredoxin
SMUL_1235	584601844	ferredoxin
SMUL_0948	584601563	ferredoxin thioredoxin reductase-like protein
SMUL_3083	584603658	ferric iron ABC transporter, iron-binding protein
SMUL_1430	584602039	ferrichrome-iron receptor
SMUL_2218	584602819	ferrous iron transport protein B
SMUL_2718	584603307	ferrous iron transport protein B
SMUL_2765	584603352	ferrous iron transport protein B
SMUL_1573	584602181	FeS cluster binding motif-containing flavoprotein
SMUL_2825	584603411	Fic family protein
SMUL_0139	584600769	FixG-like membrane-integral 4Fe4S cluster protein
SMUL_2649	584603238	FixH domain-containing protein
SMUL_1094	584601708	flagellar assembly factor FliW
SMUL_0298	584600928	flagellar assembly protein FliH					0.717886	-0.200023			0.441582	0.19998	0.114434	-0.445808	0.18794	0.989491	0.0225042	-0.573755
SMUL_3297	584603866	flagellar basal-body rod modification protein FlgD
SMUL_2204	584602805	flagellar basal-body rod protein FlgG
SMUL_0378	584601008	flagellar biosynthesis protein FlhF
SMUL_1119	584601733	flagellar biosynthesis protein FliL									0.0489314	-0.337571			0.00982301	-0.747707
SMUL_1381	584601990	flagellar biosynthesis protein FliS
SMUL_3298	584603867	flagellar hook protein FlgE-like
SMUL_1390	584601999	flagellar hook-associated protein FlgK
SMUL_1598	584602205	flagellar hook-associated protein FlgL											0.006671	1.86844			0.00808618	1.77268
SMUL_1382	584601991	flagellar hook-associated protein FliD
SMUL_3296	584603865	flagellar hook-length control protein FliK
SMUL_1486	584602094	flagellar L-ring protein FlgH
SMUL_1357	584601966	flagellar motor rotation protein MotA
SMUL_1356	584601965	flagellar motor rotation protein MotB									0.412304	-0.296891			0.280102	-0.493706
SMUL_0296	584600926	flagellar M-ring protein FliF
SMUL_1386	584601995	flagellar P-ring protein FlgI
SMUL_2785	584603372	flavodoxin
SMUL_0127	584600758	FlgJ/Bax-like protein									0.45343	-0.327792
SMUL_2901	584603485	formate dehydrogenase, catalytic subunit alpha FdhA
SMUL_2899	584603483	formate dehydrogenase, cytochrome B subunit
SMUL_2871	584603456	formate dehydrogenase, cytochrome b subunit FdhI
SMUL_2900	584603484	formate dehydrogenase, iron-sulfur subunit FdhB
SMUL_0970	584601585	formate dehydrogenase, major subunit, selenocysteine-containing FdhA
SMUL_1215	584601826	fprA-like type A flavoprotein
SMUL_2709	584603298	Ftr1/P19 iron uptake system periplasmic protein p19									0.446575	0.336643
SMUL_3018	584603595	fumarate reductase-like flavoprotein
SMUL_1526	584602134	fumarate reductase-like protein
SMUL_0112	584600743	fumarylacetoacetate hydrolase family protein
SMUL_3221	584603795	GCN5-related N-acetyltransferase
SMUL_1250	584601859	GGDEF/EAL domain-containing signaling protein
SMUL_2479	584603072	glucose-1-phosphate cytidylyltransferase
SMUL_0886	584601501	glutamate--tRNA ligase
SMUL_0181	584600811	glutamine transport system permease GlnP													0.0633167	-0.773403
SMUL_0368	584600998	glutathione peroxidase
SMUL_3219	584603793	glycerate kinase
SMUL_0316	584600946	glycerol-3-phosphate acyltransferase
SMUL_2474	584603067	glycosyl transferase, family 2
SMUL_2492	584603085	glycosyltransferase
SMUL_2494	584603087	glycosyltransferase
SMUL_3184	584603758	glycosyltransferase
SMUL_3188	584603762	glycosyltransferase
SMUL_3185	584603759	glycosyltransferase / methyltransferase											0.00480741	-0.960155			0.0436235	-0.633306
SMUL_0532	584601155	GTP cyclohydrolase II					0.0384255	-0.563086									0.725703	0.186409
SMUL_1496	584602104	GTPase Era
SMUL_0021	584600657	hcp beta-lactamase family protein
SMUL_0025	584600661	hcp beta-lactamase family protein							0.154126	-0.798971
SMUL_2506	584603099	HD domain protein
SMUL_1210	584601821	HD/GAF domain-containing response regulator
SMUL_0164	584600794	HD_GYP domain-containing sensory transduction protein
SMUL_1311	584601920	HDIG domain protein
SMUL_1016	584601630	heavy metal resistance P-type ATPase
SMUL_2621	584603210	hemerythrin-like iron-binding protein
SMUL_0082	584600717	HipA domain-containing protein
SMUL_2928	584603512	histidine ammonia-lyase
SMUL_1136	584601750	histidine kinase
SMUL_2102	584602705	histidine kinase
SMUL_2763	584603350	histidine kinase
SMUL_2906	584603490	histidine kinase
SMUL_2973	584603557	histidine kinase
SMUL_2842	584603428	histidine kinase MccS
SMUL_1629	584602235	HIT family hydrolase
SMUL_2371	584602965	HIT family hydrolase
SMUL_2942	584603526	HMA domain-containing protein
SMUL_0556	584601179	holliday junction DNA helicase RuvB
SMUL_0325	584600955	homoserine kinase
SMUL_0657	584601274	homoserine O-acetyltransferase
SMUL_0142	584600772	HTH domain-containing protein
SMUL_0061	584600696	HTH-type transcriptional regulator
SMUL_0063	584600698	HTH-type transcriptional regulator
SMUL_1707	584602310	HTH-type transcriptional regulator, AraC family
SMUL_1224	584601835	hybrid sensory histidine kinase
SMUL_2391	584602985	hydrogenase 4 accessory protein							0.453038	-0.292569
SMUL_2385	584602979	hydrogenase-4 component C, membrane subunit
SMUL_2386	584602980	hydrogenase-4 component E, membrane-subunit
SMUL_0602	584601225	hydroxylamine reductase
SMUL_0024	584600660	hypothetical protein
SMUL_0026	584600662	hypothetical protein
SMUL_0034	584600670	hypothetical protein
SMUL_0058	584600693	hypothetical protein
SMUL_0123	584600754	hypothetical protein
SMUL_0174	584600804	hypothetical protein
SMUL_0180	584600810	hypothetical protein											0.0197626	0.920953
SMUL_0216	584600846	hypothetical protein
SMUL_0222	584600852	hypothetical protein
SMUL_0243	584600873	hypothetical protein					0.531262	0.34364			0.834857	-0.116656			0.139649	-0.39854
SMUL_0254	584600884	hypothetical protein
SMUL_0262	584600892	hypothetical protein
SMUL_0263	584600893	hypothetical protein					0.728894	0.0716359
SMUL_0305	584600935	hypothetical protein
SMUL_0338	584600968	hypothetical protein
SMUL_0340	584600970	hypothetical protein
SMUL_0353	584600983	hypothetical protein
SMUL_0370	584601000	hypothetical protein
SMUL_0387	584601017	hypothetical protein
SMUL_0391	584601021	hypothetical protein
SMUL_0417	584601046	hypothetical protein
SMUL_0420	584601049	hypothetical protein					0.863848	-0.0185008			0.140058	-0.249906			0.724244	0.0502774
SMUL_0423	584601052	hypothetical protein
SMUL_0429	584601058	hypothetical protein															0.159533	0.231668
SMUL_0439	584601068	hypothetical protein							0.227673	0.428259
SMUL_0448	584601077	hypothetical protein									0.174162	0.347527
SMUL_0470	584601099	hypothetical protein
SMUL_0507	584601130	hypothetical protein
SMUL_0523	584601146	hypothetical protein
SMUL_0526	584601149	hypothetical protein									0.221842	0.306319			0.465527	-0.172478
SMUL_0540	584601163	hypothetical protein
SMUL_0584	584601207	hypothetical protein					0.103485	-0.661287			0.265529	-0.330585			0.970803	0.0122938
SMUL_0587	584601210	hypothetical protein
SMUL_0589	584601212	hypothetical protein
SMUL_0604	584601227	hypothetical protein
SMUL_0608	584601231	hypothetical protein
SMUL_0626	584601249	hypothetical protein
SMUL_0630	584601253	hypothetical protein
SMUL_0721	584601338	hypothetical protein
SMUL_0739	584601356	hypothetical protein
SMUL_0760	584601377	hypothetical protein
SMUL_0761	584601378	hypothetical protein
SMUL_0767	584601384	hypothetical protein
SMUL_0768	584601385	hypothetical protein
SMUL_0806	584601422	hypothetical protein
SMUL_0832	584601448	hypothetical protein															0.100708	0.739245
SMUL_0878	584601493	hypothetical protein
SMUL_0880	584601495	hypothetical protein
SMUL_0883	584601498	hypothetical protein
SMUL_0910	584601525	hypothetical protein
SMUL_0974	584601589	hypothetical protein											0.0529378	0.348746
SMUL_0983	584601598	hypothetical protein
SMUL_0985	584601600	hypothetical protein
SMUL_0997	584601611	hypothetical protein
SMUL_1010	584601624	hypothetical protein
SMUL_1041	584601655	hypothetical protein
SMUL_1093	584601707	hypothetical protein
SMUL_1150	584601764	hypothetical protein
SMUL_1153	584601767	hypothetical protein
SMUL_1154	584601768	hypothetical protein
SMUL_1161	584601774	hypothetical protein
SMUL_1173	584601786	hypothetical protein
SMUL_1195	584601806	hypothetical protein
SMUL_1200	584601811	hypothetical protein
SMUL_1234	584601843	hypothetical protein											0.0155393	1.18673
SMUL_1243	584601852	hypothetical protein
SMUL_1246	584601855	hypothetical protein
SMUL_1271	584601880	hypothetical protein
SMUL_1292	584601901	hypothetical protein
SMUL_1314	584601923	hypothetical protein
SMUL_1380	584601989	hypothetical protein
SMUL_1389	584601998	hypothetical protein
SMUL_1414	584602023	hypothetical protein
SMUL_1463	584602071	hypothetical protein
SMUL_1464	584602072	hypothetical protein
SMUL_1513	584602121	hypothetical protein
SMUL_1587	584602195	hypothetical protein
SMUL_1627	584602233	hypothetical protein
SMUL_1646	584602252	hypothetical protein															0.775185	-0.0967479
SMUL_1677	584602282	hypothetical protein
SMUL_1678	584602283	hypothetical protein
SMUL_1685	584602290	hypothetical protein
SMUL_1690	584602294	hypothetical protein
SMUL_1695	584602299	hypothetical protein
SMUL_1700	584602304	hypothetical protein
SMUL_1732	584602335	hypothetical protein
SMUL_1741	584602344	hypothetical protein							0.0660876	0.303109
SMUL_1748	584602351	hypothetical protein
SMUL_1751	584602354	hypothetical protein
SMUL_1758	584602361	hypothetical protein
SMUL_1761	584602364	hypothetical protein							0.0160323	-0.665706
SMUL_1763	584602366	hypothetical protein
SMUL_1764	584602367	hypothetical protein
SMUL_1786	584602389	hypothetical protein
SMUL_1835	584602438	hypothetical protein
SMUL_1844	584602447	hypothetical protein
SMUL_1846	584602449	hypothetical protein
SMUL_1850	584602453	hypothetical protein											0.885254	0.0733728
SMUL_1866	584602469	hypothetical protein
SMUL_1876	584602479	hypothetical protein
SMUL_1896	584602499	hypothetical protein
SMUL_1927	584602530	hypothetical protein					0.923507	0.0180378	0.408066	-0.131095	0.889369	0.0445222	0.141381	0.251001	0.287851	-0.334904	0.922643	0.0112687
SMUL_1935	584602538	hypothetical protein
SMUL_1936	584602539	hypothetical protein															0.163954	0.181692
SMUL_1955	584602558	hypothetical protein
SMUL_1979	584602582	hypothetical protein
SMUL_1987	584602590	hypothetical protein
SMUL_1990	584602593	hypothetical protein
SMUL_2000	584602603	hypothetical protein
SMUL_2001	584602604	hypothetical protein
SMUL_2003	584602606	hypothetical protein
SMUL_2025	584602628	hypothetical protein
SMUL_2026	584602629	hypothetical protein															0.0248222	0.578371
SMUL_2027	584602630	hypothetical protein															0.00472043	1.34914
SMUL_2037	584602640	hypothetical protein
SMUL_2051	584602654	hypothetical protein
SMUL_2054	584602657	hypothetical protein
SMUL_2091	584602694	hypothetical protein
SMUL_2112	584602715	hypothetical protein
SMUL_2154	584602755	hypothetical protein
SMUL_2183	584602784	hypothetical protein
SMUL_2199	584602800	hypothetical protein
SMUL_2207	584602808	hypothetical protein
SMUL_2240	584602841	hypothetical protein
SMUL_2274	584602875	hypothetical protein											0.118697	0.36532			0.535763	0.253606
SMUL_2297	584602898	hypothetical protein
SMUL_2316	584602917	hypothetical protein
SMUL_2374	584602968	hypothetical protein
SMUL_2427	584603021	hypothetical protein															0.0262585	0.636572
SMUL_2549	584603139	hypothetical protein
SMUL_2550	584603140	hypothetical protein
SMUL_2553	584603143	hypothetical protein									0.907492	-0.0312388			0.134099	0.713147
SMUL_2557	584603147	hypothetical protein
SMUL_2629	584603218	hypothetical protein															0.00480329	-1.27075
SMUL_2639	584603228	hypothetical protein
SMUL_2675	584603264	hypothetical protein
SMUL_2722	584603311	hypothetical protein
SMUL_2746	584603333	hypothetical protein
SMUL_2751	584603338	hypothetical protein					0.00878504	0.727498			0.0571544	0.763812			0.910021	0.0521748
SMUL_2753	584603340	hypothetical protein
SMUL_2784	584603371	hypothetical protein
SMUL_2894	584603478	hypothetical protein
SMUL_2915	584603499	hypothetical protein
SMUL_2931	584603515	hypothetical protein
SMUL_2939	584603523	hypothetical protein
SMUL_2941	584603525	hypothetical protein
SMUL_2976	584603560	hypothetical protein
SMUL_3046	584603623	hypothetical protein											0.221053	0.421969			0.766173	0.098441
SMUL_3078	584603653	hypothetical protein
SMUL_3165	584603739	hypothetical protein
SMUL_3209	584603783	hypothetical protein
SMUL_3217	584603791	hypothetical protein
SMUL_3238	584603812	hypothetical protein
SMUL_3260	584603834	hypothetical protein											0.0915827	0.942212
SMUL_3276	584603845	hypothetical protein
SMUL_3283	584603852	hypothetical protein
SMUL_0868	584601483	imidazoleglycerol-phosphate dehydratase
SMUL_1754	584602357	IncF plasmid conjugative transfer pilus assembly protein TraU
SMUL_1377	584601986	indolepyruvate oxidoreductase subunit IorA									0.00567849	-0.539884	0.00570164	-0.382433	0.0151492	-0.640954	0.0746937	-0.262375
SMUL_1376	584601985	indolepyruvate oxidoreductase subunit IorB									0.650982	-0.0588364	0.0831405	-0.232499	0.383227	-0.192291	0.220423	-0.173184
SMUL_2631	584603220	inorganic diphosphatase
SMUL_0703	584601320	inositol monophosphatase family protein
SMUL_1860	584602463	integrase-recombinase protein, XerDC family
SMUL_0093	584600724	iron chelate uptake transporter (FeCT) family, ATPase
SMUL_2914	584603498	iron-binding zinc finger CDGSH type
SMUL_1672	584602277	iron-sulfur cluster-binding/ATPase domain protein, MinD superfamily
SMUL_2209	584602810	iron-sulfur flavoprotein
SMUL_1533	584602141	IscU/NifU-like protein
SMUL_0060	584600695	isochorismatase family protein											0.0884357	0.364849			0.983344	0.00518531
SMUL_1050	584601664	isochorismatase family protein															0.866466	0.0812117
SMUL_0876	584601491	isonitrile hydratase											0.220046	0.43862			0.0688183	0.806481
SMUL_0600	584601223	isoprenyl transferase
SMUL_2089	584602692	K+ Transporter family protein
SMUL_2289	584602890	KH domain RNA binding protein YlqC
SMUL_0015	584600651	L(+)-tartrate dehydratase alpha subunit
SMUL_0016	584600652	L(+)-tartrate dehydratase beta subunit
SMUL_0530	584601153	large-conductance mechanosensitive channel
SMUL_2036	584602639	lead, cadmium, zinc, copper and mercury transporting ATPase
SMUL_3294	584603863	LemA protein									0.397238	-0.30965			0.123464	-1.10247
SMUL_2490	584603083	lipid A biosynthesis lauroyl acyltransferase
SMUL_1565	584602173	lipid A export ATP-binding/permease protein MsbA-like
SMUL_1969	584602572	lipoprotein releasing system transmembrane protein LolC									0.144053	-0.371782			0.376636	-0.31158
SMUL_1188	584601799	lipoprotein-releasing system ATP-binding protein, LolD-like
SMUL_0438	584601067	L-lactate dehydrogenase
SMUL_0193	584600823	long-chain-fatty-acid--CoA ligase
SMUL_3180	584603754	long-chain-fatty-acid--CoA ligase
SMUL_0012	584600648	L-proline glycine betaine ABC transport system permease protein ProW
SMUL_1112	584601726	L-serine dehydratase
SMUL_2908	584603492	L-seryl-tRNA(Sec) selenium transferase
SMUL_0675	584601292	LSU ribosomal protein L27p
SMUL_0224	584600854	LSU ribosomal protein L31p									0.083035	0.12856	0.00491963	-0.919746	0.000347034	0.410265	0.0653572	-0.598208
SMUL_0306	584600936	LSU ribosomal protein L32p
SMUL_0477	584601102	LSU ribosomal protein L33p									0.801293	-0.0620498
SMUL_1698	584602302	luciferase-like monooxygenase
SMUL_1037	584601651	lysophospholipase L1-like protein
SMUL_0884	584601499	lytic murein transglycosylase domain-containing protein									0.161964	0.456715
SMUL_2422	584603016	macrolide export ABC transporter, membrane fusion protein
SMUL_3058	584603635	macrolide exporter (MacB) family ATPase
SMUL_2711	584603300	macrolide exporter ABC transport permease
SMUL_2306	584602907	Maf-like protein									0.0607618	-0.240772			0.232987	-0.181569	0.0304994	-0.253364
SMUL_0065	584600700	malate dehydrogenase
SMUL_1443	584602052	malate dehydrogenase											0.50817	-0.211451			0.257629	-0.421545
SMUL_0711	584601328	membrane protein
SMUL_1253	584601862	membrane protein									0.686811	-0.22387			0.084207	-0.993254
SMUL_2710	584603299	membrane protein
SMUL_0885	584601500	membrane protein, YggT-like
SMUL_2454	584603047	membrane-associated TPR containing protein
SMUL_1440	584602049	membrane-bound AsmA1 family protein
SMUL_2984	584603568	membrane-bound lytic murein transglycosylase A
SMUL_1423	584602032	membrane-bound NiFe hydrogenase small chain precursor									0.116292	0.233802	0.252783	-0.417494	0.00270905	1.3241	0.483591	-0.320985
SMUL_0501	584601124	membrane-integral cytochrome c-type protein
SMUL_3152	584603726	menaquinone via futalosine step 1 protein
SMUL_2250	584602851	metallophosphatase domain-containing protein
SMUL_0490	584601114	methionine ABC transporter ATP-binding protein
SMUL_0491	584601115	methionine ABC transporter permease protein
SMUL_0044	584600679	methyl-accepting chemotaxis protein									0.0067909	-1.1171			0.0197986	-1.08124
SMUL_0097	584600728	methyl-accepting chemotaxis protein
SMUL_0162	584600792	methyl-accepting chemotaxis protein
SMUL_0831	584601447	methyl-accepting chemotaxis protein									0.588562	-0.483992			0.596451	-0.438137
SMUL_0977	584601592	methyl-accepting chemotaxis protein
SMUL_1026	584601640	methyl-accepting chemotaxis protein					0.00474481	-0.976028			0.00711005	-1.01053			0.0178264	-0.968995
SMUL_1351	584601960	methyl-accepting chemotaxis protein									0.00297443	-0.943279
SMUL_1519	584602127	methyl-accepting chemotaxis protein
SMUL_1608	584602214	methyl-accepting chemotaxis protein
SMUL_1663	584602268	methyl-accepting chemotaxis protein
SMUL_1715	584602318	methyl-accepting chemotaxis protein
SMUL_2050	584602653	methyl-accepting chemotaxis protein
SMUL_2165	584602766	methyl-accepting chemotaxis protein
SMUL_2175	584602776	methyl-accepting chemotaxis protein
SMUL_2176	584602777	methyl-accepting chemotaxis protein													0.0478072	-0.858152
SMUL_2511	584603104	methyl-accepting chemotaxis protein
SMUL_2588	584603177	methyl-accepting chemotaxis protein					0.00199569	-1.44804			0.00978647	-0.973539			0.053661	-0.844219
SMUL_2592	584603181	methyl-accepting chemotaxis protein
SMUL_2594	584603183	methyl-accepting chemotaxis protein															0.0010795	-1.29714
SMUL_2844	584603429	methyl-accepting chemotaxis protein					0.0426114	-1.4757			0.00228792	-1.57638			0.0094152	-1.54603
SMUL_2979	584603563	methyl-accepting chemotaxis protein									0.000348115	-2.32879			0.00458439	-2.20891
SMUL_3049	584603626	methyl-accepting chemotaxis protein
SMUL_2666	584603255	methyl-accepting chemotaxis sensory transducer
SMUL_1981	584602584	methylaspartate mutase, S chain							0.99264	0.00251216
SMUL_0167	584600797	methyltransferase
SMUL_0906	584601521	methyltransferase
SMUL_2891	584603475	methyltransferase
SMUL_3129	584603703	molybdate-binding protein ModE
SMUL_2412	584603006	molybdenum ABC transporter, periplasmic molybdenum-binding protein ModA
SMUL_2416	584603010	molybdenum ABC transporter, periplasmic molybdenum-binding protein ModA							0.0430692	1.01153			0.108603	0.890111			0.103859	0.296915
SMUL_3125	584603699	molybdenum transport ATP-binding protein ModC
SMUL_2869	584603454	molybdenum-binding regulatory protein
SMUL_0221	584600851	molybdopterin molybdenumtransferase MoeA
SMUL_0950	584601565	molybdopterin oxidoreductase chain A-like protein
SMUL_0951	584601566	molybdopterin oxidoreductase chain A-like protein
SMUL_3256	584603830	molybdopterin oxidoreductase, alpha subunit
SMUL_0274	584600904	molybdopterin oxidoreductase, chain A
SMUL_0273	584600903	molybdopterin oxidoreductase, chain B
SMUL_2992	584603576	molybdopterin synthase catalytic subunit
SMUL_2193	584602794	monohem cytochrome c
SMUL_2426	584603020	MscS mechanosensitive ion channel
SMUL_2619	584603208	multidrug efflux pump, inner membrane transporter EefB
SMUL_2620	584603209	multidrug efflux pump, lipoprotein precursor EefB
SMUL_0773	584601390	Na+/H+ antiporter NhaD type
SMUL_2829	584603415	Na+/H+ or K+/H+ antiporter
SMUL_0861	584601476	NAD kinase
SMUL_2166	584602767	NADH pyrophosphatase
SMUL_0196	584600826	NADH-ubiquinone oxidoreductase chain B
SMUL_0520	584601143	NADH-ubiquinone oxidoreductase chain B
SMUL_0519	584601142	NADH-ubiquinone oxidoreductase chain C / NADH-ubiquinone oxidoreductase chain D
SMUL_0518	584601141	NADH-ubiquinone oxidoreductase chain E
SMUL_0517	584601140	NADH-ubiquinone oxidoreductase chain F
SMUL_0201	584600831	NADH-ubiquinone oxidoreductase chain G					0.247321	-0.43644			0.0351541	-0.899509			0.090504	-0.859564
SMUL_0508	584601131	NADH-ubiquinone oxidoreductase chain G
SMUL_0202	584600832	NADH-ubiquinone oxidoreductase chain H
SMUL_0510	584601133	NADH-ubiquinone oxidoreductase chain I
SMUL_1647	584602253	NADPH-dependent glutamate synthase subunit beta-like oxidoreductase
SMUL_1547	584602155	nicotinate-nucleotide--dimethylbenzimidazole phosphoribosyltransferase CobT
SMUL_2295	584602896	NIF3 family protein
SMUL_1426	584602035	NiFe hydrogenase maturation protease HydD											0.892401	-0.0507108
SMUL_1434	584602043	NiFe hydrogenase metallocenter assembly protein HypC
SMUL_1435	584602044	NiFe hydrogenase metallocenter assembly protein HypD											0.00078864	0.547302			0.0165824	0.766361
SMUL_0939	584601554	nitrate reductase accessory component NapL															0.0485316	0.383008
SMUL_0934	584601549	nitrate reductase catalytic subunit NapA									0.740617	-0.0444193	0.0441956	0.439381	0.0198751	-0.486436	0.000102764	-1.25336
SMUL_0937	584601552	nitrate reductase cytochrome c550-type subunit NapB									0.0761226	-0.356206	0.75253	0.105891	0.0164107	-0.999156	0.00792215	-1.03914
SMUL_0940	584601555	nitrate reductase maturation protein NapD											0.000481224	1.46206	0.00548831	-0.614453	0.0331357	0.704738
SMUL_0936	584601551	nitrate reductase quinol dehydrogenase, membrane component NapH
SMUL_0935	584601550	nitrate reductase quinol dehydrogenase, periplasmic polyferredoxin component NapG									0.886768	-0.0375499			0.0177131	-1.05503
SMUL_0659	584601276	nitrilase superfamily protein
SMUL_1652	584602258	nitrogenase (iron-iron) beta chain
SMUL_1653	584602259	nitrogenase (iron-iron) delta chain
SMUL_1287	584601896	nitrogenase (molybdenum-iron) alpha chain
SMUL_1288	584601897	nitrogenase (molybdenum-iron) beta chain
SMUL_1218	584601829	nitrogenase FeMo-cofactor biosynthesis protein NifE
SMUL_1285	584601894	nitrogenase iron protein NifH
SMUL_1669	584602274	nitrogenase iron-molybdenum cofactor biosynthesis protein, NifX-like
SMUL_2124	584602725	nitrous-oxide reductase
SMUL_0644	584601267	NrfI-like protein
SMUL_2983	584603567	nucleoside-triphosphate diphosphatase
SMUL_1968	584602571	nucleotidyl-binding protein											0.675789	0.311728			0.293631	0.78877
SMUL_3061	584603637	nucleotidyltransferase
SMUL_2841	584603427	octahem cytochrome c sulphite reductase MccA
SMUL_0914	584601529	oleate hydratase
SMUL_3099	584603673	OmpR like regulatory protein
SMUL_1971	584602574	outer membrane lipoprotein carrier protein LolA															0.817174	-0.0770208
SMUL_0494	584601117	outer membrane porin
SMUL_0926	584601541	outer membrane porin
SMUL_2351	584602946	outer membrane porin
SMUL_2438	584603032	outer membrane protein
SMUL_0310	584600940	outer membrane protein assembly factor											0.764502	0.116573			0.31268	0.356455
SMUL_1095	584601709	outer membrane protein assembly factor BamD
SMUL_1710	584602313	outer membrane protein, TolC-like
SMUL_2085	584602688	outer membrane receptor
SMUL_0537	584601160	oxidoreductase ferredoxin-type protein
SMUL_1304	584601913	oxidoreductase, glutamate synthase [NADPH] small chain-like protein
SMUL_0763	584601380	pantothenate kinase type III CoaX											0.574344	0.220935			0.77021	0.100411
SMUL_0592	584601215	pantothenate synthetase
SMUL_0967	584601582	PAS domain-containing DNA-binding protein
SMUL_0830	584601446	PAS sensor domain-containing protein
SMUL_0976	584601591	PAS/PAC sensor response regulator
SMUL_2320	584602921	penicillin binding protein / peptidoglycan glycosyltransferase
SMUL_1202	584601813	peptide deformylase
SMUL_0160	584600790	peptide methionine sulfoxide reductase MsrA
SMUL_2634	584603223	peptide uptake transporter (PepT) family, periplasmic peptide-binding protein					0.633542	0.144045
SMUL_0291	584600921	peptidyl-tRNA hydrolase
SMUL_1251	584601860	periplasmic protein
SMUL_0189	584600819	peroxide stress regulator / ferric uptake regulation protein
SMUL_0242	584600872	peroxiredoxin							0.402593	0.10572
SMUL_0209	584600839	PflA domain protein
SMUL_0212	584600842	PflA domain protein
SMUL_1373	584601982	phenylacetate-coenzyme A ligase									0.970878	-0.00929395
SMUL_1375	584601984	phenylacetate-coenzyme A ligase											0.325062	0.378486			0.909738	0.0386725
SMUL_2095	584602698	phenylacetate-coenzyme A ligase
SMUL_2587	584603176	phosphate ABC transporter, periplasmic phosphate-binding protein PstS
SMUL_0963	584601578	phosphatidylserine decarboxylase proenzyme
SMUL_3086	584603661	phosphoadenosine phosphosulfate reductase
SMUL_1602	584602209	phosphoenolpyruvate synthase
SMUL_2135	584602736	phosphoglycerol transferase I
SMUL_1439	584602048	phosphoglycolate phosphatase															0.666794	0.119928
SMUL_2668	584603257	phosphoglycolate phosphatase
SMUL_1794	584602397	phosphohydrolase, MutT/nudix family protein
SMUL_2180	584602781	phosphonate-binding periplasmic protein							0.421517	0.170797
SMUL_1659	584602265	phosphopantetheine adenylyltransferase
SMUL_2244	584602845	phosphoribosylanthranilate isomerase
SMUL_3004	584603588	phosphoribosylglycinamide formyltransferase
SMUL_0284	584600914	phosphoserine phosphatase											0.532981	-0.287557			0.428626	-0.307033
SMUL_2596	584603185	PhoU-like protein
SMUL_1512	584602120	PHP/AAA ATPase domain-containing protein
SMUL_2822	584603408	PilT protein, putative
SMUL_2913	584603497	pirin domain-containing protein
SMUL_3287	584603856	polysaccharide deacetylase family protein							0.731648	-0.0566686	0.863939	0.0894226
SMUL_0342	584600972	polysulfide reductase, subunit A									0.0088933	-1.55582			0.111091	-0.897927
SMUL_0343	584600973	polysulfide reductase, subunit B									0.00575198	-1.50469	0.00058478	-1.32193	0.203778	-0.604464	0.255197	-0.295845
SMUL_2968	584603552	potassium-transporting ATPase B chain
SMUL_1568	584602176	precorrin-2 dehydrogenase (NAD-dependent)
SMUL_3286	584603855	preprotein translocase subunit SecG									0.528992	-0.306239			0.113953	-1.23541
SMUL_2260	584602861	preprotein translocase subunit YajC
SMUL_0468	584601097	proline dehydrogenase (proline oxidase) / delta-1-pyrroline-5-carboxylate dehydrogenase
SMUL_1145	584601759	prophage antirepressor-like protein
SMUL_1047	584601661	protease HtpX-like protein
SMUL_1937	584602540	protein-disulfide reductase
SMUL_2259	584602860	protein-export membrane protein SecD									0.842579	0.0921632			0.132088	-0.927646
SMUL_2258	584602859	protein-export membrane protein SecF
SMUL_0101	584600732	protein-L-isoaspartate O-methyltransferase
SMUL_3174	584603748	pseudaminic acid cytidylyltransferase
SMUL_3176	584603750	pseudaminic acid synthase
SMUL_1702	584602306	pseudouridylate synthase
SMUL_3031	584603608	Psr/DMSO reductase-like protein chain A
SMUL_1917	584602520	putative 2-dehydropantoate 2-reductase
SMUL_2489	584603082	putative 3'-5' exonuclease					0.430087	0.100092			0.867314	-0.0290116			0.562674	-0.0937122
SMUL_1660	584602266	putative 3-polyprenyl-4-hydroxybenzoate decarboxylase
SMUL_1023	584601637	putative 4-carboxymuconolactone decarboxylase							0.00745321	0.604468
SMUL_0904	584601519	putative 4Fe4S cluster binding protein
SMUL_1044	584601658	putative AAA ATPase
SMUL_3169	584603743	putative abhydrolase
SMUL_1283	584601892	putative acetyltransferase
SMUL_3177	584603751	putative acetyltransferase
SMUL_2495	584603088	putative ADP-heptose-lps heptosyltransferase II
SMUL_1409	584602018	putative aldose 1-epimerase
SMUL_0895	584601510	putative alpha/beta hydrolase
SMUL_1003	584601617	putative amidoligase
SMUL_2972	584603556	putative amino acid transporter, AAT family
SMUL_2060	584602663	putative aminotransferase
SMUL_0634	584601257	putative antitoxin YefM
SMUL_0597	584601220	putative asparaginase											0.0208851	-0.774365			0.784988	0.0743011
SMUL_1319	584601928	putative aspartate aminotransferase
SMUL_2393	584602987	putative bacterial beta-(1,6)-glucosyltransferase
SMUL_3292	584603861	putative basal body-associated protein FliL
SMUL_0320	584600950	putative bifunctional oligoribonuclease and PAP phosphatase
SMUL_0689	584601306	putative biopolymer transport protein ExbB-like
SMUL_0690	584601307	putative biopolymer transport protein ExbD-like
SMUL_1624	584602230	putative cell division protein
SMUL_0848	584601463	putative cell division protein FtsX
SMUL_0271	584600901	putative chaperone protein TorD
SMUL_1609	584602215	putative CoA-binding protein, YccU-like
SMUL_1733	584602336	putative conjugative transfer protein TraC
SMUL_0962	584601577	putative cyclic di-GMP phosphodiesterase
SMUL_2191	584602792	putative cytochrome b/c
SMUL_0931	584601546	putative cytoplasmic protein											0.115869	0.339362
SMUL_3206	584603780	putative D-alanyl-D-alanine carboxypeptidase
SMUL_0617	584601240	putative D-glycerate transporter
SMUL_0548	584601171	putative diguanylate cyclase
SMUL_0746	584601363	putative diguanylate cyclase
SMUL_0757	584601374	putative diguanylate cyclase
SMUL_1267	584601876	putative diguanylate cyclase
SMUL_2369	584602963	putative diguanylate cyclase
SMUL_2398	584602992	putative diguanylate cyclase
SMUL_1343	584601952	putative diguanylate cyclase (GGDEF domain)
SMUL_0255	584600885	putative dinucleotide-utilizing enzyme
SMUL_1793	584602396	putative DNA breaking-rejoining enzyme
SMUL_1740	584602343	putative DNA polymerase IV
SMUL_2589	584603178	putative DOPA dioxygenase											0.289789	0.352552
SMUL_0431	584601060	putative endo/exonuclease ATPase
SMUL_2232	584602833	putative endonuclease/helicase
SMUL_0877	584601492	putative endoribonuclease											0.079709	0.594839			0.102885	0.804527
SMUL_1642	584602248	putative exopolyphosphatase															0.246134	0.249747
SMUL_2078	584602681	putative extracellular solute-binding protein
SMUL_2100	584602703	putative FeS oxidoreductase
SMUL_1138	584601752	putative FIST domain-containing signal transduction protein															0.783001	0.0894356
SMUL_1601	584602208	putative FKBP-type peptidyl-prolyl cis-trans isomerase
SMUL_1269	584601878	putative FMN-binding protein
SMUL_1449	584602058	putative glycolate oxidase subunit GlcD
SMUL_3181	584603755	putative glycosyltransferase
SMUL_3192	584603766	putative glycosyltransferase
SMUL_2028	584602631	putative helicase
SMUL_2107	584602710	putative histidine kinase
SMUL_2301	584602902	putative histidinol-phosphatase
SMUL_1113	584601727	putative Holliday junction resolvase
SMUL_0912	584601527	putative HTH-type DNA-binding domain-containing acetyltransferase
SMUL_0102	584600733	putative hydrolase
SMUL_0446	584601075	putative hydrolase							0.175851	0.259305
SMUL_1293	584601902	putative hydrolase
SMUL_1480	584602088	putative hydrolase
SMUL_0042	584600678	putative integrase
SMUL_1178	584601791	putative integrase/recombinase
SMUL_1258	584601867	putative isomerase
SMUL_1198	584601809	putative kinase
SMUL_2343	584602938	putative kinase
SMUL_1473	584602081	putative lipid A export ATP-binding/permease protein
SMUL_1712	584602315	putative lipooligosaccharide nodulation factor exporter, NolG-like
SMUL_2256	584602857	putative lipopolysaccharide-assembly protein LptE
SMUL_0564	584601187	putative lipoprotein releasing system, ATPase
SMUL_2083	584602686	putative long-chain-fatty-acid--CoA ligase															0.120385	-0.491989
SMUL_0871	584601486	putative LPS-export porin
SMUL_1692	584602296	putative mechanosensitive ion channel
SMUL_0588	584601211	putative membrane protein
SMUL_0897	584601512	putative membrane protein
SMUL_1054	584601668	putative membrane protein
SMUL_1084	584601698	putative membrane protein
SMUL_1606	584602212	putative membrane protein
SMUL_2039	584602642	putative membrane protein
SMUL_2048	584602651	putative membrane protein									0.0127409	-1.08068			0.0344948	-1.04727
SMUL_2213	584602814	putative membrane protein
SMUL_2650	584603239	putative membrane protein
SMUL_2987	584603571	putative membrane protein
SMUL_3042	584603619	putative membrane protein
SMUL_3085	584603660	putative membrane protein
SMUL_1633	584602239	putative membrane-bound component of nickel/cobalt ECF transporter, NikN-like
SMUL_0866	584601481	putative membrane-bound lytic murein transglycosylase D
SMUL_3137	584603711	putative metallophosphoesterase
SMUL_3212	584603786	putative metallophosphoesterase
SMUL_2227	584602828	putative metalloprotease
SMUL_0505	584601128	putative methyl-accepting chemotaxis protein
SMUL_0808	584601424	putative methyl-accepting chemotaxis protein									0.0194921	-0.882537			0.100491	-0.787988
SMUL_0960	584601575	putative methyl-accepting chemotaxis protein													0.0658897	-0.78951
SMUL_0332	584600962	putative methyl-accepting chemotaxis sensory transducer with Pas/Pac sensor
SMUL_0068	584600703	putative methyltransferase
SMUL_0670	584601287	putative N-acetyltransferase
SMUL_0873	584601488	putative N-acetyltransferase									0.345804	0.197475	0.542754	0.140456			0.204448	0.330507
SMUL_2606	584603195	putative NAD(P)H oxidoreductase YrkL-like
SMUL_3070	584603645	putative NADPH-dependent FMN reductase
SMUL_0909	584601524	putative nicotinate phosphoribosyltransferase
SMUL_1240	584601849	putative nuclease
SMUL_0114	584600745	putative nucleoside phosphorylase															0.0599506	0.61961
SMUL_1947	584602550	putative oligoribonuclease					0.84449	0.0313015
SMUL_2464	584603057	putative oligosaccharyltransferase
SMUL_0801	584601417	putative outer membrane efflux protein
SMUL_0561	584601184	putative outer membrane lipoprotein
SMUL_0192	584600822	putative outer membrane protein
SMUL_1252	584601861	putative outer membrane protein
SMUL_0790	584601406	putative oxaloacetate decarboxylase beta chain
SMUL_2538	584603130	putative oxidoreductase
SMUL_0352	584600982	putative oxygen-independent coproporphyrinogen III oxidase					0.811723	-0.0831553
SMUL_2029	584602632	putative peptidase
SMUL_0073	584600708	putative periplasmic protein
SMUL_0217	584600847	putative periplasmic protein
SMUL_0228	584600858	putative periplasmic protein					0.16776	-0.472096			0.000430594	-1.13874			0.0030573	-0.883306
SMUL_0522	584601145	putative periplasmic protein
SMUL_2012	584602615	putative periplasmic protein
SMUL_2651	584603240	putative periplasmic protein
SMUL_2661	584603250	putative periplasmic protein
SMUL_0445	584601074	putative phosphatase
SMUL_2580	584603169	putative phosphate permease
SMUL_0440	584601069	putative phosphoketolase											0.343814	-0.185517			0.166143	-0.422291
SMUL_0384	584601014	putative phosphoribohydrolase
SMUL_1743	584602346	putative plasmid segregation protein ParM-like
SMUL_2428	584603022	putative plasmid stabilization protein RelE-like
SMUL_2493	584603086	putative polysaccharide polymerase
SMUL_3282	584603851	putative polysulfide reductase / sulfide dehydrogenase, chain A									0.510113	-0.504089			0.471655	-0.572437
SMUL_3281	584603850	putative polysulfide reductase / sulfide dehydrogenase, chain B
SMUL_3275	584603844	putative polysulfide reductase, chain A
SMUL_1270	584601879	putative pyridoxamine 5'-phosphate oxidase
SMUL_1541	584602149	putative quinol dehydrogenase, periplasmic subunit
SMUL_0531	584601154	putative regulatory protein
SMUL_2080	584602683	putative response regulator
SMUL_2108	584602711	putative response regulator
SMUL_0330	584600960	putative riboflavin biosynthesis protein RibD
SMUL_0119	584600750	putative ribosomal pseudouridine synthase
SMUL_0251	584600881	putative RNA binding protein
SMUL_2770	584603357	putative RNA polymerase sigma factor FecI
SMUL_0609	584601232	putative RNA-binding protein									0.591794	-0.244142			0.93625	-0.0288855
SMUL_1711	584602314	putative RND family multidrug efflux pump
SMUL_1926	584602529	putative S-adenosylmethionine-dependent methyltransferase
SMUL_0838	584601454	putative selenocysteine lyase/cysteine desulfurase
SMUL_1024	584601638	putative serine/threonine-protein kinase
SMUL_1228	584601837	putative signal transduction protein
SMUL_0506	584601129	putative signal-transduction sensor protein
SMUL_1632	584602238	putative substrate-specific component of nickel/cobalt ECF transporter, NikM
SMUL_1881	584602484	putative SWI/SNF family helicase
SMUL_2033	584602636	putative thiol peroxidase															0.802682	-0.0495216
SMUL_1324	584601933	putative toxin protein, VapC-like
SMUL_2605	584603194	putative transcriptional regulator
SMUL_1490	584602098	putative transformation system protein					0.24016	0.227173
SMUL_0994	584601608	putative transposase
SMUL_1062	584601676	putative transposase
SMUL_0356	584600986	putative TraT complement resistance protein
SMUL_2724	584603313	putative tRNA (5-methylaminomethyl-2-thiouridylate)-methyltransferase
SMUL_0708	584601325	putative tRNA dihydrouridine synthase B
SMUL_1280	584601889	putative two-component regulator, periplasmic binding protein
SMUL_0170	584600800	putative two-component response regulator
SMUL_0502	584601125	putative two-component response regulator
SMUL_0621	584601244	Putative two-component response regulator
SMUL_0864	584601479	putative two-component response regulator							0.119741	-0.387441
SMUL_2657	584603246	putative two-component sensor histidine kinase
SMUL_2613	584603202	putative UDP-2,3-diacylglucosamine hydrolase
SMUL_1205	584601816	putative uracil-DNA glycosylase, family 4
SMUL_2253	584602854	putative zinc metallopeptidase
SMUL_0268	584600898	radical SAM family protein
SMUL_0404	584601034	radical SAM family protein
SMUL_1795	584602398	radical SAM protein							0.531073	-0.215989
SMUL_0992	584601606	recombinase-like protein
SMUL_1536	584602144	reductive dehalogenase catalytic subunit RdhA
SMUL_3059	584603636	RelA/SpoT													0.349627	-0.49822
SMUL_3166	584603740	RelE_StbE domain-containing protein
SMUL_2046	584602649	release factor glutamine methyltransferase
SMUL_1332	584601941	response regulator
SMUL_2189	584602790	response regulator
SMUL_2821	584603407	response regulator
SMUL_2920	584603504	response regulator BaeR-like
SMUL_2404	584602998	response regulator receiver
SMUL_1134	584601748	response regulator receiver domain protein (CheY-like)
SMUL_1819	584602422	retron-type reverse transcriptase
SMUL_3108	584603682	rhodanese domain protein
SMUL_2622	584603211	rhodanese domain-containing protein
SMUL_2020	584602623	rhodanese-like domain-containing protein
SMUL_1951	584602554	riboflavin biosynthesis protein RibC
SMUL_0105	584600736	ribonucleotide reductase of class III (anaerobic), activating protein											0.259241	0.302294
SMUL_0591	584601214	ribosomal protein S12 methylthiotransferase RimO
SMUL_0223	584600853	ribosomal RNA small subunit methyltransferase E					0.0985772	-0.207064
SMUL_0328	584600958	ribosome-binding factor A											0.575541	0.143684
SMUL_0867	584601482	RlpA-like lipoprotein
SMUL_1048	584601662	RmlC-like domain-containing protein							0.87808	0.0925495	0.756031	0.073537	0.0825185	0.608458
SMUL_0381	584601011	RNA polymerase sigma factor for flagellar operon									0.43953	0.178913					4.84096e-05	0.860187
SMUL_1236	584601845	RNA polymerase sigma-54 factor RpoN															0.521889	-0.542889
SMUL_0844	584601459	RNA pseudouridine synthase
SMUL_2292	584602893	RNA pseudouridine synthase
SMUL_1960	584602563	RNA pyrophosphohydrolase
SMUL_0827	584601443	RND efflux system, inner membrane transporter CmeB
SMUL_1360	584601969	RND efflux system, inner membrane transporter CmeB
SMUL_2159	584602760	RND efflux system, inner membrane transporter CmeB
SMUL_1361	584601970	RND efflux system, outer membrane lipoprotein, CmeC
SMUL_0804	584601420	RND family protein
SMUL_1247	584601856	RNR/PFL superfamily protein
SMUL_3150	584603724	rod shape-determining protein MreB													0.883828	-0.0197733
SMUL_0249	584600879	rod shape-determining protein MreC
SMUL_0226	584600856	rRNA methylase
SMUL_2068	584602671	S-adenosylmethionine:tRNA ribosyltransferase-isomerase
SMUL_2924	584603508	SAM-dependent methyltransferase
SMUL_2909	584603493	selenocysteine-specific translation elongation factor
SMUL_2921	584603505	sensor histidine kinase
SMUL_2352	584602947	sensor kinase CitA, DpiB
SMUL_1133	584601747	sensory box/GGDEF domain protein
SMUL_1655	584602261	serine acetyltransferase
SMUL_1049	584601663	serine hydrolase family protein
SMUL_1020	584601634	serine hydroxymethyltransferase
SMUL_0749	584601366	shikimate 5-dehydrogenase I alpha
SMUL_2537	584603129	short-chain dehydrogenase
SMUL_1060	584601674	signal peptidase I
SMUL_2291	584602892	signal recognition particle, subunit Ffh									0.159954	-0.411956
SMUL_2736	584603324	signal transduction histidine-protein kinase
SMUL_0219	584600849	signal transduction protein CetB-like									0.100579	0.321739
SMUL_0100	584600731	single-stranded-DNA-specific exonuclease RecJ
SMUL_1551	584602159	sirohydrochlorin cobaltochelatase CbiK
SMUL_1787	584602390	site-specific DNA-methyltransferase
SMUL_1107	584601721	SMF protein
SMUL_2070	584602673	SMI1/KNR4 family protein
SMUL_1307	584601916	soluble, cytoplasmic ECH-like hydrogenase large subunit CooH-like											0.230154	0.786278			0.112799	1.31281
SMUL_1306	584601915	soluble, cytoplasmic ECH-like hydrogenase, 4Fe-4S cluster ferredoxin subunit CooF-like
SMUL_2691	584603280	SSU ribosomal protein S14p (S29e), Zinc-independent
SMUL_0064	584600699	succinate dehydrogenase flavoprotein subunit-like protein
SMUL_1330	584601939	succinate dehydrogenase flavoprotein subunit-like protein
SMUL_3088	584603663	sulfate adenylyltransferase subunit 1
SMUL_2167	584602768	sulfoxide reductase catalytic subunit YedY															0.00129125	0.680462
SMUL_0660	584601277	sulfur carrier protein adenylyltransferase ThiF-like
SMUL_1117	584601731	sulfur carrier protein ThiS
SMUL_3084	584603659	superoxide dismutase [Cu-Zn]							0.0968155	-0.629277
SMUL_1620	584602226	superoxide reductase-like protein							0.37665	0.0777974			0.165188	0.235609
SMUL_2558	584603148	teichoic acid export ATP-binding and carbohydrate-binding protein
SMUL_1931	584602534	tetraacyldisaccharide 4'-kinase
SMUL_1531	584602139	tetrachloroethene reductive dehalogenase catalytic subunit PceA					0.00164864	3.63243			0.00111659	2.11367					0.000838647	1.50859
SMUL_1532	584602140	tetrachloroethene reductive dehalogenase membrane anchor PceB
SMUL_2254	584602855	tetrahydrofolate synthase
SMUL_1337	584601946	thiamine-monophosphate kinase
SMUL_1027	584601641	thiamine-phosphate synthase
SMUL_2922	584603506	ThiJ/PfpI family protein
SMUL_1122	584601736	thiol-disulfide oxidoreductase ResA-like protein
SMUL_1201	584601812	thioredoxin domain-containing protein							0.650286	-0.161084
SMUL_2019	584602622	thioredoxin domain-containing protein
SMUL_2057	584602660	thioredoxin-like domain-containing protein
SMUL_1544	584602152	threonine phosphate decarboxylase-like enzyme
SMUL_1277	584601886	TMAO reductase-like protein
SMUL_2892	584603476	TOBE family protein
SMUL_2854	584603439	TolR-like protein
SMUL_2852	584603437	TonB-dependent receptor
SMUL_0691	584601308	TonB-like protein
SMUL_2883	584603467	TonB-like protein
SMUL_2500	584603093	TPR family protein
SMUL_0104	584600735	TPR repeat-containing protein
SMUL_1734	584602337	TraG family protein
SMUL_1730	584602333	TraG_N-like domain-containing protein
SMUL_0413	584601042	TraG-like protein
SMUL_1749	584602352	TraH-like domain-containing protein
SMUL_3043	584603620	transcriptional accessory protein
SMUL_0888	584601503	transcriptional regulator
SMUL_1139	584601753	transcriptional regulator
SMUL_1410	584602019	transcriptional regulator
SMUL_2109	584602712	transcriptional regulator
SMUL_2161	584602762	transcriptional regulator, ArsR family
SMUL_0017	584600653	transcriptional regulator, GntR family
SMUL_1701	584602305	transcriptional regulator, HTH-type
SMUL_2353	584602948	transcriptional regulatory protein CitB, DpiA
SMUL_2251	584602852	transcription-repair coupling factor
SMUL_0136	584600766	translation initiation factor 3
SMUL_2876	584603461	transposase, IS4
SMUL_0623	584601246	TRAP-type C4-dicarboxylate transport system, small permease component
SMUL_1725	584602328	TrbI domain-containing protein
SMUL_2354	584602949	tricarboxylate transport membrane protein TctA
SMUL_0500	584601123	trimethylamine-N-oxide reductase-like protein													0.0208936	-1.11778
SMUL_1949	584602552	tRNA (cmo5U34)-methyltransferase
SMUL_2151	584602752	tRNA (cytidine(34)-2'-O)-methyltransferase
SMUL_0846	584601461	tRNA (guanine46-N7-)-methyltransferase
SMUL_1607	584602213	tRNA (uracil-5-)-methyltransferase
SMUL_0214	584600844	tRNA delta(2)-isopentenylpyrophosphate transferase
SMUL_2271	584602872	tRNA pseudouridine(55) synthase
SMUL_3205	584603779	tRNA threonylcarbamoyladenosine biosynthesis protein Gcp
SMUL_0699	584601316	tRNA(Cytosine32)-2-thiocytidine synthetase
SMUL_2066	584602669	twin-arginine translocation protein TatB
SMUL_0784	584601400	two component response regulator
SMUL_1683	584602288	two component response regulator
SMUL_0783	584601399	two component sensor kinase
SMUL_2311	584602912	two component sensor kinase
SMUL_3142	584603716	two component transcriptional regulator
SMUL_2572	584603161	two-component regulator
SMUL_0178	584600808	two-component response regulator
SMUL_1539	584602147	two-component response regulator							0.671635	0.167061
SMUL_2571	584603160	two-component sensor
SMUL_0916	584601531	two-component sensor histidine kinase
SMUL_1534	584602142	two-component sensor histidine kinase
SMUL_3143	584603717	two-component sensor histidine kinase
SMUL_2598	584603187	two-component system histidine kinase
SMUL_0743	584601360	two-component system response regulator
SMUL_0930	584601545	type I restriction-modification system, restriction subunit R
SMUL_1492	584602100	type II secretion system protein D											0.0284577	0.792866
SMUL_1466	584602074	type III pyridoxal 5-phosphate (PLP)-dependent protein															0.12314	-0.328052
SMUL_0419	584601048	tyrosine recombinase
SMUL_2523	584603116	ubiquinol cytochrome c oxidoreductase, cytochrome C1 subunit
SMUL_0959	584601574	ubiquinol--cytochrome c oxidoreductase, cytochrome c1 subunit
SMUL_2521	584603114	ubiquinol-cytochrome c reductase iron-sulfur subunit
SMUL_0957	584601572	ubiquinol--cytochrome c reductase iron-sulfur subunit
SMUL_0958	584601573	ubiquinol--cytochrome c reductase, cytochrome b subunit
SMUL_2522	584603115	ubiquinol--cytochrome c reductase, cytochrome B subunit
SMUL_1645	584602251	UDP-3-O-[3-hydroxymyristoyl] glucosamine N-acyltransferase
SMUL_0323	584600953	UDP-3-O-[3-hydroxymyristoyl] N-acetylglucosamine deacetylase
SMUL_3173	584603747	UDP-4-amino-4, 6-dideoxy-N-acetyl-beta-L-altrosamine transaminase
SMUL_3182	584603756	UDP-galactopyranose mutase															0.275435	0.429423
SMUL_0662	584601279	UDP-N-acetylmuramate--alanine ligase
SMUL_2225	584602826	UDP-sugar diphosphatase
SMUL_2325	584602926	undecaprenyldiphospho-muramoylpentapeptide beta-N- acetylglucosaminyltransferase
SMUL_2533	584603125	undecaprenyl-phosphate galactosephosphotransferase							0.0111898	-0.552437
SMUL_0008	584600644	uracil-DNA glycosylase, family 1
SMUL_2950	584603534	urea carboxylase
SMUL_2955	584603539	urea carboxylase-related ABC transporter, periplasmic substrate-binding protein
SMUL_1563	584602171	uroporphyrinogen-III methyltransferase / Uroporphyrinogen-III synthase
SMUL_0775	584601392	uroporphyrinogen-III synthase
SMUL_2647	584603236	UvrD/REP helicase
SMUL_1191	584601802	VapB protein (antitoxin to VapC)
SMUL_2445	584603038	YaaH family transporter
SMUL_1369	584601978	YbgA-like protein
SMUL_3270	584603839	YccA-like membrane protein
SMUL_2912	584603496	YceI family protein							0.128439	0.224063			0.0165781	0.923014			0.0165364	0.391014
SMUL_3077	584603652	YtkA-like protein
SMUL_1175	584601788	zona occludens toxin domain-containing protein
SMUL_2441	584603034	AsmA domain-containing protein	0.0378295	1.27335			0.600198	0.258368			0.675644	-0.170849			0.394626	-0.19441
SMUL_2150	584602751	putative periplasmic protein	0.00122351	1.16618			0.00998992	0.405143
SMUL_0568	584601191	twin-arginine translocation protein TatA	0.31999	1.02546			0.504164	0.442007			0.413967	-0.266935			0.171416	-0.526708
SMUL_0927	584601542	hypothetical protein	0.184174	0.971148							0.209188	-0.687145			0.18771	-0.789955
SMUL_2873	584603458	formate dehydrogenase, subunit alpha FdhA	0.0371473	0.919112			0.809334	0.0796755			0.520157	0.116675	0.159107	0.982351	0.45041	0.178825	0.686604	-0.102762
SMUL_0766	584601383	signal transduction histidine kinase	0.158911	0.809822			0.0581996	0.490297			0.282192	0.378946
SMUL_2403	584602997	bifunctional enzyme IspD/IspF	0.0246475	0.780956			0.0473499	-0.284845			0.31574	-0.202346			0.290434	-0.255931
SMUL_1796	584602399	hypothetical protein	0.046917	0.758351			0.139296	0.314686
SMUL_2750	584603337	hypothetical protein	0.041516	0.696557							0.0267682	0.473415			0.388951	0.344782
SMUL_0684	584601301	ATP synthase delta chain	0.0839379	0.665828			0.199288	0.664306			0.129361	-0.881965			0.0772779	-1.36291
SMUL_2633	584603222	outer membrane peptidoglycan-binding protein	0.00016229	0.661921			0.0915727	0.671967			0.0390927	-0.76782	0.463856	-0.17963	0.12528	-0.544488	0.148197	0.346769
SMUL_0751	584601368	membrane protein	0.0336121	0.628777			0.00763122	0.575706			0.147955	-0.378169			0.0854748	-0.560504
SMUL_2872	584603457	formate dehydrogenase, iron-sulfur subunit FdhB	0.0189145	0.612464			0.582769	0.0938804			0.311649	0.157374	0.1339	0.527904	0.714493	0.079182	0.568492	-0.343715
SMUL_1204	584601815	putative periplasmic protein	0.0081233	0.606333			0.204432	0.17768			0.572102	-0.271951			0.780659	0.235667
SMUL_0227	584600857	membrane protein	0.0909951	0.595293			0.00312111	0.541134			0.5012	0.0739721			0.00185581	1.19425
SMUL_2654	584603243	Cbb3-type cytochrome c oxidase subunit CcoO	0.258094	0.595282			0.399669	0.318397			0.744528	-0.0895292			0.705543	-0.121045
SMUL_0198	584600828	NADH-ubiquinone oxidoreductase chain D	0.130798	0.577167			0.820564	-0.0297168			0.358649	-0.238808			0.145672	-0.451029
SMUL_2513	584603106	allophanate hydrolase 2 subunit 1	0.0666906	0.575102			0.0549022	-0.360374			0.428995	0.429993			0.552559	-0.258023
SMUL_2749	584603336	hypothetical protein	0.18115	0.569758
SMUL_0693	584601310	outer membrane lipoprotein omp16-like	0.0143529	0.553716			0.019622	-0.37947			0.0226691	-1.3166	0.128948	-1.10106	0.244311	-0.756023	0.788909	0.159968
SMUL_0117	584600748	ribonuclease J	0.00531498	0.551569			0.102552	0.202604			0.889804	0.0230812			0.0217224	1.07578
SMUL_2341	584602936	putative repressor	0.0134433	0.541025			0.211442	0.226041
SMUL_1034	584601648	lactate utilization protein B	0.0610943	0.532893			0.282237	0.204625			0.418763	-0.068251			0.0527733	-0.181766
SMUL_2348	584602943	citrate lyase gamma chain, acyl carrier protein	0.113884	0.530232							0.342973	0.499465	0.675636	0.138259	0.381304	0.462411	0.959813	0.00464844
SMUL_1640	584602246	FAD-dependent oxidoreductase	0.105433	0.521193			0.36813	0.256294			0.0460263	0.339965			0.0516227	-0.303919
SMUL_1033	584601647	lactate utilization protein A	0.0112532	0.51634			0.408359	0.0945548			0.65196	-0.0404002	0.0902063	-0.796778	0.862915	0.0218797	0.266818	-0.66287
SMUL_2303	584602904	putative peptidoglycan glycosyltransferase	0.50067	0.480305			0.908022	-0.0699612			0.634012	-0.126521			0.358103	-0.218353
SMUL_1035	584601649	lactate utilization protein C	0.0229233	0.472987			0.115586	0.343069			0.420265	-0.0782266	0.787733	-0.118387	0.193143	-0.166415	0.569382	-0.325096
SMUL_0143	584600773	lipoprotein	0.295231	0.472262
SMUL_2058	584602661	acyl coenzyme A hydrolase family protein VdlD	0.236679	0.471293
SMUL_2082	584602685	putative rRNA ribonuclease	0.0476746	0.469343			0.0207756	0.230029			0.674252	-0.0807839
SMUL_0576	584601199	nicotinate-nucleotide adenylyltransferase	0.124004	0.461548			0.570801	0.186197			0.179795	-1.07698	0.118684	0.230016
SMUL_1425	584602034	membrane-bound NiFe hydrogenase, cytochrome b subunit	0.253816	0.456344			0.136077	0.875581			0.875893	0.0547214
SMUL_1222	584601833	small conductance mechanosensitive ion channel (MscS) family protein	0.0192393	0.448871			0.0348326	-0.183964			0.098912	-0.311555			0.100514	-0.346764
SMUL_1338	584601947	tRNA pseudouridine 13 synthase	0.131737	0.435431			0.946585	0.0127011			0.412333	0.310369
SMUL_3195	584603769	DNA topoisomerase I	0.00411277	0.420738			0.570601	0.0478303			0.631794	0.157641			0.553951	0.252231
SMUL_0692	584601309	protein TolB	0.0489966	0.414486			0.129455	0.390219			0.177238	-0.270867	0.0107027	1.14039	0.0197376	-0.464984
SMUL_0733	584601350	DNA polymerase I	0.0666027	0.407929			0.871334	-0.0305321			0.185784	-0.326419
SMUL_0203	584600833	NADH-ubiquinone oxidoreductase chain I	0.568571	0.383081			0.601569	-0.350986			0.108998	-0.64679			0.863397	0.103618
SMUL_2656	584603245	putative two-component response regulator	0.152675	0.383045			0.585503	-0.0982285
SMUL_0240	584600870	membrane protease subunit, stomatin/prohibitin-like protein	0.0725673	0.377057			0.94009	-0.0144439			0.0250695	-0.782223			0.433257	-0.191462
SMUL_0633	584601256	RelE-like protein	0.25165	0.377007
SMUL_0235	584600865	amidophosphoribosyltransferase	0.0508695	0.376284			0.132577	0.219655			0.063578	-0.425504			0.104276	-0.460705
SMUL_0321	584600951	putative periplasmic peptidase	0.414722	0.37016			0.775832	-0.11621			0.685595	-0.231058			0.0216093	-1.21039
SMUL_0755	584601372	ferric uptake regulation protein FUR	0.158517	0.361119			0.300933	0.548647			0.699338	-0.118498			0.467785	0.173473
SMUL_2545	584603135	hypothetical protein	0.157705	0.359674			0.121735	0.497626			0.89722	0.0459602			0.821979	-0.0513878
SMUL_1097	584601711	SSU ribosomal protein S18p	0.238149	0.354824			0.0728146	-0.358594			0.658592	0.17901			0.190212	-0.772876
SMUL_0001	584600638	chromosomal replication initiator protein DnaA	0.165688	0.348807
SMUL_0078	584600713	hypothetical protein	0.501499	0.342263			0.0119327	1.31058			0.913892	0.0790403			0.573829	0.271052
SMUL_0707	584601324	putative membrane protein	0.58802	0.334109			0.561045	0.392026			0.224168	-0.409685			0.153711	-0.546805
SMUL_2752	584603339	ferritin-like protein	0.150609	0.325769			0.364802	0.18535			0.654537	-0.0603416			0.0758913	-0.371602
SMUL_2670	584603259	farnesyl diphosphate synthase	0.370535	0.314353			0.530477	0.25926					0.953315	0.0209675	0.561097	0.258531	0.992764	0.0020102
SMUL_0595	584601218	hypothetical protein	0.561808	0.313771			0.51238	0.30727			0.220289	-0.52219			0.5292	0.207426
SMUL_0683	584601300	ATP synthase B chain	0.279797	0.306654							0.00492605	-0.759618			0.0020063	-1.31066
SMUL_0006	584600643	putative HD superfamily hydrolase	0.19928	0.305541			0.996547	0.00114657							0.773621	0.07856
SMUL_0197	584600827	NADH-ubiquinone oxidoreductase chain C	0.0598803	0.302613							0.558926	0.236253			0.083748	0.273455
SMUL_0902	584601517	hypothetical protein	0.237294	0.302543			0.857298	0.0450405			0.314567	-0.351223
SMUL_2561	584603150	hypothetical protein	0.0387514	0.294984			0.138053	-0.0987889			0.00766683	-0.499581			0.0225902	-0.655115
SMUL_1427	584602036	NiFe hydrogenase accessory protein HydE	0.034365	0.287402			0.193982	0.341536			0.881603	-0.0562926	0.578876	0.117882	0.200356	-0.544695	0.33586	0.195117
SMUL_2614	584603203	PhoH family protein	0.0878507	0.281482			0.285535	-0.179033			0.000254008	-0.388113			0.000344819	-0.418226
SMUL_2719	584603308	chorismate synthase	0.202817	0.280975			0.33402	-0.320601			0.0353861	0.369412	0.754547	0.0916056	0.154285	0.42921	0.986378	-0.00201921
SMUL_2575	584603164	putative periplasmic substrate-binding protein	0.450237	0.276991			0.685549	0.0509169
SMUL_1429	584602038	nickel responsive regulator NikR	0.0325121	0.27166			0.0893227	0.153697			0.00420561	-1.47219	0.0441295	-0.919249	0.166354	-0.490793	0.039702	-1.1118
SMUL_0863	584601478	L-lactate permease	0.481312	0.266789			0.785652	0.0951921			0.162422	-0.506276			0.195912	-1.00343
SMUL_1043	584601657	PemK-like protein	0.0374157	0.265603			0.0813957	0.195426			0.272481	-0.303002
SMUL_0023	584600659	hypothetical protein	0.187935	0.258799			0.843159	0.0445401
SMUL_0636	584601259	putative outer membrane porin	0.384259	0.239709			0.946166	0.0145625			0.439701	0.484547	0.0102069	1.18563	0.208448	-0.475751	0.00458606	1.11929
SMUL_0257	584600887	lipid-A-disaccharide synthase	0.407902	0.232721			0.695981	-0.113889			0.0964861	-0.285674			0.68664	-0.120811
SMUL_2548	584603138	ATP binding protein	0.103566	0.223613			0.390893	0.102161			0.0214252	-0.331108			0.460043	0.199774
SMUL_0729	584601346	UvrABC system protein A, excinuclease	0.321882	0.223265							0.326394	-0.164611			0.0849204	-0.454059
SMUL_3168	584603742	ribosomal RNA large subunit methyltransferase I	0.480536	0.220037			0.334184	-0.247346
SMUL_2419	584603013	pyrroline-5-carboxylate reductase	0.0894336	0.214279			0.0721539	0.132421			0.36424	0.225546			0.287745	0.100282
SMUL_2241	584602842	polyphosphate kinase	0.133253	0.213201			0.0765682	-0.34602			0.184834	0.342448			0.382413	0.292639
SMUL_1976	584602579	inner membrane protein translocase component YidC, long form	0.33664	0.200953			0.288163	0.301506			0.278134	-0.539714			0.0381243	-1.30924
SMUL_2458	584603051	ATP-dependent zinc metalloprotease FtsH	0.678554	0.198447			0.531395	0.338887			0.13858	-0.792292	0.583579	0.148971	0.210237	-0.785702	0.198405	-0.440742
SMUL_1877	584602480	hypothetical protein	0.569832	0.192665			0.0619585	0.374817			0.112703	0.404242			0.0202133	0.50496
SMUL_3013	584603591	porin	0.548757	0.183804			0.222548	0.401215			0.469045	-0.221847	0.0237885	0.875604	0.0930632	-0.676403	0.00299684	0.965788
SMUL_0965	584601580	hypothetical protein	0.161218	0.173908			0.883341	0.0127183			0.562552	0.0857399			0.0400449	0.528395
SMUL_2745	584603332	putative cytidylate kinase	0.47485	0.173685			0.243494	0.371594
SMUL_2401	584602995	2,3,4,5-tetrahydropyridine-2,6-dicarboxylate N-succinyltransferase	0.0860541	0.172736			0.70831	-0.0298261			0.00133931	-0.282715			0.0186652	-0.121364
SMUL_0966	584601581	hypothetical protein	0.386663	0.167435			0.253678	0.238079			0.257337	0.280524
SMUL_2462	584603055	imidazole glycerol phosphate synthase subunit HisH	0.506846	0.163929			0.597797	0.144669
SMUL_1096	584601710	Lon protease	0.118092	0.160473			3.9902e-05	1.04983			0.591866	0.0698591			0.561142	-0.134873
SMUL_2137	584602738	nitrogen regulatory protein P-II	0.331391	0.157484
SMUL_1143	584601757	CRISPR-associated protein, Cas5, TM1800 family	0.493963	0.155215			0.686591	-0.0737705			0.0457898	0.285019			0.0225977	0.553868
SMUL_0696	584601313	hypothetical protein	0.419385	0.155193			0.29323	0.265106			0.803113	0.10559			0.343749	0.491542
SMUL_1472	584602080	dihydroorotate dehydrogenase	0.641562	0.152742			0.367336	-0.299733			0.0216283	-0.483611			0.0208738	-0.509124
SMUL_1499	584602107	LSU ribosomal protein L9p	0.0359048	0.134045			0.94375	0.00577303			0.301776	-0.0946381			0.0145846	0.128141
SMUL_0686	584601303	ATP synthase gamma chain	0.715697	0.13004			0.126288	1.00185			0.0662282	-0.528581			0.00248079	-0.944404
SMUL_0318	584600948	nicotinate-nucleotide pyrophosphorylase (carboxylating)	0.260708	0.128841			0.301106	-0.131789
SMUL_1975	584602578	RNA-binding domain-containing protein	0.492691	0.121592			0.320954	-0.153769
SMUL_0810	584601426	putative methyl-accepting chemotaxis protein	0.72956	0.119544			0.45876	0.276995			0.0401223	-0.753852			0.0626154	-0.803654
SMUL_1124	584601738	ribonuclease Y	0.493224	0.117239			0.49027	0.410079			0.154299	-0.606426			0.058822	-0.420079
SMUL_0682	584601299	ATP synthase B' chain	0.795245	0.114966			0.670122	0.251847
SMUL_0759	584601376	aspartyl/glutamyl-tRNA(Asn/Gln) amidotransferase subunit C	0.453352	0.113026			0.237583	-0.152313			0.893192	0.0673959	0.00082917	-1.25747	0.860737	0.112719	0.00837454	-0.686405
SMUL_2372	584602966	putative periplasmic peptidase	0.410746	0.109179			0.728608	-0.0798935			0.528104	0.119378
SMUL_3272	584603841	putative rhodanese	0.645191	0.109158			0.502501	-0.14491			0.00613929	-1.20801	0.00984465	1.27922	0.0147242	-1.50521	0.00730986	0.972474
SMUL_0667	584601284	malate:quinone oxidoreductase	0.617943	0.105054			0.81869	0.0490882			0.0195249	-0.464532			0.870285	-0.0340572
SMUL_1488	584602096	type II secretion system protein F	0.881113	0.0982375							0.150121	-0.332918
SMUL_1101	584601715	ribonuclease R	0.575064	0.0885576			0.18946	-0.231404			0.00233125	0.408953	0.271317	-0.233227	0.00420033	0.838554	0.0637559	0.561163
SMUL_3178	584603752	hypothetical protein	0.581941	0.0803169			0.115474	0.220291
SMUL_0855	584601470	putative amidase	0.699569	0.0766303			0.631751	0.0443299			0.16292	0.450638			0.0508795	0.880234
SMUL_1221	584601832	lactaldehyde dehydrogenase	0.81872	0.0723907							0.269537	0.204579	0.816528	-0.015095	0.111731	0.242005	0.186616	-0.14999
SMUL_0852	584601467	guanosine-3',5'-bis(diphosphate) 3'-pyrophosphohydrolase	0.852312	0.068067
SMUL_2703	584603292	LSU ribosomal protein L3p (L3e)	0.56759	0.0669321			0.0867471	-0.327763			0.696271	-0.0478175	0.000216822	-1.18466	0.0402322	0.413432	0.328493	-0.269699
SMUL_2696	584603285	LSU ribosomal protein L29p (L35e)	0.650482	0.0643704			0.171712	-0.249335
SMUL_0397	584601027	DNA gyrase subunit A	0.481417	0.0629228			0.364247	-0.0628217			0.687427	-0.0949291			0.281358	-0.29066
SMUL_2236	584602837	N-terminal methylation protein	0.8454	0.0599296			0.773781	0.0889472			0.345408	-0.115817	0.296612	-0.275295	0.00269768	-0.915225	0.130567	0.908539
SMUL_2210	584602811	SapC-like S-layer protein	0.745991	0.0568932			0.749347	-0.0538924			0.341177	0.292122	0.0752507	0.651066	0.0950088	0.533577	0.372382	0.348331
SMUL_2290	584602891	SSU ribosomal protein S16p	0.791952	0.0553558			0.0557544	-0.517883			0.190838	0.247899	0.00863327	-1.10402	0.342556	0.227183	0.0317378	-0.604531
SMUL_2699	584603288	LSU ribosomal protein L22p (L17e)	0.882216	0.045692			0.651139	-0.0737078			0.562194	-0.255161	0.810709	-0.127819	0.202742	-0.706264	0.460117	0.578104
SMUL_2706	584603295	response regulator receiver domain protein	0.913783	0.0429692
SMUL_3198	584603772	AMIN family periplasmic protein	0.817529	0.0300139			0.743255	-0.178527			0.405055	-0.230611
SMUL_0239	584600869	histidine biosynthesis bifunctional protein HisIE	0.768524	0.0299697			0.27694	0.145948
SMUL_0627	584601250	putative outer membrane porin	0.912897	0.0277142			0.632219	-0.118276			0.494204	-0.154056	0.00365305	1.04753	0.14982	-0.485075	0.000457493	0.962398
SMUL_2457	584603050	phosphatidylserine decarboxylase proenzyme	0.829793	0.0263527			0.0499838	-0.32763			0.0173104	-0.448126			0.840827	0.123622
SMUL_1661	584602267	flagellar basal-body P-ring formation protein FlgA	0.840391	0.0261214
SMUL_0840	584601456	potassium uptake protein TrkA	0.672628	0.019256
SMUL_2267	584602868	putative periplasmic thioredoxin	0.97743	0.0148661			0.654353	-0.235519			0.119722	-0.704746			0.469349	-0.294342
SMUL_2610	584603199	6-carboxy-5,6,7,8-tetrahydropterin synthase	0.953634	0.0136956			0.869713	0.031794			0.739807	0.043947
SMUL_3277	584603846	transcriptional regulator	0.982759	0.0069079			0.978603	0.00953773			0.953399	-0.0707702
SMUL_2805	584603391	response regulator	0.982333	0.0063747			0.850577	0.028829			0.0601411	0.466236	0.00278823	0.696943	0.500654	0.279529	0.437031	0.0786931
SMUL_2042	584602645	putative peptidyl-prolyl cis-trans isomerase	0.988621	0.00610714			0.721378	-0.152733			0.193361	-0.53195			0.061448	-0.935375
SMUL_0315	584600945	putative dihydroneopterin aldolase	0.983025	0.00194357									0.504346	-0.210398	0.206676	-0.37484	0.37901	-0.195475
SMUL_0422	584601051	hypothetical protein	0.999404	-0.000119829			0.304731	-0.149181			0.0192739	0.708918			0.102496	0.736618
SMUL_2694	584603283	LSU ribosomal protein L14p (L23e)	0.981803	-0.00184441			0.00306241	-0.464152			0.427331	-0.156211			0.0700327	0.567925
SMUL_0191	584600821	endonuclease IV	0.983246	-0.00227667			0.00666951	-0.42062	0.0326778	-0.546284	0.0207451	-0.57806
SMUL_2991	584603575	molybdopterin molybdenumtransferase	0.965075	-0.0119726			0.306796	-0.305369			0.066463	0.717075	0.0934057	-0.450084			0.205857	-0.278425
SMUL_1686	584602291	putative phosphohistidine phosphatase	0.926707	-0.0178111			0.509215	0.112908
SMUL_2686	584603275	LSU ribosomal protein L15p (L27Ae)	0.92548	-0.0263932			0.0890037	-0.568705			0.617322	0.106949			0.243363	0.625116
SMUL_0003	584600640	DNA gyrase subunit B	0.649185	-0.031757			0.140846	-0.11931			0.290467	0.182377			0.614992	0.119723
SMUL_2185	584602786	ATP-dependent RNA helicase RhlE	0.925881	-0.0343979			0.197319	-0.275718
SMUL_0550	584601173	fumarate reductase cytochrome b subunit	0.894345	-0.0392303			0.259311	0.416543			0.0812128	-0.555254			0.0664478	-0.582203
SMUL_2671	584603260	putative protease	0.675881	-0.0418899			0.791178	-0.0380145			0.449499	0.0937935			0.990131	-0.00182422
SMUL_2410	584603004	molybdenum transport system protein ModD	0.744523	-0.0423234			0.627883	0.0469124			0.34412	0.295785
SMUL_0849	584601464	putative periplasmic protein	0.829764	-0.0448044			0.542275	-0.123247			0.0179298	0.495572
SMUL_0307	584600937	phosphate acyltransferase	0.885724	-0.0451405			0.811554	-0.0836226			0.128721	-0.399818			0.00546781	-0.553445
SMUL_2996	584603580	flagellum-specific ATP synthase FliI	0.825268	-0.048608			0.865171	-0.0708736					0.0743825	0.561736			0.662733	0.11853
SMUL_1489	584602097	type II secretion system protein E	0.795451	-0.0496777			0.322385	-0.286571
SMUL_2677	584603266	LSU ribosomal protein L17p	0.770128	-0.0667034			0.072335	-0.50827			0.335663	-0.130061			0.143902	0.422567
SMUL_2286	584602887	LSU ribosomal protein L19p	0.391209	-0.0734261			0.00393045	-0.483437			0.89005	0.0212708	0.000104441	-1.84689	0.0845138	0.916731	0.808901	-0.104749
SMUL_1141	584601755	CRISPR-associated protein	0.697752	-0.0769327			0.00871624	0.500992			0.229489	0.373085
SMUL_1365	584601974	putative NAD(P)H nitroreductase	0.654675	-0.0775954													0.0675905	-0.322286
SMUL_2999	584603583	ATP-dependent Clp protease proteolytic subunit	0.435781	-0.0806658			0.170928	-0.185066			0.117723	-0.337964			0.523733	-0.142946
SMUL_0772	584601389	L-aspartate oxidase	0.496047	-0.0847605			0.578354	0.165536			0.660495	0.119989	0.438077	-0.245808	0.652669	0.190848	0.701427	0.157394
SMUL_2701	584603290	LSU ribosomal protein L23p (L23Ae)	0.363108	-0.0849808			0.00327908	-0.53347			0.915282	-0.0126033			0.141896	0.792385
SMUL_0297	584600927	flagellar motor switch protein FliG	0.586087	-0.0928809			0.104316	0.275932			0.447757	0.295007
SMUL_0138	584600768	LSU ribosomal protein L20p	0.635491	-0.0990763			0.0368572	-0.555372			0.639582	-0.103092			0.936229	-0.0160535
SMUL_2206	584602807	RNA polymerase sigma factor RpoD	0.322051	-0.102139			0.372688	-0.0973062			0.210067	-0.165377			0.412531	0.451556
SMUL_1924	584602527	cytosol nonspecific dipeptidase	0.47939	-0.114781			0.292181	-0.535489			0.184006	-0.587242	0.209709	0.256337	0.536399	-0.323315	0.0178427	0.446997
SMUL_2141	584602742	molybdopterin oxidoreductase	0.595118	-0.116553			0.804313	-0.040501									0.338516	-0.232417
SMUL_2697	584603286	LSU ribosomal protein L16p (L10e)	0.264125	-0.11963			0.0108613	-0.408852			0.277872	0.260757			0.438541	0.113029
SMUL_1664	584602269	molybdopterin molybdenumtransferase MoeA	0.442981	-0.135381			0.73781	-0.0525092
SMUL_0311	584600941	putative exopolyphosphatase	0.293998	-0.147263			0.708534	-0.0481408
SMUL_1438	584602047	putative N-acetyltransferase	0.515744	-0.147478			0.199312	0.309774			0.386424	-0.0972415			0.402543	-0.108735
SMUL_2547	584603137	hypothetical protein	0.432157	-0.157064			0.138299	0.531092			0.151859	-0.775528			0.530972	-0.292535
SMUL_2808	584603394	NifX_NifB superfamily domain-containing protein	0.280221	-0.1624
SMUL_0183	584600813	glutamine transport system ATP-binding protein	0.648677	-0.166677			0.636285	0.163717			0.0127035	-0.715133			0.0204445	-1.07688
SMUL_0492	584601116	methionine ABC transporter substrate-binding protein	0.608212	-0.168146			0.992406	-0.00369767			0.130042	-0.592207			0.05669	-0.883046
SMUL_1359	584601968	RND efflux system, membrane fusion protein CmeA	0.552605	-0.172399			0.941604	0.023061			0.0905626	-0.471036			0.377229	-0.23944
SMUL_0712	584601329	flagellar motor switch protein FliN	0.184858	-0.172741									0.0980874	0.0779378			0.509033	0.153876
SMUL_0144	584600774	glutathionylspermidine synthetase	0.376108	-0.18267			0.450435	-0.1817			0.631278	-0.0722746	0.00587863	0.364402	0.227169	-0.33257	0.923597	-0.0085227
SMUL_0872	584601487	GTP-binding protein EngB	0.214455	-0.190139			0.076068	0.316713
SMUL_2683	584603272	translation initiation factor 1	0.0443761	-0.200147							0.620408	-0.0577488
SMUL_0283	584600913	5,10-methylenetetrahydrofolate reductase	0.151277	-0.200393			0.111383	0.394338	0.285743	-0.306807	0.518717	-0.31194	0.15564	0.1347
SMUL_1637	584602243	pyridoxine 5'-phosphate synthase	0.209801	-0.202816			0.378762	-0.207061			0.190296	0.38022	0.0627957	-0.610234	0.0707346	0.383156	0.0163776	-0.884622
SMUL_0860	584601475	putative lipoprotein	0.397117	-0.22044			0.0713474	-0.639733
SMUL_0077	584600712	putative FAD-dependent dehydrogenase	0.0856355	-0.225884			0.000992286	-0.533525
SMUL_1156	584601770	hypothetical protein	0.621118	-0.238897			0.135085	-0.63286
SMUL_1121	584601735	signal recognition particle receptor protein FtsY	0.0116212	-0.267197			0.447216	0.188903			0.87813	-0.0238019	0.664964	0.056502	0.346704	-0.263879	0.462801	0.115374
SMUL_1689	584602293	tRNA-guanine transglycosylase	0.0418161	-0.334025			0.183904	-0.22644			0.882829	-0.071206
SMUL_2727	584603316	diguanylate cyclase	0.0219957	-0.337598			0.262966	0.788813
SMUL_2681	584603270	SSU ribosomal protein S13p (S18e)	0.045373	-0.350975			0.0259234	-0.449765			0.0859805	0.518593			0.00933513	0.775591
SMUL_2977	584603561	amidohydrolase	0.0675079	-0.353049			0.143979	-0.152481			0.998185	0.00026799	0.265814	-0.381969	0.872534	0.0297211	0.51712	-0.288077
SMUL_3299	584603868	flagellar hook protein FlgE	0.137147	-0.366002					0.155953	-0.17783			0.00161724	0.481115			0.000667214	0.663925
SMUL_0845	584601460	putative fibronectin domain-containing lipoprotein	0.147261	-0.397894			0.122537	-0.368704			0.00109927	-0.575363			0.0183228	-0.624784	0.308886	0.145354
SMUL_2273	584602874	transcriptional regulator	0.278733	-0.407606			0.861486	-0.0659995
SMUL_1778	584602381	DNA-binding protein HU, epsilon-proteobacterial type	0.2648	-0.410507			0.987626	-0.00507324			0.00374164	0.799892			0.00364525	0.810325
SMUL_2581	584603170	ATP-dependent RNA helicase RhlE	0.191148	-0.422434			0.633843	0.185919
SMUL_0011	584600647	L-proline glycine betaine ABC transport system ATP-binding protein ProV	0.0273672	-0.452116			0.0455757	0.552808
SMUL_1854	584602457	hypothetical protein	0.226816	-0.459155													0.470601	0.376421
SMUL_1974	584602577	tRNA modification GTPase MnmE	0.144354	-0.478473			0.320095	-0.335834					0.0532758	-0.401593			0.319143	-0.261506
SMUL_2269	584602870	4-(cytidine 5'-diphospho)-2-C-methyl-D-erythritol kinase	0.0101341	-0.499646			0.0459562	-0.500566					0.0284725	0.375773			0.0461807	0.51433
SMUL_1970	584602573	protein translocase subunit SecA	0.212235	-0.583261			0.0880076	-0.794834			0.407806	-0.166355			0.537375	0.174009
SMUL_3089	584603664	ThiS, thiamine-biosynthesis protein	0.0394313	-0.584049
SMUL_0079	584600714	cytoplasmic formate dehydrogenase	0.0231287	-0.592121			0.0294937	-0.732526			0.313384	0.590632			0.890669	0.0517657
SMUL_0148	584600778	malate synthase G	0.0189947	-0.595548			0.500411	-0.116224
SMUL_2246	584602847	LSU ribosomal protein L28p	0.190093	-0.606397			0.00820202	-1.04264
SMUL_3136	584603710	putative type IIs restriction endonuclease	0.0129766	-0.616042			0.524676	-0.185137
SMUL_0567	584601190	guanylate kinase	0.102959	-0.675865			0.394336	-0.345269			0.883138	0.0789474	0.0283333	0.389303	0.0161814	0.983942	0.147794	0.253941
SMUL_1911	584602514	HTH-type transcriptional regulator	0.00563902	-0.690075			1.21711e-05	-0.838109
SMUL_1709	584602312	transcriptional regulator, TetR family	0.00232647	-0.760501			0.00977217	-0.797632			0.000936734	-0.660377			0.937871	0.0118767
SMUL_0677	584601294	glutamate 5-kinase	0.0845244	-0.763073			0.0277197	-1.18948			0.477552	0.186285
SMUL_2698	584603287	SSU ribosomal protein S3p (S3e)	0.00821172	-0.768544			0.0111907	-0.808866			0.17572	-0.481276	5.84657e-05	-1.28384	0.345222	-0.428135	0.0109794	0.929784
SMUL_3093	584603668	siroheme synthase	0.0134622	-0.838198			0.531171	-0.136181
SMUL_2806	584603392	methyl-accepting chemotaxis sensory transducer	0.00020055	-1.32412			0.000419858	-1.14328			0.00878159	-1.13572			0.0322002	-1.04848
SMUL_0302	584600932	methyl-accepting chemotaxis protein	0.00800396	-1.38288			0.0123628	-1.20059			0.0115682	-1.04762			0.0338088	-0.998911
SMUL_1575	584602183	putative FMN-binding protein			0.01135	3.22002			0.0217913	2.67637			1.70999e-07	2.77756			0.000872651	2.48184
SMUL_0547	584601170	heat shock protein Hsp20	0.00618791	1.62006	0.000101613	1.80271	0.012106	1.22496	0.000171006	1.4904	0.00112099	1.52875	0.000108672	1.43107	0.0139516	1.2668	2.66786e-05	1.77606
SMUL_2674	584603263	UDP-N-acetylmuramoylalanyl-D-glutamate--2,6- diaminopimelate ligase			0.16817	1.41919			0.843572	0.0829162			0.690176	0.175196			0.913074	0.0318903
SMUL_3128	584603702	molybdenum ABC transporter, periplasmic molybdenum-binding protein ModA	0.31083	-0.207769	0.000514844	1.41429	0.955224	0.010953	0.269437	0.316659							0.013303	0.916149
SMUL_2611	584603200	dUTPase	0.00674038	-0.665557	0.631403	0.866784	0.0162292	-0.493213	0.26612	-0.183887			0.608835	0.221465			0.256183	0.430332
SMUL_1665	584602270	UDP-N-acetylglucosamine 1-carboxyvinyltransferase			0.159172	0.797046			0.334447	0.328262	0.385777	0.321656
SMUL_0245	584600875	3-hydroxyacyl-[acyl-carrier-protein] dehydratase	0.000688076	-0.306534	0.122641	0.783964	0.00905082	-0.256819	0.0310768	-0.42593	0.369639	-0.130033			0.239047	-0.240969
SMUL_0400	584601030	signal-transduction regulatory protein			0.125596	0.750269			0.737164	0.0443927			0.0181905	0.283502			0.0594766	0.255793
SMUL_3194	584603768	flagellin	0.000319739	1.85635	0.0400692	0.747701	0.060474	0.772123	0.0338933	0.655157	0.0209442	1.4308	0.000265056	1.64749	0.0272093	1.21569	0.00456524	1.23232
SMUL_3261	584603835	hypothetical protein	0.95796	-0.00130858	0.0671097	0.74057	0.00573989	-0.119396	0.0446594	-0.223366	0.74841	-0.0620585	0.0327416	0.703881	0.0209681	0.435216	0.00234885	0.623583
SMUL_2326	584602927	putative acetyltransferase			0.0764149	0.738304			0.100626	0.7823
SMUL_1920	584602523	fructose-bisphosphate aldolase	0.508937	0.113452	0.0139287	0.716949	0.151388	0.35706	0.129686	0.267577	0.168674	-0.214622	0.599671	0.0559808	0.221398	-0.306667	0.554338	-0.0777422
SMUL_0825	584601441	NADPH dehydrogenase	0.790566	-0.0417454	0.0116565	0.681587	0.131729	0.898089	0.0285207	0.305287	0.919649	0.0258747	0.00435675	0.548909	0.0962886	0.32699	0.00355737	0.78504
SMUL_2408	584603002	YceI family protein	0.00895721	0.276207	0.0657602	0.635934	0.00558194	0.451041	0.0282904	0.402035	0.107538	0.205854	0.0557909	0.458532	0.0176192	0.248195	0.0815414	-0.309005
SMUL_1950	584602553	GGDEF domain-containing protein	0.39651	-0.33951	0.0597082	0.628989			0.183376	0.319116
SMUL_1964	584602567	curved DNA-binding protein CbpA	0.0178817	0.29188	0.272247	0.601111	0.205917	0.238434	0.182875	0.279249	0.0870059	-0.468079			0.0119058	-1.05861
SMUL_1411	584602020	modulator of drug activity B	0.111658	0.656157	0.123256	0.598468	0.105871	0.50526	0.494631	0.116598			0.0159037	0.49167			0.0990508	0.311712
SMUL_0248	584600878	rod shape-determining protein MreB	0.195747	-0.544148	0.0219641	0.589331	0.526764	-0.229173	0.33169	-0.174435	0.553151	-0.134145	0.0916332	-0.537362	0.908237	0.0329907	0.809945	-0.0695358
SMUL_3262	584603836	hypothetical protein	0.146205	0.200509	0.0286836	0.563358	0.00755864	0.388603	0.025537	0.412864	0.176188	0.231499	0.00512205	0.880102	0.0549507	0.444187	0.000324553	0.847021
SMUL_1921	584602524	peptidyl-prolyl cis-trans isomerase ppiD	0.000159375	0.782809	0.0129882	0.547903	0.000105238	0.871057	0.00029412	0.643969	0.449664	0.273535	0.171568	-0.424461
SMUL_0059	584600694	putative D-2-hydroxyacid dehydrogenase	0.260135	-0.54932	0.52663	0.542192	0.358442	-0.527449	0.463431	-0.0913262	0.518411	-0.104131	0.027764	0.53267	0.727699	0.160323	0.0957297	0.178249
SMUL_0892	584601507	nitrite reductase cytochrome c biogenesis protein NrfJ			0.0194608	0.537686			0.00432778	0.486441			0.988967	0.00329354
SMUL_0881	584601496	fructose-1,6-bisphosphatase, type I	0.976992	-0.00692163	0.00862503	0.534903	0.766778	0.0710121	0.564981	0.183248	0.938516	-0.0194355	0.0225378	0.34494	0.368177	-0.217836	0.0508337	0.280455
SMUL_1436	584602045	NiFe hydrogenase metallocenter assembly protein HypE			0.400796	0.527922			0.957663	-0.0144003			0.0108174	0.254238			0.0037758	0.545277
SMUL_2380	584602974	putative ATPase component of drug resistance ABC transport system			0.262493	0.518568			0.910549	0.0494576			0.0309966	0.534365
SMUL_2016	584602619	hypothetical protein			0.256241	0.516106			0.500622	0.266293
SMUL_2014	584602617	chaperone protein HtpG	0.0340738	0.243877	0.00207703	0.502997	0.000289435	0.690476	0.00205354	0.407503	0.0124921	0.856156	0.00519865	0.27554	0.0931702	0.581809	0.00515484	0.257161
SMUL_1358	584601967	transcriptional regulator, TetR family			0.0515328	0.497055			0.0363766	0.769851
SMUL_0108	584600739	putative aspartate racemase			0.265815	0.491157			0.435217	0.110151
SMUL_2035	584602638	heavy metal transport/detoxification protein, chaperone	0.75563	-0.0783831	0.121757	0.485504			0.0380566	0.383729	0.800681	0.0736392	0.0196784	1.13234	0.118059	-0.381427	0.00478422	0.39247
SMUL_0737	584601354	putative periplasmic protein	0.0506888	0.430371	0.134156	0.468669	0.00505337	1.04967	0.00708222	0.641433	0.29911	-0.215442	0.175681	-0.236263	0.428343	0.192526	0.377384	-0.153718
SMUL_0463	584601092	amino acid ABC transporter, amino acid-binding protein LivJ/LivK-like	0.362049	0.0508474	0.0823944	0.46519	0.00311477	0.720993	0.00294658	0.579959	0.00481548	0.408316	0.0164183	0.628509	0.092433	-0.295031	0.0939039	-0.359768
SMUL_2811	584603397	putative 2-hydroxyglutaryl-CoA dehydratase	0.584255	0.177426	0.0628815	0.455757	0.378021	0.22794	0.703485	-0.0547982	0.451548	-0.10799	0.229523	0.213925	0.014732	-0.249866	0.610747	-0.0609423
SMUL_1394	584602003	putative tautomerase			0.216679	0.4535			0.772398	0.133727
SMUL_0834	584601450	putative signal-transduction protein with 2 CBS domains			0.321979	0.451078			0.801493	0.0913604	0.0523678	0.911271			0.134762	0.869687
SMUL_0030	584600666	hypothetical protein	0.000515042	-1.23678	0.0372708	0.450015	0.0135086	-0.562154	0.746443	-0.0288211			0.0012427	2.17394
SMUL_3237	584603811	cyclic pyranopterin monophosphate synthase accessory protein MoaC	0.808485	-0.0262291	0.0710645	0.449617	0.151485	0.268613	0.0583583	0.250493	0.0976812	0.401982			0.0269366	0.975818
SMUL_1845	584602448	hypothetical protein	0.845536	0.0681602	0.161226	0.448073	0.026836	0.474728	0.580771	0.166874
SMUL_2507	584603100	putative thiol peroxidase	0.156516	0.128881	0.064917	0.43857	0.0047631	0.402768	0.00629844	0.599857	0.506231	-0.0895037	0.0160981	0.411544	0.763132	-0.0360981	0.022487	0.302666
SMUL_2224	584602825	molybdenum-pterin binding protein	0.118263	0.259074	0.223812	0.437742	0.12462	0.160406	0.25154	0.396468					0.135923	0.47774	0.152922	0.739844
SMUL_0388	584601018	lipopolysaccharide biosynthesis protein RffA	0.0374922	0.202548	0.0880525	0.435837	0.205196	0.110457	0.119651	0.385998			0.00117191	0.695976	0.00892855	-0.557144	0.0350596	0.593865
SMUL_1058	584601672	ribose 5-phosphate isomerase B			0.212955	0.427991			0.2902	-0.190071			0.427582	0.378971
SMUL_3239	584603813	hypothetical protein	0.555506	0.0658914	0.0257128	0.420367	0.0467829	0.399707			0.817118	-0.0241535	0.366426	0.0863678	0.280808	0.160861	0.128742	0.250434
SMUL_2578	584603167	invasion antigen CiaB	0.930936	-0.0150226	0.0344438	0.41961	0.125121	0.332606	0.11085	0.301056	0.497743	-0.0775304	0.000857178	0.524761	0.984613	-0.00337845	0.00232402	0.501733
SMUL_2007	584602610	chaperone ClpB	0.00183331	0.685608	0.0758408	0.419134	0.000511806	0.868634	0.185112	0.214706	7.72833e-05	1.17269	0.343082	-0.15117	0.0116107	0.69021	0.221243	-0.243071
SMUL_0981	584601596	TRAP transporter solute receptor	0.0233772	-0.46386	0.0136194	0.415118	0.0155725	0.715798	0.00430465	0.479331	0.595817	0.1134	0.00158035	1.04629	0.885093	-0.0296387	0.000746114	0.593604
SMUL_0392	584601022	ribose-phosphate pyrophosphokinase	0.643131	-0.0416598	0.0294873	0.410833	0.0211531	-0.295477	0.0325785	0.331335	0.489807	-0.154926	0.170322	-0.479585	0.0674908	0.401891	0.043499	-0.334489
SMUL_0809	584601425	YajL-like protein			0.0846187	0.403915			0.007537	0.352392	0.231135	0.552962	0.000140882	0.802241			0.00228444	1.20025
SMUL_2257	584602858	leucine--tRNA ligase	0.538374	0.0988591	0.378571	0.403216	0.553155	-0.0854571	0.290196	-0.393838	0.479714	-0.0955674	0.837627	0.0218252	0.979725	-0.00355769	0.821567	0.0666759
SMUL_1126	584601740	SYLF family lipoprotein	0.0783721	-0.328114	0.00345235	0.402862	0.0873858	0.39389	0.0981606	0.240674	0.0279482	-0.435792	0.00293031	0.683681	0.0934023	-0.126116	0.0109816	0.610606
SMUL_0182	584600812	glutamine-binding periplasmic protein	0.78307	-0.019337	0.00434881	0.396978	0.0173019	0.309737	0.0713766	0.267724	0.274795	0.13083	0.615792	0.0666127	0.0739743	0.248893	0.966387	-0.00604687
SMUL_2279	584602880	YcfJ-like protein			0.2886	0.385498											0.00175459	0.89517
SMUL_2632	584603221	hypothetical protein	0.153204	-0.722093	0.142057	0.379775	0.981413	0.0132513	0.0381996	0.396307	0.0140994	0.858979	0.0163614	1.43116	0.12035	0.527322	0.000343882	1.05507
SMUL_0639	584601262	amino acid ABC transporter, amino acid-binding protein LivJ/LivK-like	0.0406538	-0.186504	0.0339262	0.379736	0.164874	0.13106	0.0222465	0.309005	0.959638	0.00379245	0.00421656	0.400248	0.0415969	0.187063	0.017857	0.132545
SMUL_1899	584602502	rubrerythrin	0.0250861	0.314947	0.196677	0.379632	7.95157e-05	1.45505	0.0127613	0.634209	0.076139	-0.346978	0.395547	0.146242	0.186496	0.214174	0.19789	0.0836049
SMUL_0441	584601070	NG,NG-dimethylarginine dimethylaminohydrolase 1			0.442914	0.378077			0.899677	0.0264279			0.130796	0.707349			0.00615887	0.938449
SMUL_1442	584602051	isocitrate dehydrogenase [NADP]	0.0945997	-0.713605	0.0204089	0.371268	0.28871	-0.400606	0.00619793	0.433932	0.469299	0.177283	0.0125778	0.264532	0.715498	0.105044	0.00683622	0.30219
SMUL_0354	584600984	manganese-dependent inorganic pyrophosphatase	0.299174	-0.133433	0.0394123	0.370547	0.0045101	0.610769	0.202759	0.273315	0.133022	0.167521	0.000564571	0.536238	0.0122019	0.803011	0.000205428	0.59424
SMUL_0697	584601314	malonyl CoA-acyl carrier protein transacylase	0.638424	0.107752	0.0977775	0.363815	0.393965	-0.0517261	0.0690213	-0.238897	0.0580473	-0.66363	0.0299455	0.635186	0.0641859	-0.834024	0.0630642	0.387923
SMUL_1478	584602086	D-alanine--D-alanine ligase	0.603193	-0.0638401	0.149668	0.362226	0.896597	-0.0260127	0.168533	0.42437	0.689575	-0.0703299	0.011952	0.418569	0.0195228	0.558773	0.0506518	0.299264
SMUL_2828	584603414	USP-like domain-containing protein			0.0785166	0.354845			0.179029	0.0822879			0.0402039	0.489346			0.00455002	1.56586
SMUL_1110	584601724	putative periplasmic protein	0.217903	-0.248225	0.401246	0.352184	0.798454	0.0460214	0.273235	0.410857			0.104854	0.402399	0.371894	-0.262371	0.68747	0.190443
SMUL_0295	584600925	histidinol-phosphate aminotransferase	0.148187	-0.481305	0.0155315	0.346906	0.921883	0.0466833	0.135989	0.151136	0.410815	0.160123	0.0472929	0.739467			0.000194033	1.08501
SMUL_0172	584600802	nitrogen regulatory protein P-II	0.482411	0.0681401	0.0694915	0.343163	0.00073392	0.66293	0.10654	0.32722	0.773561	0.0427679	0.000782971	0.498291	0.925656	-0.0163943	0.00933298	0.210586
SMUL_2868	584603453	extracellular solute-binding protein, family 1	0.864961	0.110596	0.0306599	0.335773			0.000800581	0.704141	0.236943	-0.878166	0.0386877	0.855437			0.0313118	2.25254
SMUL_0454	584601083	hypothetical protein			0.159698	0.331735			0.177453	-0.361763							0.0154724	1.06981
SMUL_1901	584602504	UbiD family protein	0.0248269	-0.196146	0.254565	0.331086	0.0190482	-0.339596	0.877256	0.0296709	0.458245	-0.159435	0.00638033	0.269961			0.0722946	0.19191
SMUL_2484	584603077	UDP-glucose dehydrogenase			0.425172	0.329477			0.404383	0.516388			0.299842	0.293531
SMUL_0529	584601152	superoxide dismutase [Fe]	0.285398	0.127006	0.0874521	0.325566	0.00370769	0.779405	0.0339223	0.44621	0.0595331	0.33117	0.00156179	0.872433	0.242784	0.220557	0.0088869	0.494199
SMUL_2870	584603455	formate dehydrogenase accessory protein FdhD	0.361193	0.194999	0.341939	0.323918	0.381149	0.147402	0.563156	0.112737	0.140688	0.681727	0.000219786	0.752883	0.0539993	0.470623	0.00380494	0.684994
SMUL_0331	584600961	hypothetical protein			0.217332	0.323023			0.542466	-0.143049			0.116179	1.35462			0.0420533	0.357935
SMUL_0095	584600726	iron chelate uptake transporter (FeCT) family, periplasmic substrate binding protein	0.00539333	-0.881795	0.00790524	0.32268	0.529497	-0.125082	0.000959756	0.292435	0.86674	-0.0471366	6.49629e-05	1.03452	0.0655164	0.664083	0.000195174	1.01636
SMUL_2725	584603314	response regulator CcdB			0.376451	0.316177			0.824025	0.061323			0.0709088	0.28587			0.608448	0.106753
SMUL_2262	584602863	S-adenosylmethionine synthetase	0.248628	0.0805148	0.0327704	0.309778	0.0190927	0.245759	0.627052	0.0400149	0.851501	-0.060028	0.00435635	0.748293	0.493809	-0.332899	0.000518715	0.656551
SMUL_1056	584601670	adenine phosphoribosyltransferase	0.606654	-0.0885868	0.109154	0.306431	0.687829	0.0740661	0.0338071	0.336198	0.184776	0.265742	0.316917	0.137218	0.61326	-0.0737067	0.588534	-0.0581028
SMUL_1181	584601792	3,4-dihydroxy-2-butanone 4-phosphate synthase RibB			0.286856	0.305824			0.882425	-0.0346613			0.00380389	0.540812			0.000116417	0.992835
SMUL_0688	584601305	ATP synthase epsilon chain	0.0765551	0.470064	0.197644	0.300963	0.0503052	0.803982	0.439544	0.161148	0.1562	-0.431905	0.00135798	0.30268	0.0487565	-0.762447	0.497721	0.0840421
SMUL_2531	584603124	UDP-N-acetylmuramoylalanine--D-glutamate ligase	0.00962279	-0.608578	0.0973198	0.296803	0.116163	-0.80183	0.00266339	0.234564	0.539644	-0.225583	0.790159	-0.0322494	0.829125	-0.12813	0.678271	-0.0727494
SMUL_1703	584602307	pyruvate dehydrogenase [ubiquinone]	0.759558	-0.0475285	0.275391	0.295843	0.443326	-0.0835858
SMUL_2856	584603441	selenide, water dikinase	0.937204	0.0299667	0.039883	0.294784	0.858284	-0.051411	0.902263	-0.0259218			0.817414	-0.0901101			0.557347	0.0971684
SMUL_2044	584602647	cell division protein FtsZ			0.224711	0.292216			0.162353	-0.224599			0.0654269	0.57109
SMUL_3193	584603767	hypothetical protein			0.169441	0.292094			0.837572	-0.0389709			0.00321664	0.865857			0.178989	0.285065
SMUL_1459	584602067	fumarate hydratase class II	0.0429378	0.475276	0.0775202	0.289187	0.063029	0.639281	0.0955861	0.382467					0.3385	0.47901	0.142022	-0.330788
SMUL_2514	584603107	LamB-like protein	0.237825	0.0608339	0.414938	0.286661			0.374082	-0.173694	0.0592443	0.79614	0.533334	0.154677			0.35164	0.175477
SMUL_2554	584603144	putative acylneuraminate cytidylyltransferase			0.371015	0.285496			0.836775	-0.0352844			0.22651	0.319888
SMUL_2638	584603227	putative NADH-dependent butanol dehydrogenase A	0.484535	-0.20581	0.242695	0.283347	0.0158557	0.960719	0.0863246	0.48905	0.0286002	-0.529451	0.0137947	0.22612	0.462504	-0.166601	0.649519	-0.0332332
SMUL_0308	584600938	3-oxoacyl-[acyl-carrier-protein] synthase, KASIII	0.690272	0.105209	0.504749	0.281223	0.258604	0.428609	0.947905	-0.0280046	0.0354127	0.724106	0.0623038	0.502513	0.127824	0.670884	0.147367	0.240077
SMUL_0363	584600993	putative 3-oxoacyl-[acyl-carrier-protein] reductase FabG	0.0853373	0.536126	0.0190644	0.275468			0.0476192	0.304345			0.164128	0.962983			0.0416465	0.662407
SMUL_0560	584601183	putative periplasmic phospholipid-binding protein			0.290888	0.272269			0.0511925	-0.618795			0.00336937	0.741286			0.0555878	0.415711
SMUL_1272	584601881	D-alanine aminotransferase	0.211222	-0.361188	0.0877858	0.27195	0.496348	-0.182761	0.315706	-0.144446	0.85204	0.0264247	0.0167247	0.418012	0.787086	0.0591159	0.00735492	0.40779
SMUL_2676	584603265	NifU-like domain-containing protein	0.598971	-0.108414	0.488837	0.26945	0.284182	-0.211914	0.0590504	-0.647659	0.561743	-0.119531	0.0318462	0.558043	0.15878	-0.375463	0.30321	0.0821541
SMUL_2131	584602732	putative branched-chain amino acid binding protein, LivJ-like	0.215983	0.103048	0.0618944	0.269093	0.00946575	0.251885	0.453367	0.15214	0.114694	-0.324569	0.744296	0.150156	0.0486894	0.632174	0.592961	-0.203586
SMUL_2875	584603460	formate dehydrogenase-specific chaperone FdhX			0.128051	0.267059			0.184743	-0.457422			0.0741646	1.23877			0.249681	0.414965
SMUL_0118	584600749	arabinose 5-phosphate isomerase	0.0696601	0.490865	0.178609	0.264133	0.77737	-0.0717782	0.596099	-0.123752	0.0574077	-0.636547	0.295549	0.30265	0.231181	-0.384902	0.0415698	0.74029
SMUL_3050	584603627	putative FMN reductase [NAD(P)H]	0.408819	-0.177284	0.455008	0.25955							0.00942922	0.452688	0.0219563	0.519299	0.0088636	0.514911
SMUL_1623	584602229	putative thioredoxin reductase	0.318391	-0.267914	0.489121	0.258486	0.953341	-0.0179782	0.73103	0.0347911	0.0111955	0.806272	0.325981	0.309202			0.0620568	0.327976
SMUL_0457	584601086	hypothetical protein	0.382947	-0.0647698	0.34324	0.257843	0.97809	-0.00323568	0.0731496	-0.312737	0.880012	-0.0715511	0.925232	-0.0255241	0.139175	-0.873048	0.645994	-0.140254
SMUL_1383	584601992	flagellar protein FlaG			0.471111	0.255008			0.388513	0.190212			0.00280897	0.498634			0.558426	0.0734801
SMUL_0256	584600886	5'-nucleotidase SurE			0.444185	0.252928			0.76709	0.1868							0.237539	0.689403
SMUL_3233	584603807	Dabb family protein	0.396103	-0.21612	0.209837	0.251841	0.290646	-0.220506	0.895535	-0.0131338	0.282165	-0.174414	0.00500807	1.19729	0.0384847	-0.734856	0.322049	0.274959
SMUL_2009	584602612	phosphoribosylaminoimidazole-succinocarboxamide synthase	0.0362117	-0.311344	0.0181459	0.25035	0.107779	0.35478	0.0108974	0.180039	0.24561	-0.1511	0.00462766	0.322213	0.908245	0.0201503	0.000810771	0.548043
SMUL_2858	584603443	hypothetical protein	0.00294723	0.479307	0.392075	0.244795	0.00212735	0.525155	0.0731718	0.437388	0.320419	0.224738	0.00671	0.525653	0.0636153	0.664114	0.00972617	0.521884
SMUL_1083	584601697	glutamate-1-semialdehyde 2,1-aminomutase	0.0407597	0.213174	0.239653	0.228215	0.00249319	-0.381535	0.0871624	0.168086
SMUL_0793	584601409	HIT-family protein	0.0117637	-0.189626	0.185021	0.227227	0.0227144	0.217287	0.397442	0.133777	0.245063	-0.24797	0.000156739	0.64228	0.333099	-0.209628	0.00423826	0.446115
SMUL_1163	584601776	hypothetical protein	0.133047	-0.24433	0.17855	0.223882	0.574533	0.100869	0.424714	0.115031	0.959581	0.00633195			0.286872	0.332911
SMUL_1790	584602393	hypothetical protein	0.244136	-0.247352	0.555724	0.209072	0.328441	-0.189859	0.55034	-0.111005							0.0842328	0.906641
SMUL_2555	584603145	glycosyltransferase	0.00108167	-0.895736	0.600421	0.208111	0.00207588	-0.762641	0.214974	-0.274565	0.326178	-0.208833	0.00537673	0.416363	0.722059	0.146778	0.0909705	0.326994
SMUL_2004	584602607	ribonuclease E inhibitor RraA	0.0136834	0.517987	0.4911	0.207997	0.0386325	-0.273437	0.250692	0.179145
SMUL_2565	584603154	dTDP-4-dehydrorhamnose 3,5-epimerase			0.160836	0.205985			0.00416293	-0.391682			0.101103	0.275431			0.0064527	0.561637
SMUL_2022	584602625	hypothetical protein	0.361694	-0.356487	0.675713	0.205127	0.00895806	1.29457	0.0182696	-0.577335	0.575052	0.309183	0.0628602	0.514431	0.305483	0.563944	0.133383	0.269752
SMUL_0121	584600752	hypothetical protein			0.381948	0.204541			0.512341	0.241062			0.418637	0.222329
SMUL_0829	584601445	RND efflux system, periplasmic fusion protein CmeA	0.79494	0.0220365	0.43162	0.197998	0.0561168	0.20303	0.999037	9.46714e-05	0.0865176	0.232896	0.137693	-0.557343	0.0146483	0.302758	0.0345193	-0.961103
SMUL_0278	584600908	N-acetyl-gamma-glutamyl-phosphate reductase	0.270016	-0.235424	0.405727	0.194736	0.261509	-0.166285	0.348601	-0.23417	0.410687	0.117981	0.0715131	0.223045	0.874117	0.0405861	0.65545	-0.0499643
SMUL_0797	584601413	4-hydroxy-3-methylbut-2-enyl diphosphate reductase			0.765303	0.194481			0.566952	0.122343
SMUL_1347	584601956	ferritin-like protein	0.0410972	0.340672	0.233148	0.189036	0.00076269	0.988621	0.136719	0.370553	0.0375437	0.353339	0.0142846	0.17477	0.477947	0.130374	0.443174	0.0703243
SMUL_1902	584602505	porphobilinogen deaminase	0.0250155	-0.110543	0.313804	0.18864	0.000941951	-0.350435	0.0298979	-0.269668	0.112143	-0.288429	0.00301918	0.503027	0.0394563	-0.581679	0.0352754	0.199393
SMUL_2152	584602753	formyltetrahydrofolate deformylase	0.50352	-0.376225	0.398696	0.186131	0.609403	-0.429385	0.0655607	-0.424305	0.899287	-0.038842	0.137231	0.25327	0.974052	0.0207237	0.478942	0.0819131
SMUL_3144	584603718	periplasmic binding protein			0.5076	0.18374			0.120315	0.0863116							0.706137	-0.213427
SMUL_0301	584600931	putative peroxiredoxin	0.40062	0.0480277	0.0618898	0.183655	0.266607	0.102647	0.08986	0.209909	0.051288	0.391242	0.00509804	0.53655	0.013823	0.329819	0.0649423	0.289333
SMUL_1738	584602341	hypothetical protein	0.0764484	0.0729732	0.474467	0.181831	0.475883	0.140714	0.156707	-0.404772	0.32242	-0.366182	0.0430669	1.19328	0.112755	-0.499671	0.0363154	0.298925
SMUL_2982	584603566	saccharopine dehydrogenase, putative	0.935451	-0.028404	0.516285	0.181562	0.108491	0.519576	0.56697	-0.136024			0.0640181	0.500386			0.000117313	1.61181
SMUL_0200	584600830	epsilonproteobacterial nuoF-like protein	0.0146179	-0.554167	0.194887	0.180885	0.580511	0.0892335	0.0332021	-0.237407	0.627703	-0.0933778	4.48936e-05	0.678838	0.725537	0.141015	0.0330661	0.319865
SMUL_0579	584601202	triosephosphate isomerase	0.314442	-0.123551	0.124565	0.180762	0.185076	0.117536	0.0269862	-0.516508	0.394737	-0.521147	0.00946196	0.60627	0.216299	-0.833422	0.231622	0.121347
SMUL_3196	584603770	biotin synthase	0.571347	0.238934	0.532458	0.177773	0.235124	0.311109	0.409116	-0.0886395	0.0758352	-0.119212	0.0552697	0.853722			0.0533384	0.715086
SMUL_0109	584600740	ribonucleotide reductase of class Ia (aerobic), alpha subunit	0.884789	0.0167859	0.333601	0.176211	0.159346	0.139969	0.840257	-0.0189934	0.000982342	0.376161	0.353331	-0.129495	0.0397821	0.322687	0.0476203	-0.252026
SMUL_2559	584603149	hypothetical protein	0.709631	-0.0472296	0.427343	0.171343	0.962716	0.00256141	0.0677582	-0.345707	0.356058	-0.142879	0.97193	-0.00900206	0.0180361	-0.528823	0.984617	0.00448898
SMUL_2989	584603573	hypothetical protein	0.948834	-0.0182024	0.638957	0.169753			0.527543	-0.112311	0.538684	0.0666138					0.127861	0.374435
SMUL_1503	584602111	anthranilate phosphoribosyltransferase			0.491803	0.163028			0.182198	-0.346161			0.529268	-0.217611
SMUL_3037	584603614	acetaldehyde dehydrogenase	0.00929048	0.381414	0.43145	0.161602	0.00123628	0.69744	0.0911377	0.290222	0.00964182	0.73172	0.0027617	0.576447	0.0340361	0.51092	0.566303	-0.0625927
SMUL_1631	584602237	putative periplasmic component of nickel/cobalt ECF transporter, NikK	0.721138	0.0432017	0.0975021	0.160233	0.176017	0.202514	0.0108247	0.192752	0.108439	-0.181974	0.00119107	-0.631326	0.264832	-0.12762	0.00327528	-0.64057
SMUL_1939	584602542	chaperone protein DnaK	0.00179999	0.323932	0.209716	0.157414	0.000799233	0.531314	0.00758417	0.295644	0.000349937	0.422705	0.105089	0.0929213	0.0181944	0.253826	0.527217	0.0259006
SMUL_0099	584600730	CTP synthase	0.140383	0.155909	0.0391247	0.15239	0.00870099	0.465157	0.353294	0.0747515	0.510261	-0.0676541	0.812954	-0.0283536	0.886395	-0.0262103	0.503094	-0.0723096
SMUL_0390	584601020	hypothetical protein	0.332861	0.188533	0.584396	0.146914	0.778161	0.0432265	0.00614827	0.934085	0.879972	-0.0406833	0.0116018	0.502717	0.00176443	1.37332	0.00604545	0.697544
SMUL_0460	584601089	short-chain dehydrogenase/reductase subgroup 5 family protein	0.767349	-0.0359192	0.4548	0.142284	0.0478813	0.328407	0.492709	-0.0723117	0.551508	0.107864	0.631118	-0.131406	0.905072	0.0250271	0.398326	-0.253728
SMUL_2360	584602955	putative nucleotide phosphoribosyltransferase	0.0876656	0.0991648	0.417387	0.141578	0.00106471	0.195916	0.0602471	-0.315603	0.762929	0.0409671	0.0247047	0.524038	0.849074	-0.0409058	0.0314504	0.210032
SMUL_2551	584603141	hypothetical protein	0.723923	-0.0577015	0.479797	0.138926	0.496028	0.0793589	0.115572	-0.294037	0.802338	0.0976515	0.040082	0.918453
SMUL_1274	584601883	hypothetical protein	0.117928	-0.252497	0.295249	0.138684	0.98595	0.00379057	0.809763	-0.0347525	0.530861	0.386685
SMUL_2450	584603043	GTPase Der			0.57464	0.136604			0.656708	-0.0928144			0.85571	-0.0247782
SMUL_1452	584602061	2-oxoglutarate oxidoreductase, delta subunit	0.766644	-0.0485106	0.695446	0.13181	0.039201	0.629586	0.704849	-0.0518747	0.273996	0.267059	0.894482	-0.0097035	0.607806	0.0431628	0.00171975	-0.262169
SMUL_1903	584602506	DsbA family protein	0.0332214	-0.276888	0.530542	0.131408	0.377644	-0.103921	0.0778914	-0.21435	0.537255	-0.165512	0.013644	0.626028	0.190493	0.497616	0.0374099	0.544343
SMUL_3005	584603589	thiazole synthase ThiG	0.455457	-0.0884096	0.738262	0.131278	0.0349147	0.397431	0.570796	0.109548	0.119504	0.510814	0.0377519	0.488854	0.236376	0.295548	0.0502815	0.224024
SMUL_2497	584603090	phosphoheptose isomerase 1			0.77972	0.128427			0.859417	0.0826794
SMUL_0233	584600863	thioredoxin reductase	0.0139532	-0.18535	0.197915	0.127981	0.266527	0.249084	0.293455	0.0945712	0.838086	-0.0226444	0.00246572	0.393488	0.00326748	-0.407045	0.139722	0.163283
SMUL_0750	584601367	anthranilate synthase, aminase component	0.335644	-0.255576	0.434659	0.127675			0.355454	0.191165	0.0150334	0.963303	0.0509979	0.197428	0.0669384	0.451945	0.165061	0.11604
SMUL_2362	584602957	radical SAM protein			0.795039	0.126674			0.178771	-0.483769			0.200164	0.545954
SMUL_0594	584601217	hypothetical protein	0.0407225	-0.5527	0.404286	0.126507	0.0586853	0.578121	0.984726	0.00263725	0.186112	0.202187	0.916465	0.0104795	0.407121	0.318477	0.136658	-0.199866
SMUL_0800	584601416	D-3-phosphoglycerate dehydrogenase	0.415221	0.0422676	0.424061	0.126032	0.168449	0.0705655	0.0237628	0.210543	0.00899631	0.15523	0.0905469	-0.349311	0.136435	0.0972498	0.374079	-0.21951
SMUL_1364	584601973	putative NAD(P)H nitroreductase	0.420651	-0.110587	0.523459	0.121819	0.745384	0.0525843	0.327436	-0.230275	0.0951177	-0.478287	0.14362	0.193354	0.221579	-0.385544	0.928102	0.0122001
SMUL_1055	584601669	tryptophan synthase beta chain	0.743426	0.0487336	0.0336913	0.118504	0.0324201	0.443352	0.0136614	-0.26241	0.356562	-0.185001	0.308901	0.114126	0.0761141	-0.351368	0.12916	0.327377
SMUL_1965	584602568	putative periplasmic serine endoprotease	0.359975	0.133544	0.712105	0.116586	0.0192027	0.525485	0.00903769	0.25988	0.00408074	-0.934102	0.0240935	1.0686	0.00274165	-1.36203	0.13952	0.561833
SMUL_1691	584602295	3-dehydroquinate synthase	0.810451	-0.0653973	0.579777	0.115262	0.814566	-0.0449247	0.429064	-0.194266	0.675441	0.055237	0.00502034	0.526997	0.043115	-0.489711	0.515891	0.0674405
SMUL_0791	584601407	phosphoenolpyruvate carboxykinase [ATP]	0.0836033	-0.453293	0.500907	0.115076	0.27225	-0.297982	0.772477	-0.0477719	0.617727	-0.0339601	0.0855837	0.297561	0.170951	0.390404	0.0183979	0.477143
SMUL_1451	584602060	succinyl-CoA ligase [ADP-forming] alpha chain	0.451031	-0.0574095	0.511645	0.114521	0.025954	0.596039	0.00733261	0.442033	0.129389	0.42337	0.549767	0.044014	0.400543	0.249729	0.0123996	-0.245101
SMUL_0653	584601270	isoleucine--tRNA ligase	0.522078	-0.063754	0.461568	0.113656	0.169095	-0.155384	0.0125056	-0.304373	0.741547	0.0106697	0.456946	-0.0852138	0.126567	-0.159966	0.0412189	-0.40885
SMUL_1104	584601718	septum site-determining protein MinD			0.683149	0.112187			0.2693	-0.281147			0.00679754	0.392204			0.0603435	0.230709
SMUL_2528	584603121	3-oxoacyl-[acyl-carrier protein] reductase	0.102957	-0.433466	0.2951	0.111598	0.101725	0.627293	0.0857656	0.173403	0.0608707	0.829314	0.724634	-0.0926279	0.63339	0.218119	0.327255	-0.286603
SMUL_0672	584601289	hypothetical protein	0.533741	0.207229	0.656209	0.11091	0.0802279	0.743659	0.26342	0.383065	0.323092	0.217135			0.00641154	1.07028
SMUL_3039	584603616	hypothetical protein			0.672462	0.11062			0.300531	0.368364			0.00280738	0.704507			0.0284554	0.914113
SMUL_1407	584602016	bifunctional protein GlmU	0.269371	-0.303931	0.513653	0.109454	0.396955	-0.243747	0.221465	-0.247374	0.0902439	0.117159	0.233572	0.21757	0.165552	-0.109099	0.190051	-0.276287
SMUL_0687	584601304	ATP synthase beta chain	0.202919	0.321203	0.403201	0.101792	0.034929	0.691758	0.0084284	0.374264	0.102041	-0.370144	0.0257873	-0.397527	0.0245006	-0.690504	0.000380992	-0.832245
SMUL_2865	584603450	ABC-type tungstate transport system, periplasmic binding protein	0.00272032	-0.701468	0.432108	0.0986596	0.903271	-0.0224196	0.0505735	0.208535	0.425397	-0.106625	0.00214785	0.700068	0.15781	-0.192187	0.00801092	0.440336
SMUL_1418	584602027	glucose-6-phosphate isomerase	0.068944	0.176273	0.305963	0.0961229	0.0490635	-0.156418	0.0612246	-0.328973	0.0268014	0.396614	0.1073	-0.295287	0.133082	0.276832	0.233976	-0.259483
SMUL_0220	584600850	cyclic pyranopterin monophosphate synthase MoaA	0.0125835	-0.323743	0.531407	0.0945992	0.0655138	-0.159494	0.416	-0.138382	0.141979	-0.275198	0.0102637	0.277516	0.643402	-0.137199	0.0347236	0.413748
SMUL_2147	584602748	hypothetical protein	0.032717	-0.238146	0.690991	0.0925036	0.041626	0.213092	0.973539	0.00822191	0.715993	0.088977	0.00363242	0.504042	0.359701	-0.28618	0.00901616	0.350755
SMUL_0559	584601182	tryptophan synthase alpha chain	0.407718	-0.0899637	0.612411	0.0922829	0.952243	-0.00619672	0.61779	-0.0872176	0.652966	0.0933702	0.955028	0.0157078	0.972566	0.0117409	0.726956	-0.114144
SMUL_2178	584602779	methyl-accepting chemotaxis protein			0.818737	0.0897831			0.0886823	-0.513404	0.00361449	-0.570986	0.00426609	0.812876			0.000445315	0.581991
SMUL_1102	584601716	putative signal transduction hydrolase	0.124138	-0.244868	0.387235	0.0880214	0.253974	0.205245	0.204846	0.121412	0.731835	0.039507	0.00172489	0.447793	0.068892	-0.308733	0.0718473	0.288525
SMUL_2608	584603197	7-cyano-7-deazaguanine synthase			0.608517	0.083581			0.574809	-0.208906			0.0164652	0.83044
SMUL_2394	584602988	aldehyde ferredoxin oxidoreductase	0.265383	-0.125314	0.626417	0.082349	0.868304	-0.0180797	0.0331517	0.269196	0.000483958	0.519036	0.00397301	0.53594	0.161892	0.178759	0.019086	0.282119
SMUL_0882	584601497	putative ATP/GTP binding protein	0.0228187	-0.591561	0.385796	0.0812964	0.960058	-0.00929752	0.450342	-0.053375	0.921154	0.0250719	0.0173001	0.533378	0.992507	-0.00387053	0.162772	0.25468
SMUL_0145	584600775	YajQ-like protein	0.0225227	0.535507	0.723809	0.0787898	0.0054855	1.24911	0.0267502	0.854794	0.228882	0.355085			0.18846	0.806977
SMUL_1930	584602533	3-amino-5-hydroxybenzoic acid synthase family protein	0.982424	-0.00131037	0.554503	0.0787078	0.353088	0.066363	0.110832	-0.125756	0.945145	-0.00693441	0.272306	-0.14347	0.774599	-0.0394717	0.0449044	-0.333503
SMUL_1029	584601643	ferritin-like protein	0.0118825	0.250724	0.613424	0.078601	0.0134974	0.284636	0.0619295	0.221051	0.47244	0.234271	0.235351	0.301488	0.11459	0.570497	0.103523	0.469475
SMUL_3228	584603802	3-isopropylmalate dehydratase large subunit	0.0834002	-0.513971	0.47575	0.0775113	0.264755	-0.313598	0.291706	0.0918369	0.0164624	-0.451929	0.095957	0.162242	0.40231	-0.258948	0.374021	0.092216
SMUL_0854	584601469	putative dioxygenase	0.0231523	-0.603322	0.881623	0.0764813	0.0942655	-0.333471	0.22101	-0.31445	0.00900878	-0.459834	0.00186519	0.944138	0.176009	-0.446386	0.230507	0.204774
SMUL_1600	584602207	aconitate hydratase	0.0020438	-0.745512	0.572675	0.0738733	0.0531903	0.50261	0.145655	0.228279	0.0389499	-0.311402	0.357894	0.107454	0.27008	0.32357	0.165348	0.176251
SMUL_0665	584601282	succinyl-diaminopimelate desuccinylase	0.920235	0.0111478	0.754728	0.0731621	0.22438	-0.165415	0.940485	-0.0174989			0.759034	-0.0608071			0.455341	0.124691
SMUL_2452	584603045	tryptophan--tRNA ligase	0.378603	0.139475	0.824899	0.0713043	0.455728	0.136468	0.195225	-0.410048	0.262692	0.396956	0.00489222	0.607902	0.248416	0.569762	0.280081	0.192322
SMUL_2043	584602646	cell division protein FtsA	0.0106626	-0.472182	0.600998	0.0708116	0.433567	0.106956	0.217451	-0.208393			0.117445	0.582249			0.020502	1.22648
SMUL_0403	584601033	uroporphyrinogen III decarboxylase	0.635399	0.153276	0.520202	0.0685474	0.568828	-0.102526	0.0788064	-0.282132	0.160339	-0.359199	0.00129107	0.51466	0.109838	-0.390609	0.152466	0.125295
SMUL_0089	584600720	dihydroxy-acid dehydratase	0.639567	0.0729825	0.554425	0.0674528	0.539613	0.1233	0.258803	-0.135159	0.611447	0.0856613	0.00482236	0.26387	0.739271	-0.0615718	0.278738	0.186159
SMUL_0748	584601365	putative long-chain-fatty-acid--CoA ligase			0.647923	0.065251			0.647655	-0.0763315
SMUL_0124	584600755	phosphoribosylformylglycinamidine cyclo-ligase	0.0134925	-0.0983776	0.641879	0.0623884	0.0634416	0.20145	0.136512	-0.167092	0.649026	-0.0349608	0.057696	0.361521	0.0934119	0.189282	0.0213612	0.669478
SMUL_1980	584602583	methylaspartate mutase, E chain			0.740905	0.0597595			0.951556	-0.0136191			0.118991	-0.53804			0.76815	-0.0872149
SMUL_2010	584602613	phosphoribosylformylglycinamidine synthase, PurS subunit	0.229043	-0.309567	0.734646	0.0583279	0.43547	-0.13196	0.48049	-0.0909309			0.00309269	0.788205			0.0469438	0.474668
SMUL_1915	584602518	periplasmic monocarboxylate binding protein of TRAP transport system	0.00252876	-0.230419	0.280652	0.0580658	0.819777	-0.0102712	0.212234	-0.089383	0.154864	0.150373			0.019294	0.412207
SMUL_0489	584601113	translation elongation factor G	0.0926042	-0.150733	0.66055	0.0577128	0.729615	-0.0305815	0.781449	-0.019607	0.0218428	-0.178191	0.0472426	0.128377	0.0125138	-0.198386	0.799888	0.0166589
SMUL_0293	584600923	diaminopimelate decarboxylase			0.587776	0.0565773			0.0466026	-0.332189	0.0986891	0.0892669	0.0609484	0.479241			6.09485e-05	0.944753
SMUL_2405	584602999	putative sulfate adenylyltransferase	0.315296	0.0478086	0.046701	0.0562979	0.0942139	0.0912886	0.289715	-0.139718	0.19929	0.139398	0.046443	-0.209526	0.92393	0.0160778	0.0680857	-0.28331
SMUL_0443	584601072	putative protease	0.622898	-0.200082	0.824266	0.0557885	0.0648301	1.06217	0.248267	0.246106	0.299626	0.210474	0.175418	0.273822	0.0522675	0.409643	0.0312005	0.207798
SMUL_0303	584600933	ferredoxin	0.105892	0.190078	0.841405	0.0533407	0.00548903	0.629661	0.0443374	0.393959			0.0087821	0.610078			0.0179265	0.496321
SMUL_3288	584603857	ribosome recycling factor	0.179316	-0.492853	0.796505	0.0508331	0.972163	0.00966516	0.935748	-0.0168877	0.00592182	0.60617	0.0847341	-0.482636	0.0553483	0.63091	0.0354328	-0.668238
SMUL_0666	584601283	putative enamine/imine deaminase	0.0566877	0.327915	0.842793	0.0489885	0.0446954	0.328238	0.0398027	-0.215427	0.159117	-0.222828			0.143342	-0.288831
SMUL_0456	584601085	hypothetical protein	0.219455	-0.133688	0.788387	0.0465561	0.864757	-0.0230668	0.27504	-0.317332	0.82255	-0.0479664	0.015438	0.871802	0.477691	-0.0991398	0.0261339	0.982191
SMUL_2527	584603120	acyl carrier protein AcpP	0.36312	-0.0662995	0.697216	0.0463574	0.528806	0.059395	0.156563	0.188758	0.131043	-0.148916	0.00201648	0.396474	0.166209	-0.141435	0.00187669	0.609393
SMUL_2392	584602986	hydrogenase 4 maturation protease			0.418705	0.0438439			0.16803	-0.182399
SMUL_1788	584602391	Mu-like prophage protein gp29	0.616139	0.0504704	0.892204	0.043203	0.683864	-0.0649128	0.877516	0.0309008	0.366407	0.195373	0.563061	-0.121806	0.594414	0.124891	0.646407	-0.110349
SMUL_2299	584602900	peptidase, U32 family	0.410325	-0.279755	0.824649	0.0380458	0.392862	-0.27388	0.971877	-0.00544255	0.661541	0.0404683	0.0828535	-0.437368	0.0801091	0.299246	0.402608	-0.105597
SMUL_2994	584603578	iron-sulfur cluster assembly scaffold protein IscU/NifU-like	0.265412	0.16187	0.733605	0.0364547	0.597512	0.0859438	0.267166	0.137403	0.0437782	-0.271778	0.256695	0.183022	0.14263	0.39353	0.0179893	0.646478
SMUL_0294	584600924	bifunctional P-protein, chorismate mutase/prephenate dehydratase	0.590757	-0.201188	0.846146	0.0360738			0.125827	-0.302055	0.0955131	0.939054	0.0248289	-0.310023			0.0403631	-0.543759
SMUL_2247	584602848	arginine biosynthesis bifunctional protein ArgJ			0.895548	0.0354531			0.0509736	-0.774906			0.0776507	0.408209			0.151858	0.281244
SMUL_0685	584601302	ATP synthase alpha chain	0.203025	0.291864	0.810551	0.0341202	0.0542223	0.557644	2.76646e-06	0.338284	0.0563334	-0.396289	0.0487269	-0.282246	0.00203622	-0.74866	0.0006241	-0.742428
SMUL_2529	584603122	phosphoglycerate mutase	0.572128	-0.136753	0.942066	0.0334391	0.063615	-0.39093	0.119005	-0.534639	0.926877	0.0425576	0.0294287	0.594106	0.505585	-0.32462	0.0515252	0.180386
SMUL_0128	584600759	peptide chain release factor 1	0.307727	-0.201715	0.899689	0.0324731	0.592888	0.0794064	0.0324741	-0.605116	0.664561	-0.0729399	0.673652	-0.0930318	0.259686	0.329702	0.184391	-0.250105
SMUL_1918	584602521	histidinol dehydrogenase	0.0291912	0.141538	0.86538	0.0321986	0.335696	-0.0638434	0.0999473	-0.26248	0.0160672	0.357824	0.271099	-0.122148	0.0014121	0.56878	0.0423661	-0.264233
SMUL_0304	584600934	nucleoside diphosphate kinase			0.938052	0.030756			0.00194496	-0.400259	0.223614	0.312549	0.00648838	0.270934	0.976843	-0.00806554	0.0910111	0.138759
SMUL_0309	584600939	putative prephenate dehydrogenase			0.901704	0.0305893			0.0725403	-0.241316			0.00140134	0.460505			0.00407321	0.299322
SMUL_0171	584600801	peptidyl-prolyl cis-trans isomerase	0.0024162	-0.48201	0.871174	0.0300313	0.26637	-0.178903	0.580417	-0.099374	0.920698	-0.0228489	0.000933033	0.790555			0.00628939	0.985839
SMUL_2451	584603044	shikimate kinase I	0.497177	-0.305916	0.959013	0.0281169	0.121487	0.637067	0.0117649	-0.860801
SMUL_0234	584600864	dihydrodipicolinate reductase	0.564439	0.0430028	0.576143	0.0278002	0.110563	0.297654	0.911534	-0.00700429	0.0647402	0.153526	0.598101	-0.0502409	0.44417	0.0413397	0.0427878	-0.310537
SMUL_0322	584600952	putative septum site-determining protein minC			0.916714	0.0271634			0.0495071	-0.20953			0.0982881	0.30616			0.129183	0.349221
SMUL_1220	584601831	homocysteine S-methyltransferase	0.498219	0.079041	0.919772	0.0237534			0.549015	0.113398			0.00171607	0.821403			0.0543306	0.552595
SMUL_1142	584601756	CRISPR-associated protein Cas7	0.0418042	0.326444	0.890834	0.0204026	0.506393	0.132713	0.431853	0.191839	0.000523085	0.692201	0.158416	0.212348	0.00185026	0.905893	0.031499	-0.426031
SMUL_1017	584601631	heavy metal efflux system accessory protein	0.078902	-0.349547	0.952308	0.0190935	0.351594	-0.228741	0.151289	-0.249388	0.261402	-0.223214	0.95566	-0.013219	0.0683253	-0.688806	0.028004	-0.470284
SMUL_0406	584601036	TRAP transporter solute receptor, TAXI family precursor	0.0116588	-0.120534	0.777097	0.0189619	4.37503e-05	0.431209	0.056204	0.197146	0.651391	0.0680297	0.000736099	0.459646	0.679212	0.0692459	0.0506005	0.118373
SMUL_1628	584602234	indole-3-glycerol phosphate synthase	0.476763	-0.0878559	0.956868	0.0186414	0.442134	0.119813	0.0430704	-0.647194	0.488486	0.136752	0.121905	0.25079	0.152923	0.407387	0.425224	0.126565
SMUL_0188	584600818	manganese/zinc/iron chelate uptake transporter (MZT) family, periplasmic-binding protein			0.897412	0.0177827			0.228834	-0.227534	0.266239	0.328658	0.656409	0.152558	0.566218	-0.171941	0.388674	0.297661
SMUL_1485	584602093	YqeY-like protein	0.00571894	-0.405123	0.919588	0.0120157			0.148963	-0.177643	0.289074	0.108557	0.11249	0.225799	0.319938	0.131797	0.0472868	0.168352
SMUL_1914	584602517	valine--tRNA ligase	0.0802808	-0.200464	0.964604	0.0106597	0.56824	-0.120445	0.492416	-0.175523	0.607623	-0.124749	0.833498	0.0200219	0.737247	-0.118988	0.595659	0.0568492
SMUL_1643	584602249	acetolactate synthase large subunit	0.316355	-0.343756	0.963474	0.0094147	0.245906	-0.415383	0.559342	-0.110373	0.196633	-0.569363	0.00667201	-0.928162	0.189931	-0.769077	0.0207166	-0.770388
SMUL_0002	584600639	DNA polymerase III beta subunit	0.855062	-0.0102458	0.957368	0.00540041	0.00437094	0.515063	0.597162	0.0308608	0.12348	0.159446	0.456672	0.0738001	0.457266	-0.07472	0.411877	-0.106422
SMUL_1433	584602042	NiFe hydrogenase nickel incorporation protein HypB			0.98218	0.00383308			0.740242	-0.0704298			0.67476	0.102918
SMUL_2630	584603219	pyruvate-ferredoxin/flavodoxin oxidoreductase	0.125822	-0.230276	0.972569	0.00346123	0.44026	0.1018	0.019021	0.345372	0.0175675	-0.287423	0.0112738	-0.608558	0.711274	-0.0851392	0.0840145	-0.443148
SMUL_1135	584601749	response regulator			0.995454	0.000857809			0.101473	-0.266559			0.0284488	0.493858
SMUL_2064	584602667	phosphoribosylformylglycinamidine synthase, synthetase subunit	0.00557716	-0.887394	0.999718	4.4248e-05	0.0501513	-0.833538	0.123578	-0.215795			0.0404788	0.414503			0.00147195	1.31135
SMUL_2510	584603103	riboflavin synthase	0.0849465	-0.175515	0.984586	-0.00291453	0.408615	0.372264	0.0705554	-0.285466	0.8577	-0.0571942	0.279628	0.28279	0.165046	-0.414415	0.810272	0.023375
SMUL_2460	584603053	chemotaxis regulator CheY	0.23303	-0.077234	0.978045	-0.00320242	0.587125	0.0548071	0.133229	-0.208204	0.308582	-0.274449	0.0186817	0.31604	0.949541	-0.0224731	0.111422	0.480687
SMUL_0879	584601494	methionine--tRNA ligase	0.230302	-0.048016	0.987977	-0.00368553	0.530917	-0.0339558	0.218997	-0.279245	0.053919	0.225535	0.131623	-0.558075	0.250202	0.164398	0.0156442	-0.276441
SMUL_2552	584603142	ADP-ribose 1''-phosphate phophatase-like protein	0.906448	-0.02166	0.984282	-0.0042556			0.0768587	-0.212709
SMUL_0383	584601013	putative flagellar motor switch phosphatase FliY	0.957773	0.0147301	0.966405	-0.00664338	0.974122	0.00925849	0.29527	0.31164	0.0417724	0.239577	0.383965	0.204678	0.515334	0.179644	0.8702	-0.0289886
SMUL_0115	584600746	imidazole glycerol phosphate synthase cyclase subunit			0.959966	-0.00752344			0.874053	-0.0446497			0.00285789	0.459223			0.132474	0.1282
SMUL_3160	584603734	rotamase_2 superfamily protein	0.0356002	-0.732529	0.960811	-0.00816087	0.550023	0.15372	0.0170858	-0.278455	0.868726	0.099185	0.0141827	0.774254			0.0116277	1.81078
SMUL_1419	584602028	hypothetical protein	0.378949	0.0889008	0.963176	-0.00848081	0.775011	-0.0278131	0.16845	-0.356576	0.870606	-0.0183527			0.389894	-0.255423
SMUL_2937	584603521	acyl carrier protein	0.841521	-0.0546952	0.965216	-0.00995958	0.917347	0.0512343	0.543518	-0.288794			0.00173531	0.44205	0.421362	0.324945	0.449433	0.115311
SMUL_0107	584600738	ribonucleotide reductase of class III (anaerobic), large subunit			0.929763	-0.0112455			0.00480149	1.08188
SMUL_0401	584601031	aspartate-semialdehyde dehydrogenase	0.031236	-0.144169	0.956202	-0.0118862	4.03755e-06	0.514512	0.961066	-0.00811599	0.0221823	-0.3411	0.0612764	0.164051	0.23774	-0.176604	0.443391	0.0359682
SMUL_1940	584602543	heat shock protein GrpE	0.0176874	0.406363	0.919704	-0.0127507	0.00437942	0.447118	0.151589	-0.0913372	0.00435074	0.380551	0.633901	-0.0322084	0.066899	0.163499	0.0338047	-0.158862
SMUL_2233	584602834	(E)-4-hydroxy-3-methylbut-2-enyl-diphosphate synthase	0.020637	-0.256093	0.967434	-0.0157244	0.992115	0.00106733	0.240949	-0.197301	0.321777	-0.098033	0.0464759	-0.301275	0.507776	-0.396515	0.547177	-0.0914826
SMUL_1346	584601955	hydroxyethylthiazole kinase	0.889661	-0.0300558	0.951472	-0.0169905	0.403501	-0.0789877	0.672059	-0.0582762			0.210303	-0.315847			0.16189	0.453353
SMUL_1923	584602526	peroxiredoxin-like protein	0.0173713	-0.365611	0.959779	-0.0210562	0.0877044	-0.347873	0.225309	-0.448371	0.198101	-0.3435	0.00816871	0.672379	0.783792	0.278443	0.124315	0.643784
SMUL_1909	584602512	hypothetical protein	0.765118	-0.0225015	0.914224	-0.0265254	0.0186321	0.231723	0.111353	-0.314823	0.153694	-0.318066	0.327617	0.157092			0.163845	0.29433
SMUL_2157	584602758	3-isopropylmalate dehydratase small subunit	0.0240012	-0.510564	0.630425	-0.0265958	0.0312108	0.687728	0.00689786	-0.344345	0.648818	-0.0782699	0.119855	0.196513	0.276296	0.779115	0.1521	0.200703
SMUL_2455	584603048	2-isopropylmalate synthase	0.0733849	-0.169975	0.788968	-0.0282685	0.00667064	0.329383	0.0424966	0.284128	0.765188	-0.0514163	0.986707	-0.00230575			0.00601711	0.760153
SMUL_2143	584602744	glycine--tRNA ligase beta subunit	0.23437	-0.69784	0.846256	-0.0289263	0.344202	-0.486111	0.31102	-0.197579	0.00577539	0.792486	0.00357437	-0.561763	0.0661618	0.501754	0.988838	-0.00164058
SMUL_2665	584603254	aminotransferase	0.304476	-0.0707627	0.766015	-0.0302427	0.0818532	-0.204821	0.0566212	-0.235032	0.217444	0.2087	0.438869	-0.0591456	0.60335	0.0993454	0.31611	-0.109994
SMUL_2146	584602747	carbonic anhydrase	0.00165081	-0.284442	0.889758	-0.0303433	0.456917	-0.0529368	0.0321047	-0.287523	0.00881436	-0.268815	0.0984503	0.297426	0.00260299	-0.515054	0.206249	-0.219743
SMUL_0765	584601382	chemotaxis regulator CheY	0.409144	0.202753	0.943463	-0.0304516			0.561677	0.204336
SMUL_1352	584601961	methyl-accepting chemotaxis protein	0.117721	-0.160379	0.939983	-0.0325687	0.293104	-0.15615	0.0532586	0.527593	0.00634873	-1.0547	0.0822809	0.229456	0.0171396	-1.01658	0.00555209	-0.577226
SMUL_2252	584602853	bactofilin domain-containing protein	0.192184	0.307738	0.933504	-0.0350676	0.0655711	0.613674	0.471557	-0.22113	0.0282653	0.423758	0.0204013	0.677161	0.608829	0.129578	0.844539	0.0563019
SMUL_2517	584603110	TRAP transporter solute receptor, unknown substrate 5			0.926048	-0.0391767			0.126847	0.670879	0.516775	-0.226905	0.00482629	0.775695	0.23321	-0.442884	0.224531	0.128854
SMUL_1929	584602532	NAD(+) synthase	0.00899874	-0.242766	0.734107	-0.0393261	0.380045	-0.0591744	0.0194239	-0.19722	0.0585009	-0.230981	0.0306534	0.362304	0.0227975	-0.224838	0.0596806	0.28159
SMUL_2488	584603081	phosphomannomutase / phosphoglucomutase	0.171685	-0.135903	0.700308	-0.0410649	0.739919	-0.0350809	0.245283	-0.177419	0.00359165	-0.612131	0.00590583	0.483009	0.473881	-0.150827	0.0173744	0.767127
SMUL_1334	584601943	putative superoxide reductase	0.275061	-0.226488	0.802064	-0.0414502	0.3833	0.158532	0.163844	-0.0761606	0.168586	0.0931867	0.000856802	0.754482			0.00828124	0.637758
SMUL_0476	584601101	translation elongation factor Tu	0.0928748	-0.204867	0.706066	-0.0419963	0.348288	-0.104925	0.60114	-0.0670893	0.138055	-0.06389	0.0158089	0.267875	0.287866	-0.113825	0.0324315	0.182154
SMUL_2129	584602730	methionine synthase	0.600117	0.238627	0.801181	-0.0431249			0.839026	-0.0534945			0.197491	-0.518009			0.24378	-0.461667
SMUL_0536	584601159	oxygen-independent coproporphyrinogen-III oxidase 1			0.877737	-0.0478966			0.236284	-0.277705	0.296118	-0.321215	0.678868	0.0407261	0.65252	-0.16409	0.22383	0.195334
SMUL_0314	584600944	putative two-component system response regulator	0.319848	-0.0577315	0.645571	-0.0480693	0.0137031	0.327685	0.0720072	-0.282196	0.520614	-0.0793155	0.00470671	0.401233	0.420186	0.132947	0.07273	0.229594
SMUL_2524	584603117	putative periplasmic cytochrome c			0.928746	-0.0485671							0.00136116	0.994521			0.0712586	0.544453
SMUL_0452	584601081	thioredoxin	0.193549	0.364421	0.685816	-0.0499561	0.039055	0.24749	0.50804	0.091034	0.123325	0.395186	0.00900134	0.823999			6.91732e-05	0.597889
SMUL_0776	584601393	phosphoribosylamine--glycine ligase	0.844035	-0.035307	0.832625	-0.0503138	0.719451	-0.0665432	0.230508	-0.303452	0.0481222	-0.266974	0.00395739	0.425331	0.595187	0.161191	0.000670358	0.633103
SMUL_2904	584603488	polyferredoxin	0.114302	0.319244	0.685471	-0.0509369	0.497979	-0.142637	0.0228831	-0.701004	0.349898	0.174639	0.124886	0.277027			0.117529	0.329128
SMUL_0282	584600912	chemotaxis protein CheW	0.0258392	0.353983	0.873106	-0.0515369	0.6894	0.030091	0.0778568	-0.257873	0.000207287	0.551402	0.00155077	-1.33039	0.0788464	0.0796419	0.00216957	-1.24242
SMUL_0774	584601391	GMP synthase [glutamine-hydrolyzing]	0.248174	-0.142035	0.656381	-0.0525107	0.771922	-0.0327153	0.428796	-0.10754	0.0242999	0.208203	0.967863	0.00328959	0.25175	0.339947	0.0646085	0.147902
SMUL_0851	584601466	DNA-directed RNA polymerase omega subunit	0.0841262	0.513138	0.629082	-0.0527138	0.871697	0.0210942	0.372345	-0.0946892	0.185928	0.786838	0.257506	-0.301139	0.414782	0.18317	0.103846	-0.415389
SMUL_2476	584603069	lipopolysaccharide biosynthesis protein RfbH	0.343662	-0.179963	0.861915	-0.0530507			0.99523	-0.00116479	0.149502	0.405861	0.0603575	0.681966			0.050798	0.440763
SMUL_1916	584602519	molybdopterin adenylyltransferase	0.380522	-0.111443	0.440719	-0.053127	0.00820531	0.514303	0.774172	0.106815	0.873362	-0.0221045	0.0129507	0.550438	0.360581	-0.112184	0.0384098	0.306145
SMUL_2156	584602757	3-isopropylmalate dehydrogenase	0.618949	-0.0380706	0.458237	-0.056558	0.225376	0.0508263	0.00186234	-0.251594	0.427818	-0.100779	0.000717425	0.375496	0.395991	-0.13991	0.452954	0.0632818
SMUL_2944	584603528	transglutaminase-like enzyme	0.12855	0.115963	0.521993	-0.0591008	0.0603236	0.230321	0.389699	0.0395584	0.0118605	-0.296701	0.143061	-0.888308	0.467673	-0.121323	0.0624361	-1.30218
SMUL_1089	584601703	putative ribosomal subunit interface protein	0.146814	0.067899	0.545815	-0.0627685	0.000211412	0.339157	0.107279	0.150342	0.19237	0.21825	0.984924	-0.00194563	0.143848	0.225507	0.86082	-0.0252074
SMUL_2567	584603156	UDP-glucose 4-epimerase			0.266079	-0.0644341			0.0128208	-0.481626	0.882997	0.0563239	0.0261947	0.382749	0.822958	0.182197	0.0188408	0.335419
SMUL_1087	584601701	zinc protease-like protein	0.675092	-0.063534	0.441788	-0.0655012	0.450073	-0.113711	0.0131129	-0.43605	0.0244659	0.244189	0.483011	-0.274291	0.00129826	1.10406	0.127625	-0.656721
SMUL_2480	584603073	GDP-L-fucose synthetase	0.046395	-0.297509	0.880754	-0.0659992	0.881423	0.0149059	0.592844	-0.148957	0.938858	0.00803138	0.000176432	0.521637			8.90801e-05	0.947213
SMUL_1959	584602562	aspartokinase	0.0322143	-0.338045	0.74908	-0.0688369	0.176195	-0.250526	0.535555	-0.112105	0.828735	-0.0396128	0.332081	0.0948139	0.120036	0.731721	0.0489342	0.238051
SMUL_0857	584601472	adenylate kinase	0.000444173	-0.612545	0.661047	-0.0695549	0.0088356	-0.483499	0.533949	-0.0664476	0.232564	-0.153293	0.0100635	0.467819			0.00133286	0.859053
SMUL_3161	584603735	biotin carboxylase	0.674281	-0.0433756	0.609644	-0.0706926	0.124684	0.214452	0.229103	-0.103554	0.331307	-0.0418709	0.883547	0.0124655	0.105282	-0.283179	0.104676	0.171619
SMUL_2664	584603253	ATP phosphoribosyltransferase regulatory subunit	0.665921	-0.165726	0.576361	-0.0715542	0.0702022	-0.530423	0.0931647	-0.180465			0.079343	-0.386661	0.468998	-0.404427	0.472549	-0.144791
SMUL_0194	584600824	AAA family ATPASE	0.0215459	-0.524964	0.800691	-0.0726833	0.00521627	1.02905	0.221449	0.453946	0.531734	0.334171			0.829711	-0.060324
SMUL_0110	584600741	adenylosuccinate lyase	0.981127	-0.00285417	0.791869	-0.0729515	0.168	-0.164874	0.623459	-0.0766728	0.0664462	-0.382006	0.00900541	-0.521296	0.19521	-0.373259	0.204578	-0.306174
SMUL_0299	584600929	1-deoxy-D-xylulose 5-phosphate synthase	0.0536011	0.438029	0.82149	-0.0752112	0.845302	0.0405652			0.0484353	0.219602	0.714518	0.0754614	0.0909993	0.281085	0.318802	0.322214
SMUL_1317	584601926	YkgG-like protein	0.943471	-0.0136484	0.425752	-0.0758751	0.305892	0.323004	0.163864	0.184083			0.321108	-0.90643			0.293929	-0.968527
SMUL_0673	584601290	pyruvate kinase	0.124072	0.134266	0.539561	-0.0765441	0.0167351	0.247509	0.61099	-0.0519236	0.0035703	0.395233	0.0466105	-0.2122	0.437713	0.125169	0.00207474	-0.408664
SMUL_0622	584601245	TRAP-type C4-dicarboxylate transport system, periplasmic component	0.0198561	-0.511529	0.528516	-0.0773531	0.147464	0.374511	0.120836	0.192421	0.145475	0.223789	0.000196304	1.07432	0.150806	-0.224283	0.00883261	0.316739
SMUL_0798	584601414	SSU ribosomal protein S1p	0.488693	-0.191609	0.683542	-0.0783708	0.0588921	-0.421697	0.775278	-0.0351884	0.0390448	-0.489147	0.00611119	-1.69819	0.130878	-0.572602	0.971557	0.0134047
SMUL_2566	584603155	glucose-1-phosphate thymidylyltransferase	0.0457053	-0.424249	0.33149	-0.0787664	0.349469	-0.162494	0.00795696	-0.317745	0.227784	-0.197408	8.91414e-05	0.426482	0.757424	0.0804702	0.00278931	0.299602
SMUL_0333	584600963	cold shock protein CspA	0.255575	-0.117117	0.611092	-0.0798472	0.00592008	-0.294453	0.0810926	-0.20507	0.403365	-0.0784852	0.0597644	0.425758	0.00250462	0.718232	0.0085582	0.768648
SMUL_2918	584603502	putative periplasmic thioredoxin domain-containing protein	0.191269	-0.176551	0.692723	-0.0811861	0.613322	-0.0673527	0.445344	-0.0954578	0.0202861	0.265196	0.448724	-0.225739	0.0102544	0.440379	0.205302	-0.40365
SMUL_2389	584602983	hydrogenase-4 component H	0.14314	0.158367	0.621616	-0.0812025	0.483911	0.12005	0.296033	-0.224578
SMUL_2556	584603146	HpcH_HpaI superfamily domain-containing protein			0.806444	-0.0832695			0.423319	-0.152894			0.0820541	-0.165072			0.18089	0.487364
SMUL_3091	584603666	MPN-family protein			0.719179	-0.084293			0.0123168	-0.38238			0.852315	0.148248			0.899309	-0.0697026
SMUL_0230	584600860	homoserine dehydrogenase	0.420077	-0.0424351	0.511401	-0.084581	0.0897303	-0.172807	0.021924	-0.505893	0.0217258	0.301642	0.937296	-0.00620743	0.0989792	0.281704	0.0510806	-0.123189
SMUL_2564	584603153	dTDP-4-dehydrorhamnose reductase	0.442646	-0.0929433	0.601291	-0.0860563	0.307651	-0.129434	0.0587659	-0.329423	0.286064	0.101824	0.024781	0.453832	0.62301	-0.0300955	0.104042	0.435637
SMUL_0229	584600859	aspartate aminotransferase	0.640227	-0.145847	0.725662	-0.0861599	0.242199	0.384337	0.846999	-0.0266364	0.027649	0.143427	0.80939	0.0215552	0.392248	0.046685	0.23813	0.136434
SMUL_0098	584600729	UTP-glucose-1-phosphate uridylyltransferase	0.000913277	-0.652981	0.75202	-0.0865028	0.00550416	-0.418359	0.13553	-0.280244	0.00149096	0.849971	0.147736	-0.21258	0.0892776	0.4116	0.0111586	-0.565971
SMUL_2453	584603046	serine--tRNA ligase	0.454117	0.0789185	0.422028	-0.0887867	0.687307	-0.0319406	0.0393746	-0.347253	0.439758	0.0751677	0.295248	0.12141	0.93065	-0.0133565	0.284632	-0.103105
SMUL_3011	584603590	integrase, catalytic region			0.416686	-0.091919			0.15501	-0.134853	0.0267878	0.0801806	0.0515981	0.37369			0.00609601	0.697158
SMUL_1318	584601927	putative oxidoreductase, YkgE/YkgF-like	0.617622	0.102368	0.457768	-0.092176	0.371606	0.201471	0.00452569	0.41019	0.00520708	-0.934519	0.00388851	-0.72228	0.0214323	-0.813945	0.0346226	-0.42677
SMUL_0941	584601556	GTP-binding and nucleic acid-binding protein YchF			0.35702	-0.0924989			0.0445847	-0.28752	0.0819917	0.702716	0.0383568	0.190656			0.0826247	0.328555
SMUL_0005	584600642	PreQ(1) synthase	0.42632	-0.113711	0.454273	-0.0951328	0.855195	0.00859479	0.447268	-0.0913438	0.352333	0.289357	0.187805	-0.379503	0.0866969	0.276813	0.559878	-0.169786
SMUL_0382	584601012	flagellar motor switch protein FliM			0.921622	-0.0960301			0.30533	0.587945			0.252826	0.155046	0.131192	0.542488	0.726516	0.057788
SMUL_1648	584602254	aspartate aminotransferase	0.0436013	-0.459403	0.384973	-0.0975823	0.536991	-0.149541	0.0161482	-0.34598	0.309086	-0.138789	0.00643179	0.213106	0.319686	-0.224906	0.035502	-0.133074
SMUL_0557	584601180	3-methyl-2-oxobutanoate hydroxymethyltransferase	0.41594	-0.151342	0.329104	-0.100288	0.468892	-0.105441	0.111192	-0.179112	0.0560294	0.595354			0.735657	0.0686355
SMUL_0782	584601398	hypothetical protein			0.681654	-0.100408	0.651498	0.190402	0.61095	-0.141088							0.626953	0.180946
SMUL_1907	584602510	short chain isoprenyl diphosphate synthase	0.261403	0.175916	0.73069	-0.100974	0.0656782	-0.330696	0.0548499	-0.377043	0.859741	-0.0829061	0.00286384	0.588754	0.196239	-0.680946	0.548188	-0.0365696
SMUL_2487	584603080	glucose-1-phosphate thymidylyltransferase	0.066279	-0.324494	0.546936	-0.101228	0.150078	-0.187844	0.501733	-0.115932	0.885421	0.0362328	0.0214881	0.319791	0.595728	0.193912	0.341739	0.137136
SMUL_3201	584603775	RecA protein	0.0050078	-0.629101	0.676191	-0.101666	0.982328	-0.00435104	0.109205	-0.476807	0.827985	-0.0271291	0.0534928	-0.469791	0.00804669	-0.971325	0.550972	-0.172642
SMUL_2443	584603036	transcription termination protein NusB			0.466105	-0.104222			0.129478	-0.389085			0.349922	-0.222755			0.179263	0.519289
SMUL_2346	584602941	citrate lyase alpha chain	0.394738	0.0649582	0.436494	-0.106469	0.0896375	0.184428	0.0779579	0.270027	0.0686136	0.30038	0.2252	-0.157166	0.325866	0.135948	0.207102	-0.189336
SMUL_1622	584602228	gamma-glutamyl phosphate reductase	0.922031	0.0159534	0.475829	-0.106661	0.944937	-0.0229158	0.568909	0.1712	0.47925	0.115628	0.139824	-0.328039	0.755085	0.0437245	0.245214	-0.302671
SMUL_2075	584602678	polar amino acid-binding periplasmic protein	0.000928117	-0.495991	0.616454	-0.107745	0.664142	-0.039669	0.0326598	-0.448561	0.263858	0.110465	0.695728	-0.0680866	0.111173	0.250367	0.0869891	-0.312557
SMUL_0968	584601583	putative oxidoreductase	0.0772982	-0.146858	0.767803	-0.108231	0.177781	0.124325	0.882724	-0.0389527	0.839271	0.019215	0.370558	-0.185108	0.52424	-0.126767	0.0313562	-0.53463
SMUL_0599	584601222	transcription termination factor Rho	0.000829772	0.385896	0.839521	-0.109365	0.0203368	0.305554			0.462038	0.054008			0.719358	-0.0445774
SMUL_3295	584603864	GTP-binding protein TypA/BipA	0.238207	-0.183584	0.363383	-0.110272	0.87847	-0.0210701	0.0351066	-0.199873	0.0481375	0.441822	0.0374255	0.470096	0.0244395	0.793456	0.000365576	1.00571
SMUL_0758	584601375	twitching motility protein PilT	0.309579	-0.153545	0.54369	-0.110508	0.373482	0.158747	0.431452	-0.156273			0.25801	0.330603
SMUL_0453	584601082	hypothetical protein			0.539552	-0.113674			0.0176598	-0.291673	0.0656622	-0.826712	0.00376997	0.83701	0.161301	-0.733928	0.0155094	0.593796
SMUL_2383	584602977	hydrogenase-4 component A, iron-sulfur cluster containing subunit	0.149872	0.216559	0.840574	-0.114619	0.294469	0.154253	0.228547	-0.472813	0.241524	-0.196735					0.146204	-0.360022
SMUL_1469	584602077	putative enoyl-[acyl-carrier-protein] reductase [NADPH]	0.793126	-0.0590995	0.320566	-0.115173	0.121693	-0.423801	0.00016418	-0.642702	0.269811	-0.209442	0.062125	-0.391374	0.109159	-0.436904	0.087049	-0.286607
SMUL_1905	584602508	proline--tRNA ligase	0.134959	-0.270904	0.627562	-0.116461	0.767172	-0.0583616	0.770772	-0.0680356	0.476887	-0.0834032	0.00135048	-0.869461	0.358814	0.12674	0.00492926	-0.614843
SMUL_0695	584601312	FKBP-type peptidyl-prolyl cis-trans isomerase SlyD	0.633789	-0.0576083	0.0418019	-0.118946	0.199791	-0.142922	0.525689	-0.0385992	0.111106	-0.143211	0.0970649	-0.0672231	0.411167	-0.147752	0.189364	0.0992626
SMUL_1484	584602092	acetate kinase	0.310992	-0.083681	0.336432	-0.119185	0.0257363	-0.181649	0.0517302	-0.312126	0.0648843	-0.35583	0.852285	0.0189805	0.0461172	-0.500406	0.180607	-0.194451
SMUL_2011	584602614	phosphoribosylformylglycinamidine synthase			0.669041	-0.120998			0.0723848	-0.4662	0.12019	-0.400735	0.0120681	0.509624			0.00809019	1.28598
SMUL_0754	584601371	lysine--tRNA ligase	0.434503	-0.157237	0.51205	-0.124371	0.779472	-0.0737705	0.24049	-0.311233	0.00125315	0.766614	0.172639	-0.146877			0.000109019	0.620274
SMUL_2296	584602897	glycine--tRNA ligase			0.623987	-0.124898			0.520418	-0.123301	0.175106	0.324929	0.160058	-0.322197			0.296081	-0.235187
SMUL_2526	584603119	beta-ketoacyl-[acyl-carrier-protein] synthase II	0.33824	-0.097155	0.523921	-0.126569	0.593282	0.0479382	0.0561731	-0.276939	0.683999	-0.025568	0.057051	0.294545	0.296605	-0.136246	0.889296	0.0171617
SMUL_0132	584600763	phosphoglucosamine mutase / phosphomannomutase	0.355008	-0.21911	0.539192	-0.128603	0.473467	0.213479	0.847875	0.0296679	0.568941	-0.173938
SMUL_0853	584601468	tyrosine--tRNA ligase	0.279977	-0.217165	0.442019	-0.128693	0.70056	0.0665598	0.0177742	-0.222281	0.653331	-0.23634	0.857918	-0.0153756	0.500927	-0.283381	0.000216746	0.679604
SMUL_0979	584601594	hypothetical protein			0.563482	-0.131616			0.144363	-0.331398			0.63098	-0.075313			0.856144	0.0463916
SMUL_0246	584600876	acyl-[acyl-carrier-protein]--UDP-N- acetylglucosamine O-acyltransferase	0.0191259	-0.300935	0.551138	-0.133134	0.0554146	-0.251492	0.209045	-0.330012	0.0254208	-0.190289	0.01082	-0.481011	0.26627	-0.162904	0.00671747	-0.733998
SMUL_2520	584603113	tRNA uridine 5-carboxymethylaminomethyl modification enzyme MnmG	0.0168353	-0.235006	0.568587	-0.135191	0.30378	-0.149071	0.111245	-0.436663	0.00520647	0.552588	0.318503	-0.275666	0.264608	0.729858	0.0425344	-0.371046
SMUL_2498	584603091	bifunctional protein HldE	0.0546902	-0.262821	0.358177	-0.136618			0.983171	0.00449395			0.0679742	0.40035			0.0553168	0.426947
SMUL_1474	584602082	cysteinyl-tRNA synthetase	0.377084	-0.146448	0.639162	-0.140101	0.130989	-0.144241	0.0394456	-0.773486	0.434568	0.0819271	0.0155723	0.441063	0.476213	0.212927	0.0273088	0.345332
SMUL_0577	584601200	NAD-dependent glyceraldehyde-3-phosphate dehydrogenase	0.0868463	0.0666618	0.32932	-0.142668	0.00953545	-0.30918	0.180398	0.0802063	0.541601	0.0709038	0.0103045	-0.397197	0.0728432	-0.0856247	0.0167856	-0.41122
SMUL_2663	584603252	adenylosuccinate synthetase	0.382532	0.0250614	0.516864	-0.144865	0.905232	0.00697021	0.112544	-0.308631	0.904775	0.00615065	0.0163679	0.163366	0.206037	-0.152056	0.71875	0.0462855
SMUL_3153	584603727	NADP-specific glutamate dehydrogenase	0.652202	0.0567748	0.614533	-0.14645	0.634544	0.0867623	0.0615633	-0.0791437	0.118155	0.476705	0.0142304	-0.613659	0.133848	0.436888	0.0265247	-0.857653
SMUL_0277	584600907	transcription elongation factor GreA	0.14208	-0.153277	0.169414	-0.149569	0.99813	-0.000174881	0.0161987	-0.381856	0.310059	0.346821	0.265742	0.146206	0.222137	-0.13498	0.00199304	0.72358
SMUL_2461	584603054	1-(5-phosphoribosyl)-5- ((5-phosphoribosylamino)methylideneamino)imidazole-4- carboxamide isomerase	0.00293673	-0.259141	0.0605018	-0.153288	0.0345481	0.161327	0.105084	-0.111535	0.349153	-0.0997915	0.000702926	0.520292
SMUL_0125	584600756	dephospho-CoA kinase			0.661758	-0.153562			0.254302	-0.389063			0.00407599	1.07966
SMUL_2300	584602901	hypothetical protein	0.625957	-0.106421	0.555498	-0.155661	0.617158	0.112541	0.504025	-0.239235	0.0698695	0.389378	0.000212774	-1.07	0.702895	-0.0467414	0.00682192	-1.05326
SMUL_2857	584603442	SirA-like domain-containing protein	0.504144	0.110778	0.326107	-0.157032	0.117575	-0.286537	0.148966	-0.274028	0.0387696	-0.224031	0.741591	-0.045954	0.692754	0.0543958	0.74824	0.0588108
SMUL_2680	584603269	SSU ribosomal protein S11p (S14e)	0.0142369	-0.545348	0.451455	-0.158851	0.0558768	-0.333472	0.201503	0.26012	0.641865	0.0663774	0.00029129	-1.56531	0.708007	0.0694138	0.0722429	-0.619458
SMUL_2472	584603065	UDP-N-acetylglucosamine 4-epimerase			0.421146	-0.159056			0.887676	0.0435579			0.25988	0.207743			0.094688	0.590478
SMUL_0135	584600765	threonyl-tRNA synthetase	0.263894	0.129681	0.257365	-0.159721	0.0122279	0.386043	0.074296	-0.285596	0.853673	-0.0446834	0.0123913	-1.11678			0.246993	0.414629
SMUL_1501	584602109	argininosuccinate synthase	0.119706	0.137288	0.312441	-0.159864	0.638348	0.0386476	0.188948	-0.0947534	0.192665	-0.133484	0.00236337	-0.522845	0.584307	0.0233586	0.394681	-0.126878
SMUL_2907	584603491	response regulator			0.348621	-0.160629			0.477729	-0.192942
SMUL_0858	584601473	aspartate--tRNA ligase	0.0693449	-0.128861	0.566397	-0.164292	0.63301	-0.0748891	0.18847	-0.146805	0.0594975	0.241107	0.0667844	-0.448356	0.135449	0.0532748	0.195805	-0.311806
SMUL_0585	584601208	(dimethylallyl)adenosine tRNA methylthiotransferase MiaB			0.399652	-0.164659			0.930489	-0.029906			0.863487	-0.0237533
SMUL_0841	584601457	hypothetical protein	0.24939	0.0895079	0.212439	-0.16648	0.0552797	0.230905	0.00830069	-0.718513
SMUL_0887	584601502	glutamine--tRNA ligase	0.305331	-0.212817	0.39274	-0.166858	0.0708973	-0.435551	0.132056	-0.344428	0.010685	0.329145	0.966536	0.0044059	0.492971	0.0484139	0.813643	0.0319278
SMUL_1906	584602509	glutamyl-tRNA reductase	0.751795	-0.0719628	0.141376	-0.168404	0.813797	0.0698043	0.194427	0.241322			0.0087502	-0.87436			0.309265	0.379357
SMUL_0232	584600862	thioredoxin	0.500742	0.0471234	0.464724	-0.168772	0.0030856	0.269075	0.353497	-0.101669	0.296769	-0.110849	0.000553645	0.513323	0.133234	-0.250974	0.0398246	0.220407
SMUL_1336	584601945	hypothetical protein	0.309249	0.197742	0.605238	-0.172222	0.182793	-0.304886	0.00706773	-0.932474	0.0614938	-0.521083	0.113228	0.203778	0.0462606	-0.854673	0.0523526	-0.254681
SMUL_1130	584601744	peptidyl-prolyl cis-trans isomerase			0.65463	-0.174042			0.456265	-0.307747			0.00412227	0.590059			0.0817653	0.297993
SMUL_3157	584603731	uracil phosphoribosyltransferase	0.0191971	-0.786804	0.498856	-0.174139	0.378778	-0.239051	0.17765	-0.297097	0.0684783	-0.146963	0.22953	-0.173615	0.0457288	-0.217231	0.224107	-0.166927
SMUL_1454	584602063	2-oxoglutarate oxidoreductase, beta subunit	0.300234	-0.110817	0.263936	-0.176082	0.570448	-0.0627204	0.0120738	0.255736	0.0899386	0.316646	0.246331	-0.22377	0.466412	0.13436	0.0329414	-0.526779
SMUL_0578	584601201	phosphoglycerate kinase	0.00112047	-0.372017	0.11636	-0.177192	0.0100379	-0.241447	0.509005	0.0633006	0.193343	-0.161371	0.0234551	-0.305165	0.0163232	-0.41302	0.00594745	-0.357421
SMUL_3096	584603670	tRNA-specific 2-thiouridylase MnmA			0.0904229	-0.179125			0.398085	0.106664
SMUL_1282	584601891	endoribonuclease L-PSP	0.319588	0.266619	0.719325	-0.18162	0.104775	0.299181	0.676023	-0.230472	0.850723	0.0529189	0.00247527	1.09024			0.0110757	0.713334
SMUL_1450	584602059	succinyl-CoA ligase [ADP-forming] beta chain	0.23136	-0.117165	0.109753	-0.187524	0.0103883	0.377542	0.310013	0.144662	0.334301	0.160415	0.983048	-0.00269647	0.126441	-0.238054	0.0236696	-0.372813
SMUL_0980	584601595	hypothetical protein	7.05872e-05	-0.657069	0.32255	-0.190584	0.767548	0.0349612	0.176624	-0.221895	0.0444006	-0.296452	0.975873	0.00550726	0.0635627	-0.237848	0.208547	-0.283038
SMUL_1424	584602033	membrane-bound NiFe hydrogenase large subunit	0.0430213	0.365402	0.201885	-0.193713	0.0278707	0.561072	0.0597577	0.341551	0.116738	0.239014	0.0690764	0.101428	0.0503666	0.470991	0.96588	-0.00282216
SMUL_2388	584602982	hydrogenase-4 component G, large subunit	0.210454	0.40213	0.372476	-0.194969	0.945395	-0.0187441	0.0461013	-0.465506					0.0651968	-0.337235	0.435414	0.233167
SMUL_0795	584601411	phenylalanyl-tRNA synthetase beta chain	0.164251	-0.576468	0.233275	-0.19814	0.986652	0.00635007	0.330004	0.339385	0.504239	-0.103227			0.245143	-0.244858
SMUL_0796	584601412	3-phosphoshikimate 1-carboxyvinyltransferase	0.875177	0.0176047	0.292575	-0.201758	0.736378	0.0575212	0.0383721	-0.631566	0.184093	-0.476766	0.289671	0.223377	0.155644	-0.534731	0.222025	-0.0288458
SMUL_2625	584603214	S-ribosylhomocysteine lyase	0.00192777	1.0539	0.328547	-0.202622			0.386401	-0.24222			0.00711359	0.716424			0.16543	0.358241
SMUL_2402	584602996	Mrp-like protein	0.760203	0.0404364	0.276347	-0.205095	0.132601	-0.25514	0.373501	-0.174897	0.279465	0.326759	0.912066	0.00865111	0.0813362	0.316165	0.0348127	0.246032
SMUL_2447	584603040	3-deoxy-8-phosphooctulonate synthase	0.160548	0.228207	0.354068	-0.206544	0.310843	-0.110767	0.146111	-0.38236			0.0723861	-0.243372			0.57442	-0.0865208
SMUL_0753	584601370	serine hydroxymethyltransferase	0.06328	0.0889554	0.197444	-0.206699	0.0744522	0.131653	0.004206	-0.161546	0.112133	0.104293	0.807003	-0.0146365	0.786788	0.0203813	0.729636	0.0171831
SMUL_2720	584603309	ribonuclease III	0.0357017	0.252821	0.624784	-0.206966	0.27089	0.159711	0.280185	-0.150436	0.828206	-0.0290908			0.321702	0.217729
SMUL_2660	584603249	hypothetical protein			0.257519	-0.209804			0.0512965	-0.410162			0.209477	0.117248			0.0779699	0.332934
SMUL_1103	584601717	ketol-acid reductoisomerase	0.0812914	0.118209	0.248829	-0.210961	0.0641957	-0.136415	0.121451	0.262921	0.061562	0.202935	2.38435e-05	-1.47388	0.0851969	0.0564202	6.6531e-05	-1.28415
SMUL_0652	584601269	competence/damage-inducible protein CinA family	0.00461388	-0.545606	0.446377	-0.213082	0.462234	0.169821	0.0846206	-0.22536	0.783314	0.0145651	0.0589399	0.419709	0.74808	0.0628062	0.165633	0.246333
SMUL_3163	584603737	deoxycytidine triphosphate deaminase	0.0192522	-0.484371	0.250146	-0.214015	0.0168488	-0.337111	0.0412159	-0.356551	0.0338144	-0.548599	0.840164	0.0411678			0.00315742	0.716801
SMUL_0103	584600734	ribonucleotide reductase of class Ia (aerobic), beta subunit	0.000357711	-0.639144	0.138649	-0.214508	0.129268	-0.208205	0.0150744	-0.434579	0.0213129	-0.249328	0.416316	0.110413	0.137568	0.310651	0.0180355	0.46394
SMUL_0558	584601181	hypothetical protein			0.245222	-0.218184			0.0554793	-0.760655			0.110551	0.555318			0.067557	0.765998
SMUL_0807	584601423	translation elongation factor P			0.0373869	-0.218254			0.0145028	-0.441956	0.215099	-0.245411	0.0110533	0.381541	0.329958	0.262914	0.0329852	0.498684
SMUL_3202	584603776	menaquinone via futalosine step 4 protein	0.540069	-0.133859	0.418969	-0.220494	0.134635	0.537926	0.87871	-0.0336474			0.350855	-0.236042
SMUL_0724	584601341	thiamin biosynthesis protein ThiC	0.143383	-0.579768	0.3136	-0.22358	0.793245	-0.111608	0.771196	0.0635929
SMUL_1933	584602536	threonine synthase	0.0116084	-0.258362	0.4951	-0.223724	0.0332802	-0.27457	0.0170993	-0.478266	0.0630539	-0.377784	0.00551246	0.647859	0.462807	-0.247453	0.00573063	0.372582
SMUL_2390	584602984	hydrogenase-4 component I, small subunit			0.280165	-0.229654			0.225519	-0.290036
SMUL_0563	584601186	translation elongation factor Ts	0.0217675	-0.347468	0.148903	-0.231241	0.0097178	-0.421206	0.00565259	-0.388913	0.364071	0.126873	0.0246066	0.21762	0.322319	-0.0804764	0.538764	0.0331244
SMUL_1453	584602062	2-oxoglutarate oxidoreductase, alpha subunit	0.037731	0.143342	0.200384	-0.232423	0.0258409	0.190155	0.368318	-0.103596	0.102042	0.182901	0.00847217	-0.408111	0.466126	-0.103921	0.00567967	-0.514862
SMUL_2008	584602611	carboxy-terminal-processing protease	0.0275309	0.334446	0.598144	-0.233159	0.146494	0.189276	0.647462	-0.115601	0.233134	-0.0983542	0.0768954	0.673245	0.294578	-0.0941132	0.414801	0.183891
SMUL_2482	584603075	GDP-mannose 4,6-dehydratase	0.0420948	-0.303376	0.169831	-0.237024	0.274093	-0.0871787	0.123155	-0.271221	0.450039	-0.173834	0.188334	-0.310882	0.531956	0.188919	0.28538	-0.241088
SMUL_0250	584600880	carbamoyl-phosphate synthase large chain	0.692937	0.0177986	0.150778	-0.238676	0.0768302	0.121969	0.347434	-0.108369	0.83177	-0.0300989	0.000599728	-0.690261	0.0968551	0.746201	0.0329707	-0.231801
SMUL_1476	584602084	hypothetical protein	0.643903	0.106639	0.454507	-0.241641	0.456067	-0.178385	0.0393755	-0.515515	0.109614	-0.354471			0.618921	-0.120767
SMUL_0562	584601185	SSU ribosomal protein S2p (SAe)	0.771787	0.0564101	0.440571	-0.242312	0.280741	-0.247849	0.517316	0.190229	0.306602	0.111394	0.00140525	-0.840367	0.0304799	0.473556	0.622277	0.124016
SMUL_1470	584602078	4-hydroxy-tetrahydrodipicolinate synthase	0.194193	-0.279928	0.491768	-0.242406	0.0716414	-0.411397	0.0547373	-0.482895	0.545519	0.143528	0.216547	0.305009	0.0170259	-0.600639	0.62597	-0.0890581
SMUL_0593	584601216	peptide chain release factor 2	0.152582	-0.367122	0.4864	-0.244028	0.352298	-0.239964	0.00996106	-0.563957	0.012039	0.710233	0.0010545	0.647884	0.412843	0.118619	0.121704	0.232283
SMUL_1616	584602222	3-deoxy-7-phosphoheptulonate synthase	0.00264283	-0.162183	0.280824	-0.246387	0.0540755	0.0615483	0.196015	-0.266376	0.402753	0.110437	0.424709	0.0736749	0.206579	0.439464	0.0157235	0.355319
SMUL_0013	584600649	L-proline glycine betaine binding ABC transporter protein ProX	0.00660929	-1.01747	0.0103911	-0.248994	0.800407	-0.0797482	0.00194164	0.123304	0.189105	-0.361541	0.23277	-0.439976	0.052769	0.975595	0.982326	0.00766857
SMUL_0096	584600727	methyltransferase domain-containing protein			0.555	-0.249008			0.47209	-0.22676
SMUL_1098	584601712	single-stranded DNA-binding protein	0.00216392	-0.187636	0.300224	-0.25067	0.0122817	-0.377382	0.014059	-0.404773	0.066736	-0.126446	0.145444	0.250829	0.851264	0.0160578	0.366636	-0.113989
SMUL_3300	584603869	thymidylate synthase thyX	0.426657	0.101911	0.237888	-0.251955	0.744904	0.040349	0.672445	0.234199			0.524618	-0.130902			0.289631	0.470683
SMUL_2228	584602829	hypothetical protein	0.775683	0.0400444	0.35314	-0.253548	0.168176	-0.211009	0.104622	-0.485011	0.268625	-0.265779	0.00457499	0.576022	0.0225454	0.900162	0.000898828	1.26801
SMUL_2220	584602821	putative N-carbamoylputrescine amidase	0.11833	0.143456	0.507446	-0.254427	0.198309	0.130178	0.492944	-0.219841	0.395075	0.148454	0.158871	-0.549331	0.0766444	0.457614	0.557557	-0.220909
SMUL_0580	584601203	enoyl-[acyl-carrier-protein] reductase [NADH]	0.000346103	-0.133911	0.263039	-0.256821	0.321942	0.144415	0.0107624	-0.383914	0.169821	-0.17909	0.178164	-0.201822	0.292697	0.390266	0.238008	-0.180927
SMUL_2669	584603258	transketolase	0.0909738	0.217401	0.38548	-0.259165	0.490195	-0.0729406	0.779064	-0.0827392	0.0559815	-0.74671	0.00204214	-1.30759	0.104997	-0.835872	0.118468	-0.822974
SMUL_2055	584602658	bifunctional purine biosynthesis protein PurH	0.238827	-0.110404	0.293381	-0.261393	0.123666	0.097952	0.33686	-0.230062	0.0103573	0.262502	0.000975733	-0.473546	0.0565951	0.538143	0.0211805	-0.386408
SMUL_1986	584602589	hypothetical protein			0.277866	-0.261626			0.640008	-0.170062			0.279089	-0.307294			0.285843	-0.518995
SMUL_2641	584603230	phosphoribosylglycinamide formyltransferase 2	0.152205	-0.181921	0.207	-0.262227	0.328317	-0.122042	0.167893	-0.438734	0.354175	0.150223	0.893381	0.0183333	0.460847	0.103025	0.0735146	-0.218422
SMUL_0987	584601602	heat shock protein 60 family co-chaperone GroES	0.0103183	0.446129	0.224456	-0.263016	0.31551	0.129839	0.964034	-0.00459746	0.16791	-0.333196	0.00452265	-0.815398	0.544609	0.166764	0.087779	-0.436607
SMUL_3200	584603774	enolase	0.0316189	0.227659	0.138125	-0.263521	0.061815	-0.237828	0.579073	0.0874465	0.635101	0.0366589	0.0109868	-1.69643	0.507511	-0.102972	0.0159794	-1.53569
SMUL_0451	584601080	hypothetical protein			0.187153	-0.268537			0.716901	-0.0427604			0.0634628	0.341976			0.000658163	1.4626
SMUL_1398	584602007	aspartyl/glutamyl-tRNA(Asn/Gln) amidotransferase subunit B	0.125763	-0.170573	0.148259	-0.275118	0.0477589	-0.409063	0.296133	-0.283923	0.261795	-0.109718	0.049676	-0.204468	0.493563	-0.0963389	0.936717	0.0119982
SMUL_2501	584603094	cytochrome c-like protein	0.000826982	-1.10274	0.00097963	-0.281809	0.00885478	-0.791446	0.0339819	-0.238199	0.00826083	-0.591792	0.00994024	0.512956	0.0778729	-0.386534	0.544172	-0.0639936
SMUL_2689	584603278	LSU ribosomal protein L6p (L9e)	0.71944	0.0640339	0.188374	-0.282369	0.216859	-0.232133	0.521212	-0.139037	0.90688	-0.0138609	5.49861e-05	-0.948088	0.478866	0.105671	0.00949369	-0.299146
SMUL_2444	584603037	6,7-dimethyl-8-ribityllumazine synthase RibH	0.732731	0.0562622	0.322619	-0.282688	0.732351	0.0512261	0.158746	0.425457	0.0437206	-0.823469			0.143109	-0.766737
SMUL_3197	584603771	citrate synthase	0.0436368	0.201397	0.133701	-0.288651	0.00353323	0.377503	0.547964	0.0651735	0.0127508	0.397703	8.13775e-05	-1.59284	0.253354	0.115845	2.91305e-05	-1.85185
SMUL_0329	584600959	ribosome maturation factor RimP			0.248429	-0.289056			0.337906	-0.173969			0.764554	0.0857532			0.250062	0.428197
SMUL_0702	584601319	glutamate synthase [NADPH] small chain	0.154676	0.218787	0.387123	-0.297404	0.77919	-0.0368018	0.639712	-0.145653	0.0211715	0.390003			0.212123	0.28041
SMUL_2275	584602876	oligoendopeptidase F	0.107693	-0.340935	0.0490357	-0.302504	0.365257	-0.191047	0.0220876	-0.544602	0.00159192	0.803001
SMUL_1912	584602515	cysteine synthase	0.0123532	-0.239837	0.0582633	-0.305065	0.142886	0.108075	0.0872778	-0.198534	0.0078693	-0.417701	0.941005	-0.0108154	0.00474371	-0.709814	0.153337	-0.204251
SMUL_0661	584601278	L,L-diaminopimelate aminotransferase			0.137381	-0.307327			0.437583	-0.452156			0.027364	0.487384			0.0512873	0.323117
SMUL_0655	584601272	glutamyl-tRNA(Gln) amidotransferase subunit A	0.131025	-0.168262	0.323933	-0.310348	0.0407625	-0.285722	0.0754038	-0.652531	0.895296	0.017546	0.0798349	-0.259527	0.270183	-0.654529	0.0702563	-0.665503
SMUL_2481	584603074	NTP transferase domain-containing protein	0.134618	-0.280027	0.246885	-0.313846	0.378122	0.199563	0.0466242	-0.525113	0.812768	0.0641737	0.242991	0.0849786	0.852027	-0.0649201	0.200211	0.194604
SMUL_1656	584602262	arginine decarboxylase	0.654566	0.0361852	0.349789	-0.316628	0.511246	-0.0802538	0.07815	-0.656131	0.131924	0.368659	0.00142183	-0.966013	0.0343224	1.04297	0.111531	-0.557543
SMUL_0752	584601369	hypothetical protein	0.0234183	-0.319787	0.19293	-0.327894	0.969902	0.00411032	0.0308034	-0.76044	0.0826234	0.332301
SMUL_0986	584601601	heat shock protein 60 family chaperone GroEL	0.00323326	0.363817	0.291042	-0.32891	0.402587	0.0409057	0.323194	0.283479	0.0679707	0.252388	3.89693e-05	-1.09223	0.037689	0.329651	2.43084e-05	-1.01015
SMUL_0787	584601403	FAD/FMN-dependent dehydrogenase	0.575421	-0.0876313	0.0688175	-0.33376	0.310726	-0.167085	0.0330712	-0.363172	0.000959001	-0.525173	0.0247035	-1.27557	0.000808118	-0.816127	0.0492365	-1.21639
SMUL_0732	584601349	metal-dependent hydrolase domain-containing protein	0.971002	-0.0125027	0.382216	-0.337903	0.713682	0.120707	0.665436	-0.202011			0.000721743	1.19273			0.0435671	0.882479
SMUL_2678	584603267	DNA-directed RNA polymerase alpha subunit	0.0251446	0.251724	0.280304	-0.338317	0.520499	-0.0409199	0.798478	-0.0484013	0.963985	-0.003111	0.000441913	-0.812249	0.85802	0.0154107	0.0058259	-0.559425
SMUL_1615	584602221	amino acid ABC transporter, periplasmic binding protein AapJ	0.00714107	-1.2204	0.309098	-0.344807			0.332467	0.713679	0.00145563	0.454715	0.746485	-0.115077	0.0038467	0.411367	0.313725	-0.363904
SMUL_3236	584603810	RNP-1 like RNA-binding protein	0.0179918	-0.200045	0.161567	-0.34887	0.100134	-0.119723	0.0565845	-0.2461	0.245326	-0.17218	0.0227602	0.5386	0.207909	0.245873	0.0941311	0.262404
SMUL_0481	584601105	LSU ribosomal protein L11p (L12e)	0.506788	-0.0531011	0.0162158	-0.349438	0.00522165	-0.376087	0.286437	0.156168	0.213016	0.211599	8.13457e-05	-1.14663	0.0913294	0.62432	0.649932	-0.0750939
SMUL_0569	584601192	arginin-tRNA ligase	0.719034	-0.0877474	0.0844161	-0.350137	0.129328	-0.199989	0.0112244	-0.532499	0.0318503	0.52085	0.0821674	0.150858	0.303015	-0.182662	0.869338	0.0368641
SMUL_1344	584601953	hydroxymethylpyrimidine/phosphomethylpyrimidine kinase			0.323528	-0.35175	0.13212	-0.349669	0.218839	-0.438347			0.0785127	-0.404797			0.450664	0.183686
SMUL_0862	584601477	DNA repair protein RecN			0.0360882	-0.35566			0.292171	-0.277606			0.738075	0.131278			0.302381	-0.34008
SMUL_0281	584600911	signal transduction histidine kinase CheA	0.00772349	0.634152	0.176949	-0.356946	0.146734	-0.177672	0.668119	-0.0863465	0.00353772	0.282829	7.34704e-05	-0.99296	0.675921	-0.0330626	0.00121582	-0.819835
SMUL_2347	584602942	citrate lyase beta chain	0.206886	-0.304922	0.0856765	-0.359039	0.508593	-0.150562	0.807497	0.0537123	0.0232675	0.92702	0.711727	-0.0481395	0.0536584	0.411405	0.225262	0.162848
SMUL_0241	584600871	branched-chain amino acid aminotransferase	0.322195	-0.179858	0.196805	-0.360062	0.809804	-0.0419383	0.120075	-0.251212	0.273559	0.14019	4.78106e-05	-0.586916	0.834065	-0.0248557	0.000385484	-0.560013
SMUL_2302	584602903	glutamine synthetase	0.00638096	0.314761	0.160962	-0.361177	0.264027	0.0909789	0.123895	0.410525	0.126923	0.155332	0.00130061	-1.30741	0.0676952	0.189275	0.00280613	-1.08668
SMUL_1505	584602113	lipopolysaccharide export system ATP-binding protein LptB			0.28626	-0.361333			0.195414	-0.53964	0.284821	-0.28634
SMUL_1934	584602537	3-deoxy-manno-octulosonate cytidylyltransferase	0.000699692	-0.924664	0.06732	-0.366124	0.00193562	-0.874929	0.0173986	-0.592827	0.0531792	-0.861032	0.00347409	0.357161	0.094385	-0.874405	0.120604	0.0905571
SMUL_1455	584602064	2-oxoglutarate oxidoreductase, gamma subunit	0.837208	-0.0146167	0.401272	-0.373708	0.0240708	0.289553			0.254351	0.160743	0.0138917	-0.546493	0.376477	-0.186695	0.00375934	-0.642955
SMUL_0566	584601189	hypothetical protein	0.128811	0.221172	0.100453	-0.374631	0.754207	0.0468856	0.0526771	-0.501778	0.0465079	0.236326	0.13606	-1.93033	0.552683	0.0602425	0.172297	-1.70223
SMUL_0126	584600757	diaminopimelate epimerase	0.17643	-0.189912	0.166259	-0.380766	0.75684	0.116691	0.1659	-0.413502	0.876308	0.0218552	0.0445337	-0.263784	0.991919	-0.00401007	0.508929	-0.113301
SMUL_0792	584601408	argininosuccinate lyase	0.878034	-0.015093	0.0390737	-0.381869	0.338607	0.0776401	0.0185017	-0.458026	0.0196285	-0.226432	0.0405883	-0.661389	0.67904	-0.0826406	0.0245972	-0.848922
SMUL_2659	584603248	carbamoyl-phosphate synthase small chain	0.00721435	-0.165321	0.0619287	-0.38462	0.0277783	-0.159888	0.120162	-0.266278	0.163028	0.116947	0.01905	-0.410566	0.0114105	0.812437	0.964066	-0.00583658
SMUL_2308	584602909	alanine--tRNA ligase	0.0210712	-0.487896	0.142522	-0.385372	0.0414416	-0.322294	0.218711	-0.305878	0.471397	-0.0667819	0.0078203	-0.673498	0.657656	0.153239	0.0042301	-0.716034
SMUL_0583	584601206	transcription termination protein NusA	0.0591314	-0.335517	0.0511062	-0.385515	0.0108489	-0.172116	0.615542	-0.0547208	0.684084	-0.0357238	0.253589	-0.160009	0.538317	-0.0574461	0.422388	-0.114207
SMUL_0285	584600915	transaldolase	0.000127541	-0.993555	0.22795	-0.390563	0.0820427	-0.501823	0.206762	-0.609871	0.0847848	-0.498578	0.00047686	0.553651	0.437006	-0.382407	0.0279814	0.462698
SMUL_1644	584602250	acetolactate synthase small subunit			0.262439	-0.397996	0.176687	-0.242733	0.0171712	-0.448193			0.0151232	-0.355891			0.00194052	-0.62563
SMUL_1115	584601729	acetylornithine aminotransferase	0.0326274	-0.885122	0.0256264	-0.398026	0.135031	-0.521022	0.00186687	-0.463375	0.121667	0.118684	0.000486119	0.299439	0.166496	-0.155919	0.067245	0.132298
SMUL_3172	584603746	UDP-N-acetylglucosamine 4,6-dehydratase (inverting)	0.738337	-0.114255	0.0804104	-0.399859	0.246975	-0.444822	0.291221	-0.227098
SMUL_2646	584603235	LSU ribosomal protein L13p (L13Ae)	0.330005	0.13919	0.266685	-0.403525	0.062391	-0.317388	0.508408	0.230584	0.809188	0.0422932	0.0136452	-1.02972	0.0518493	0.466053	0.443555	0.217575
SMUL_2365	584602960	tryptophan synthase beta chain	0.49437	-0.027825	0.0657822	-0.405426	0.411417	0.141413	0.065446	-0.434972	0.0402485	0.298834			0.263959	0.311166
SMUL_0533	584601156	delta-aminolevulinic acid dehydratase	0.321005	0.173063	0.28735	-0.408324	0.0535822	-0.419511	0.532937	-0.091727	0.0520475	-0.320542			0.107008	-0.485455
SMUL_2672	584603261	transcriptional regulatory protein			0.558972	-0.410294			0.180277	-0.762474	0.119369	-0.553575					0.0632387	0.368342
SMUL_3158	584603732	NADP-dependent malic enzyme	0.000232085	-0.3777	0.108408	-0.414891	0.555559	-0.0252113	0.198171	-0.162411	0.00483752	-0.236216	0.900652	-0.0101533	0.0018862	-0.237854	0.725761	-0.0354872
SMUL_1597	584602204	DNA-binding protein HU-beta	0.133673	-0.416829	0.25424	-0.416499	0.291802	-0.312066	0.431026	0.275253	0.0843307	-0.394936	0.000719209	-1.4882	0.950712	0.0146443	0.0161013	-1.31567
SMUL_0869	584601484	3-deoxy-D-manno-octulosonate 8-phosphate phosphatase	0.850086	-0.0243784	0.0391699	-0.418701	0.835922	-0.0353277	0.0422571	-0.579764	0.191674	-0.462982	0.0584104	0.320779	0.352771	-0.426384	0.289417	0.168623
SMUL_3090	584603665	sulfur carrier protein adenylyltransferase ThiF	0.00661695	-0.480285	0.00367905	-0.419638	0.653351	-0.135939	0.0656697	-0.259514	0.0175214	-0.809432	0.0290719	-0.945365	0.0452628	-0.811038	0.0123656	-0.945112
SMUL_0865	584601480	putative deoxyribonuclease	0.91311	-0.0120321	0.0215221	-0.421889	0.0610787	0.266359	0.591862	-0.159758	0.498795	-0.397301	0.388166	0.357416
SMUL_2255	584602856	putative diguanylate cyclase			0.523651	-0.424637			0.343665	-0.631796
SMUL_0280	584600910	chemotaxis protein CheV	0.0933238	0.33971	0.187542	-0.427456	0.463895	0.15654	0.0183272	-0.801242	0.469215	0.0841119	0.461771	-0.0322835	0.355309	-0.100157	0.805229	-0.0177776
SMUL_2563	584603152	dTDP-glucose 4,6-dehydratase	0.00011198	-0.871611	0.0570172	-0.429399	0.010448	-0.273089	0.00557192	-0.489365	0.203325	0.357796	0.587354	-0.0668614	0.875199	0.0701823	0.482214	0.128605
SMUL_1498	584602106	ATP-dependent protease HslV	0.100114	-0.134529	0.017214	-0.430197	0.988085	-0.00209759	0.0446536	0.580515	0.854264	-0.0545411			0.579551	0.175614
SMUL_3229	584603803	molybdenum cofactor guanylyltransferase MobA	0.0967844	-0.836936	0.394674	-0.439862	0.196054	-0.563101	0.107449	-0.960351	0.0636495	-0.608495	0.0185921	0.334697	0.187468	-0.646865	0.495834	-0.21553
SMUL_3159	584603733	glutamate--tRNA ligase	0.0102075	-1.35128	0.0444191	-0.441314	0.293559	-0.301659	0.0427977	-0.402851	0.739367	-0.0321965	0.289172	-0.123076	0.858695	0.0619617	0.729372	0.039996
SMUL_0375	584601005	3-dehydroquinate dehydratase II	0.000901333	0.270667	0.0627636	-0.458712	0.0145453	0.212561	0.635697	-0.0955426	0.812875	-0.0531862	0.00396611	-1.21393	0.756118	0.0850663	0.00081595	-1.49425
SMUL_2684	584603273	methionine aminopeptidase	0.694454	-0.0745273	0.410309	-0.462091	0.914261	0.0289846	0.348095	-0.427427	0.745865	0.130858
SMUL_3092	584603667	ferredoxin--sulfite reductase	0.00390218	-0.358968	0.0348359	-0.463767	0.0783506	0.416688	0.357231	-0.161905	0.00352526	-1.05357	0.00050904	-1.28311	0.0121887	-1.29058	0.000308122	-1.19277
SMUL_1053	584601667	cytosol aminopeptidase PepA	0.0100042	0.537066	0.0662027	-0.46497	0.306366	-0.0887168	0.41586	0.206014	0.363151	-0.142196	0.036563	-1.5092	0.234645	-0.183973	0.0641764	-1.2794
SMUL_2298	584602899	5-(carboxyamino)imidazole ribonucleotide mutase			0.163817	-0.465917			0.509996	-0.310291	0.945223	0.0492465
SMUL_0764	584601381	ATP phosphoribosyltransferase	0.341612	-0.18579	0.0340436	-0.467827	0.143737	-0.533052	0.360255	-0.212435			0.140004	-0.441009			0.0813001	0.741898
SMUL_0706	584601323	putative RNA polymerase-binding transcription factor DksA	0.948743	-0.00782511	0.241607	-0.476079	0.238321	-0.147191	0.0910402	-0.619745	0.247104	-0.0989256	0.0119899	0.506396	0.00985551	-0.220367	0.0176213	0.355964
SMUL_1399	584602008	glycerol-3-phosphate dehydrogenase [NAD(P)+]			0.0688832	-0.476247			0.182035	-0.457789							0.167092	0.367254
SMUL_2248	584602849	hypothetical protein	0.210988	-0.257855	0.150894	-0.476263	0.102334	-0.340247	0.0620098	-0.700254	0.804939	-0.0959387	0.103198	0.256849	0.838548	-0.085745	0.436946	-0.0743908
SMUL_0327	584600957	translation initiation factor 2	0.442685	0.0694802	0.034498	-0.479841	0.603765	-0.0511272	0.0156233	-0.463592	0.0660947	0.176991			0.485634	0.0672426
SMUL_1658	584602264	thymidylate kinase	0.297288	-0.285192	0.133904	-0.481637	0.0162536	-0.4819	0.0177576	-0.640876			0.0172218	0.502032	0.393298	-0.393604	0.0369672	0.476405
SMUL_2690	584603279	SSU ribosomal protein S8p (S15Ae)	0.341523	-0.137693	0.0338718	-0.48324	0.00750842	-0.394842	0.441203	0.0976175	0.0497858	0.207243	0.000301222	-1.58126	0.0114691	0.511868	0.00364845	-0.921781
SMUL_1910	584602513	O-acetylhomoserine aminocarboxypropyltransferase-like protein	0.0123079	-0.24537	0.0171908	-0.485224	0.032745	-0.211344	0.0431286	-0.26296	0.0471958	-0.260094	0.00269626	-0.682911	0.00549927	-0.525307	0.0025379	-0.918814
SMUL_2132	584602733	methyl-accepting chemotaxis protein			0.115099	-0.487748			0.91495	-0.0200405			0.0976856	0.261814			0.0790077	0.433942
SMUL_0794	584601410	phenylalanyl-tRNA synthetase alpha chain	0.421058	-0.117117	0.0680369	-0.490465	0.740046	0.0394141	0.636934	0.0370522	0.411216	0.140169			0.683869	0.12563
SMUL_2645	584603234	SSU ribosomal protein S9p (S16e)	0.00984639	-0.465542	0.0887277	-0.491473	0.125748	-0.415096	0.912754	0.0295178	0.00444997	0.665301	6.62688e-05	-1.06793	0.00278047	0.483293	0.0540472	-0.234396
SMUL_0669	584601286	hypothetical protein			0.0120558	-0.49683			0.0013324	-0.553871
SMUL_1978	584602581	AMP-binding protein	0.233782	0.182538	0.505483	-0.497416	0.179057	0.313515			0.0660325	-0.587214	0.321021	-0.511743	0.738123	-0.0507154	0.857748	0.0849532
SMUL_2368	584602962	glucosamine--fructose-6-phosphate aminotransferase [isomerizing]	0.455214	0.177774	0.215112	-0.49983	0.479175	-0.173411	0.733959	0.140451	0.32488	0.203846	0.0106917	-0.978696	0.970647	0.0112929	0.0461061	-0.99906
SMUL_0247	584600877	ATP-dependent Clp protease ATP-binding subunit ClpX			0.165125	-0.502672			0.0961542	-0.746808			0.0120695	-0.498334			0.33862	-0.148266
SMUL_2278	584602879	aspartate carbamoyltransferase	0.145942	0.304737	0.338047	-0.505904	0.120244	-0.334995	0.845961	0.0872765	0.16304	0.402759			0.926781	-0.00765442
SMUL_0524	584601147	alanine racemase			0.147956	-0.506552			0.267739	-0.27125
SMUL_2184	584602785	hypothetical protein			0.107236	-0.508182			0.0504572	-0.339516
SMUL_2995	584603579	cysteine desulfurase			0.0373368	-0.511111			0.0431926	-0.335533	0.790473	0.0473918	0.0696661	-0.540982			0.165857	0.482963
SMUL_0676	584601293	GTPase Obg	0.0363551	-1.04627	0.0573651	-0.513553	0.101351	-0.771964	0.00623854	-1.0865	0.0180245	1.00933	0.328301	-0.661395
SMUL_0486	584601110	DNA-directed RNA polymerase beta' subunit	0.0263851	0.238145	0.0879459	-0.514585	0.0233537	-0.202906	0.134452	0.433063	0.0217617	-0.257396			0.0922283	-0.196857
SMUL_0480	584601104	transcription antitermination protein NusG			0.203813	-0.515569			0.530502	-0.416103	0.992085	0.00348617			0.466972	0.347224
SMUL_1483	584602091	phosphate acetyltransferase	0.139433	-0.171738	0.00939791	-0.517492	0.03585	-0.36868	0.807396	0.011848	0.885379	-0.0215728			0.899592	0.0317706
SMUL_2459	584603052	ribosomal protein L11 methyltransferase			0.401918	-0.520241			0.0123876	-1.18264
SMUL_0317	584600947	quinolinate synthetase A			0.138894	-0.523566			0.310531	-0.325634			0.0644733	0.511242			0.0063591	0.873133
SMUL_0484	584601108	LSU ribosomal protein L7/L12 (P1/P2)	0.0962856	0.185871	0.0523534	-0.534228	0.097048	-0.214761	0.000879373	-0.842134	0.0503325	0.215657	0.000991839	-0.894879	0.0401333	0.668329	0.244741	-0.14091
SMUL_0789	584601405	putative oxaloacetate decarboxylase alpha chain	0.0633637	0.416163	0.0865663	-0.535131	0.139513	-0.226296	0.841867	0.0547228	0.00152619	-0.735007			0.00034002	-0.84615
SMUL_1471	584602079	putative zinc protease	0.979465	-0.0019748	0.0242503	-0.535438	0.162863	-0.095601	0.00356418	-0.71618	0.880848	0.0118264	0.128178	-0.612427	0.0841549	0.491485	0.0533345	-0.849549
SMUL_0485	584601109	DNA-directed RNA polymerase beta subunit	0.040528	0.17303	0.0307536	-0.541794	0.0521772	-0.181035	0.626503	0.235035	0.0800578	-0.174806			0.0818118	-0.243404
SMUL_0656	584601273	inosine-5'-monophosphate dehydrogenase	0.573879	0.0541571	0.104341	-0.542965	0.0185169	-0.326381	0.970061	0.0114314	0.0762284	0.130082	0.000318924	-1.61413	0.650043	0.0717044	0.00146407	-1.1253
SMUL_2998	584603582	cell division trigger factor	0.172133	-0.77836	0.0111832	-0.545092	0.205755	-0.550443	0.0090255	-0.518269	0.573166	-0.137981	0.00712622	-0.705286	0.432669	-0.2808	0.133171	-0.288044
SMUL_0701	584601318	glutamate synthase [NADPH] large chain	0.00781541	0.202738	0.0217253	-0.547179	0.0696278	-0.151989	0.141183	0.291958	0.190732	0.140029			0.534604	0.0942835
SMUL_0850	584601465	uridylate kinase	0.227552	-0.321063	0.192683	-0.558365	0.0234508	-0.805971	0.198735	-0.411888	0.175213	-0.307024	0.00219826	-0.765397	0.644326	-0.120441	0.00561467	-0.664635
SMUL_0218	584600848	methyl-accepting chemotaxis protein	0.00955713	-1.11622	0.229626	-0.562022	0.0324509	-0.867538	0.715662	0.179012	0.0087922	-1.12106	0.590834	-0.153404	0.0248681	-1.07444	0.00669817	-1.28429
SMUL_2695	584603284	30S ribosomal protein S17	0.123389	-0.213482	0.136905	-0.579269	0.000754995	-0.912557	0.990622	-0.00145014	0.0167822	0.658715			0.0955786	0.998392
SMUL_3162	584603736	biotin carboxyl carrier protein of acetyl-CoA carboxylase	0.0768791	0.12947	0.0189506	-0.587083	0.60061	-0.0292632	0.0330145	0.426496	0.983652	-0.00524773	0.00178661	-1.00806	0.980639	0.00829101	0.0172126	-0.728254
SMUL_0534	584601157	ornithine carbamoyltransferase	0.443078	0.0679618	0.0114179	-0.600189	0.876045	-0.0260536	0.0124846	-0.675159
SMUL_2687	584603276	SSU ribosomal protein S5p (S2e)	0.290085	-0.111515	0.129176	-0.605014	0.03308	-0.275377	0.809585	0.0799728	0.967869	-0.00621078	0.00423531	-1.25376	0.574713	0.0956573	0.232792	-0.325636
SMUL_1932	584602535	acetylglutamate kinase	0.650194	0.0837782	0.139221	-0.605761	0.0166975	-0.683985	0.40365	0.220253	0.8122	0.149368
SMUL_0779	584601396	polyribonucleotide nucleotidyltransferase	0.0115993	0.264257	0.0293585	-0.605835	0.0450833	0.122942	0.103437	0.567854	0.0269038	0.257179	0.0093367	-1.1098	0.130467	0.236923	0.0258796	-0.854594
SMUL_1061	584601675	bifunctional protein FolD	0.0198533	-1.31322	0.132823	-0.606111	0.0218572	-1.17743	0.0729787	-0.717644	0.41603	-0.201107	0.0838186	0.328903	0.282227	-0.349965	0.242528	0.19711
SMUL_0553	584601176	dynamin-like domain-containing protein			0.014083	-0.612058			0.498658	0.227671
SMUL_2997	584603581	GTP cyclohydrolase I	0.424983	-0.114899	0.0331605	-0.618141	0.182103	-0.227512	0.00958019	-0.907023	0.0216406	0.77541	0.023519	-0.558594	0.00750507	0.488057	0.00419649	-0.910391
SMUL_1944	584602547	SSU ribosomal protein S15	0.493736	-0.0391743	0.0805583	-0.635142	0.00219748	-0.40048	0.453241	0.141711	0.00837178	0.294862	0.000857088	-1.8133	0.00381949	0.543772	0.02026	-0.925445
SMUL_1657	584602263	histidine--tRNA ligase	0.556212	0.0517504	0.0137655	-0.643372	0.827193	0.030817	0.0944313	-0.612906	0.140297	-0.398736	0.778167	-0.108303			0.0110705	0.610509
SMUL_2704	584603293	SSU ribosomal protein S10p (S20e)	0.0130911	-0.478918	0.0216277	-0.647118	0.0484137	-0.331227	0.613386	0.0727414	0.0174213	0.359199	0.0195481	-1.73182	0.024654	0.391298	0.137482	-0.840406
SMUL_1679	584602284	fumarate hydratase / tartrate dehydratase class I, beta subunit	0.00542659	-1.39865	0.00383798	-0.67621	0.189471	0.43693	0.079657	0.377787	0.014548	-0.376298	0.653809	-0.018273	0.196901	0.203521	0.000199454	0.536705
SMUL_0487	584601111	SSU ribosomal protein S12p (S23e)	0.207883	-0.237739	0.0580823	-0.678694	0.00516298	-0.82044	0.253747	0.525587	0.00544853	0.583162			0.0370001	0.966877
SMUL_0552	584601175	fumarate reductase iron-sulfur protein	0.507988	-0.159618	0.0552902	-0.678837	0.0893876	0.617555	0.0359522	-0.370708	0.0884609	-0.450974			0.209987	-0.217955
SMUL_0698	584601315	MTA/SAH nucleosidase	0.444293	-0.781966	0.158304	-0.690616	0.00109186	-2.08549	0.0658394	-0.592159	0.139611	-0.532896	0.264321	0.540634	0.0345314	-2.11967	0.384496	0.324871
SMUL_2938	584603522	DEAD-box ATP-dependent RNA helicase CshA	0.00025224	0.352479	0.176354	-0.716854	0.720898	-0.0088498	0.779941	0.205024	0.521279	0.117295			0.260986	-0.331119
SMUL_2679	584603268	SSU ribosomal protein S4p (S9e)	0.0207621	-0.169179	0.0430754	-0.730686	0.000188773	-0.678198	0.821919	0.0632957	0.0370009	0.412756	0.000466386	-2.02183	0.0780827	0.357744	0.00712356	-1.20594
SMUL_2245	584602846	ribulose-phosphate 3-epimerase			0.129818	-0.734028			0.679925	-0.283637
SMUL_1497	584602105	ATP-dependent hsl protease ATP-binding subunit HslU	0.58908	-0.0611022	0.0554791	-0.736574	0.156325	-0.181516	0.149146	-0.327062	0.0559818	0.340366	0.0126974	-0.61331	0.0126197	0.328205	0.142976	-0.25871
SMUL_0290	584600920	LSU ribosomal protein L25p	0.415668	-0.0810697	0.0236103	-0.749586	0.0209206	-0.349485	0.135539	-0.350377	0.534474	-0.0645652	1.28329e-05	-1.11871	0.404569	0.101411	0.00185371	-0.475849
SMUL_0681	584601298	chromosome-partitioning protein ParB	0.581377	-0.0392104	0.0270749	-0.763763	0.231938	0.0653853	0.0223049	-0.923684	0.87699	-0.0138583			0.678896	0.0828811
SMUL_0488	584601112	SSU ribosomal protein S7p (S5e)	0.198533	-0.12494	0.0302251	-0.764286	0.112417	-0.254632	0.952166	0.0134088	0.00471851	0.423393	0.00106457	-1.62225	0.00100762	0.707004	0.112799	-0.654721
SMUL_0694	584601311	TPR repeat containing periplasmic protein	0.842665	-0.0131913	0.0841653	-0.772365	0.0552568	0.206049	0.00856969	-1.23256	0.339475	0.16915			0.00884973	1.12921
SMUL_2121	584602723	hypothetical protein			0.244407	-0.782591			0.539594	-0.318863			0.679498	0.121433
SMUL_1401	584602010	dihydroorotase	0.0606035	-0.150223	0.0456784	-0.791576	0.00136325	-0.516257	0.626955	0.114856	0.209822	0.183983			0.0782049	0.194425
SMUL_3094	584603669	O-acetylhomoserine aminocarboxypropyltransferase	0.0607726	-0.650721	0.158931	-0.806823	0.0641226	-0.655573	0.108108	-0.814211	0.0134593	-0.391141			0.0315913	-0.489164
SMUL_2356	584602951	tricarboxylate transport protein TctC	1.52545e-05	-1.83454	0.0116754	-0.825821	0.0182303	-0.377832	0.0179289	-0.352396	0.227746	0.186092	9.29929e-05	1.09381	0.584646	-0.125675	0.00249466	0.489593
SMUL_2702	584603291	LSU ribosomal protein L4p (L1e)	0.362136	0.0819405	0.0287074	-0.83386	0.00373775	-0.636519	0.888754	0.0264529	0.880864	0.026325	0.0039204	-1.52473	0.0785501	0.510301	0.311753	-0.41741
SMUL_2294	584602895	hypothetical protein	0.34296	-0.12183	0.00150027	-0.839921	0.0797506	-0.269666	0.0507698	-0.274268	0.557039	0.0747409	0.00219207	-1.15502	0.386951	0.0752894	0.0171291	-0.775832
SMUL_0129	584600760	SSU ribosomal protein S20p	0.0110903	-0.490175	0.144203	-0.840602	0.000613172	-1.00948	0.932274	-0.0390132	0.122253	0.712264			0.592052	0.124031
SMUL_0141	584600771	SSU ribosomal protein S21p	0.0161836	-0.605526	0.0200417	-0.842636	0.0364631	-0.622302	0.341662	0.101773	0.0488507	0.450071	0.00624946	-1.25323			0.252047	-0.351082
SMUL_2688	584603277	LSU ribosomal protein L18p (L5e)	0.181411	-0.171536	0.0329574	-0.846237	0.00159816	-0.699223	0.00846685	-0.531696	0.041178	0.349795	0.000284408	-0.936337	0.00300783	0.814512	0.0333432	-0.365905
SMUL_0176	584600806	aldo-keto reductase	0.281621	0.159479	0.0254042	-0.862856	0.329084	-0.141785	0.249872	-0.294721	0.00431066	0.447142	0.0114879	-0.865144	0.0232162	0.299379	0.0049005	-1.06833
SMUL_3289	584603858	orotate phosphoribosyltransferase	0.205542	-0.156249	0.109802	-0.893944	0.702671	0.136061	0.255126	-0.783646	0.328177	-0.177773	0.0620149	0.274168	0.231958	-0.271558	0.526642	0.0602933
SMUL_0674	584601291	LSU ribosomal protein L21p	0.193401	0.245295	0.0139761	-0.897585	0.402183	-0.157592	0.977819	-0.00695007	0.245952	0.136598	0.00451005	-0.965728	0.00625838	0.777992	0.147592	-0.454931
SMUL_0393	584601023	translation elongation factor LepA	0.193913	-0.583062	0.154401	-0.919658	0.973947	0.00739131	0.0271241	-0.422964	0.104274	0.753132			0.989556	-0.00651489
SMUL_0482	584601106	LSU ribosomal protein L1p (L10Ae)	0.436605	-0.0616022	0.0206527	-0.92343	0.085799	-0.242508	0.510084	-0.136627	0.0233165	0.339178	0.0012965	-1.2026	0.00397344	0.73224	0.600958	-0.133492
SMUL_1610	584602216	threonine ammonia-lyase	0.0148165	-0.52561	0.0013216	-0.937578	0.000177419	-1.65794	0.000162097	-1.2851	0.270192	-0.18694	0.00548631	-0.877957	0.688877	0.0440519	0.171634	-0.659509
SMUL_2693	584603282	LSU ribosomal protein L24p (L26e)	0.0062551	0.345889	0.0134571	-1.00611	0.370356	0.0920483	0.636836	-0.267909	0.0332567	0.296011			0.0296703	0.369492
SMUL_3087	584603662	sulfate adenylyltransferase subunit 2			0.00153384	-1.02494			0.0129214	-0.938374
SMUL_1680	584602285	fumarate hydratase class I / tartrate dehydratase, alpha subunit	0.00017683	-1.15562	0.0136603	-1.05486	0.0208179	0.432098	0.174426	0.361696	0.0396604	-0.586851	0.263833	-0.129169	0.605561	0.11506	0.0151989	0.42979
SMUL_0551	584601174	fumarate reductase flavoprotein subunit	0.308885	-0.282076	0.0197416	-1.10451	0.141167	0.592367	0.0601689	-0.671516	0.172943	-0.312623	0.0852996	-0.703703	0.0430026	-0.183415	0.0320094	-0.660169
SMUL_0554	584601177	dynamin-like domain-containing protein			0.111636	-1.12943			0.913899	0.0701592
SMUL_3232	584603806	NosL family protein	0.000530999	-1.92876	0.00739866	-1.1338	0.305111	-0.280825	0.0809871	-0.270357	0.332298	-0.269184	0.032244	0.731747			0.0934814	0.555421
SMUL_2692	584603281	LSU ribosomal protein L5p (L11e)	0.966885	0.00388993	0.0589502	-1.13524	0.00647017	-0.475577	0.31099	-0.513014	0.0372526	0.282531	1.10877e-05	-1.32017	0.00481013	0.527304	0.0453891	-0.316458
SMUL_1335	584601944	hypothetical protein	0.310289	0.244876	0.000836409	-1.17477	0.0659551	-0.506915	0.000476641	-1.54478	0.0210659	-0.985735	0.485954	-0.189275	0.0298154	-1.24442	0.0185955	-0.739469
SMUL_1099	584601713	SSU ribosomal protein S6p	0.17308	0.0830964	0.0611305	-1.18311	0.00195579	-0.37218	0.155593	-0.378909	0.114585	0.340011	0.28386	-0.399712	0.0641262	0.51559	0.895191	-0.0429472
SMUL_2700	584603289	LSU ribosomal protein L2p (L8e)	0.0524689	-0.215826	0.0631231	-1.32828	0.00128107	-0.548418	0.743316	-0.16206	0.00732799	-0.595478	0.0239416	-1.78857	0.377875	-0.197614	0.268394	-0.649296
SMUL_0483	584601107	LSU ribosomal protein L10p (P0)	0.561027	0.0527549	0.0758363	-1.44177	0.0160426	-0.347696	0.780727	-0.221648	0.134063	0.280751			0.00222714	0.545738
SMUL_2816	584603402	aspartate ammonia-lyase	1.40741e-06	-1.48884	0.00334595	-1.48466	0.0294568	0.655799	0.124253	0.551062	0.016725	-0.387248	0.00199769	-0.890196	0.719799	-0.0257054	0.00111977	-0.603831
SMUL_2819	584603405	L-asparaginase	0.000420322	-2.41727	0.000280662	-2.01406	0.0221354	0.825619	0.00254205	0.882339	0.0352351	-0.395797	0.0171243	-0.688837	0.879689	0.0292864	0.0248791	-0.509558
SMUL_2817	584603403	aspartate ammonia-lyase	2.57701e-05	-1.72172	0.000487556	-2.13905	0.0372945	0.571877	0.194041	0.466759	0.0184389	-0.412405	0.00435927	-0.907841	0.150188	-0.167596	0.00528521	-0.580615
