# Supplementary material for: Proteomics of the organohalide-respiring Epsilonproteobacterium Sulfurospirillum multivorans adapted to tetrachloroethene and other energy substrates
Source: Sci Rep. 2015 Sep 21;5:13794. doi: 10.1038/srep13794 (PMC4585668; doi:10.1038/srep13794)
Supplement: Supplementary Dataset 4 [file srep13794-s5.xls]

## Sheet: Manual
This table contains the proteins quantified as the 20 most abundant in each sample
Left: Membrane extracts, Right: Soluble fractions, Values given are the normalized and logarithmized average of top 3 peptide areas (see methods section)

## Sheet: Top20_abundant
locus_tag	Product	Py/Fu-ME		locus_tag	Product	Py/Fu-SF
SMUL_2819	L-asparaginase	10.4549		SMUL_0476	translation elongation factor Tu	10.5857
SMUL_0476	translation elongation factor Tu	10.4011		SMUL_2819	L-asparaginase	10.4569
SMUL_2817	aspartate ammonia-lyase	10.3775		SMUL_2817	aspartate ammonia-lyase	10.4564
SMUL_1631	putative periplasmic component of nickel/cobalt ECF transporter, NikK	10.2229		SMUL_0232	thioredoxin	10.2703
SMUL_2816	aspartate ammonia-lyase	10.202		SMUL_3232	NosL family protein	10.129
SMUL_3232	NosL family protein	10.1106		SMUL_1679	fumarate hydratase / tartrate dehydratase class I, beta subunit	10.1006
SMUL_0986	heat shock protein 60 family chaperone GroEL	10.1028		SMUL_1631	putative periplasmic component of nickel/cobalt ECF transporter, NikK	10.0313
SMUL_0333	cold shock protein CspA	10.1022		SMUL_2527	acyl carrier protein AcpP	10.0304
SMUL_0232	thioredoxin	10.0834		SMUL_0986	heat shock protein 60 family chaperone GroEL	10.0157
SMUL_0484	LSU ribosomal protein L7/L12 (P1/P2)	10.0668		SMUL_0695	FKBP-type peptidyl-prolyl cis-trans isomerase SlyD	9.9854
SMUL_1939	chaperone protein DnaK	9.95663		SMUL_0406	TRAP transporter solute receptor, TAXI family precursor	9.9822
SMUL_0489	translation elongation factor G	9.94459		SMUL_0333	cold shock protein CspA	9.96561
SMUL_1679	fumarate hydratase / tartrate dehydratase class I, beta subunit	9.8328		SMUL_1939	chaperone protein DnaK	9.95909
SMUL_2527	acyl carrier protein AcpP	9.82895		SMUL_1912	cysteine synthase	9.92984
SMUL_0639	amino acid ABC transporter, amino acid-binding protein LivJ/LivK-like	9.82428		SMUL_2816	aspartate ammonia-lyase	9.88006
SMUL_1912	cysteine synthase	9.80753		SMUL_3011	integrase, catalytic region	9.8491
SMUL_0301	putative peroxiredoxin	9.80112		SMUL_0489	translation elongation factor G	9.84249
SMUL_1103	ketol-acid reductoisomerase	9.76846		SMUL_0301	putative peroxiredoxin	9.82072
SMUL_2302	glutamine synthetase	9.7648		SMUL_2630	pyruvate-ferredoxin/flavodoxin oxidoreductase	9.80223
SMUL_1483	phosphate acetyltransferase	9.76262		SMUL_0639	amino acid ABC transporter, amino acid-binding protein LivJ/LivK-like	9.77677
locus_tag	Product	Py/PCE-ME		locus_tag	Product	Py/PCE-SF
SMUL_1531	tetrachloroethene reductive dehalogenase catalytic subunit PceA	10.535		SMUL_1575	putative FMN-binding protein	10.6542
SMUL_0986	heat shock protein 60 family chaperone GroEL	10.4666		SMUL_0547	heat shock protein Hsp20	10.5582
SMUL_1939	chaperone protein DnaK	10.2806		SMUL_0476	translation elongation factor Tu	10.5437
SMUL_1631	putative periplasmic component of nickel/cobalt ECF transporter, NikK	10.2661		SMUL_1531	tetrachloroethene reductive dehalogenase catalytic subunit PceA	10.2967
SMUL_0484	LSU ribosomal protein L7/L12 (P1/P2)	10.2527		SMUL_1631	putative periplasmic component of nickel/cobalt ECF transporter, NikK	10.1915
SMUL_1575	putative FMN-binding protein	10.2297		SMUL_0639	amino acid ABC transporter, amino acid-binding protein LivJ/LivK-like	10.1565
SMUL_0476	translation elongation factor Tu	10.1962		SMUL_1939	chaperone protein DnaK	10.1165
SMUL_0232	thioredoxin	10.1305		SMUL_0232	thioredoxin	10.1015
SMUL_2302	glutamine synthetase	10.0796		SMUL_2527	acyl carrier protein AcpP	10.0768
SMUL_0547	heat shock protein Hsp20	10.0429		SMUL_2014	chaperone protein HtpG	10.0249
SMUL_0333	cold shock protein CspA	9.98504		SMUL_0301	putative peroxiredoxin	10.0044
SMUL_2678	DNA-directed RNA polymerase alpha subunit	9.95802		SMUL_0406	TRAP transporter solute receptor, TAXI family precursor	10.0012
SMUL_1103	ketol-acid reductoisomerase	9.88667		SMUL_0489	translation elongation factor G	9.9002
SMUL_0301	putative peroxiredoxin	9.84915		SMUL_0333	cold shock protein CspA	9.88576
SMUL_0987	heat shock protein 60 family co-chaperone GroES	9.84875		SMUL_2009	phosphoribosylaminoimidazole-succinocarboxamide synthase	9.87248
SMUL_2014	chaperone protein HtpG	9.80895		SMUL_0695	FKBP-type peptidyl-prolyl cis-trans isomerase SlyD	9.86645
SMUL_2401	2,3,4,5-tetrahydropyridine-2,6-dicarboxylate N-succinyltransferase	9.80185		SMUL_0182	glutamine-binding periplasmic protein	9.84339
SMUL_0489	translation elongation factor G	9.79385		SMUL_1559	cobalt-precorrin-2 C20-methyltransferase CbiL	9.83336
SMUL_2944	transglutaminase-like enzyme	9.78767		SMUL_3262	hypothetical protein SMUL_3262	9.81881
SMUL_1029	ferritin-like protein	9.76916		SMUL_2630	pyruvate-ferredoxin/flavodoxin oxidoreductase	9.80569
locus_tag	Product	Py/Ni-ME		locus_tag	Product	Py/Ni-SF
SMUL_0484	LSU ribosomal protein L7/L12 (P1/P2)	10.4675		SMUL_0476	translation elongation factor Tu	10.6108
SMUL_0986	heat shock protein 60 family chaperone GroEL	10.4257		SMUL_0232	thioredoxin	10.2032
SMUL_0476	translation elongation factor Tu	10.3011		SMUL_0333	cold shock protein CspA	10.0908
SMUL_0333	cold shock protein CspA	10.2795		SMUL_0304	nucleoside diphosphate kinase	10.012
SMUL_1610	threonine ammonia-lyase	10.244		SMUL_1631	putative periplasmic component of nickel/cobalt ECF transporter, NikK	9.99879
SMUL_1631	putative periplasmic component of nickel/cobalt ECF transporter, NikK	10.0636		SMUL_0489	translation elongation factor G	9.91981
SMUL_1103	ketol-acid reductoisomerase	10.0231		SMUL_0695	FKBP-type peptidyl-prolyl cis-trans isomerase SlyD	9.90505
SMUL_2678	DNA-directed RNA polymerase alpha subunit	9.99894		SMUL_0484	LSU ribosomal protein L7/L12 (P1/P2)	9.89327
SMUL_2302	glutamine synthetase	9.98858		SMUL_3011	integrase, catalytic region	9.89204
SMUL_1483	phosphate acetyltransferase	9.95956		SMUL_2527	acyl carrier protein AcpP	9.88804
SMUL_0232	thioredoxin	9.86147		SMUL_0639	amino acid ABC transporter, amino acid-binding protein LivJ/LivK-like	9.8475
SMUL_2679	SSU ribosomal protein S4p (S9e)	9.86123		SMUL_0563	translation elongation factor Ts	9.83049
SMUL_2695	30S ribosomal protein S17	9.8367		SMUL_1912	cysteine synthase	9.82331
SMUL_2401	2,3,4,5-tetrahydropyridine-2,6-dicarboxylate N-succinyltransferase	9.83168		SMUL_1939	chaperone protein DnaK	9.82086
SMUL_0489	translation elongation factor G	9.82443		SMUL_0602	hydroxylamine reductase	9.82013
SMUL_3200	enolase	9.80653		SMUL_0406	TRAP transporter solute receptor, TAXI family precursor	9.80402
SMUL_2646	LSU ribosomal protein L13p (L13Ae)	9.77065		SMUL_0301	putative peroxiredoxin	9.79446
SMUL_0695	FKBP-type peptidyl-prolyl cis-trans isomerase SlyD	9.76486		SMUL_1484	acetate kinase	9.77691
SMUL_2692	LSU ribosomal protein L5p (L11e)	9.76082		SMUL_2009	phosphoribosylaminoimidazole-succinocarboxamide synthase	9.69244
SMUL_1939	chaperone protein DnaK	9.74925		SMUL_2501	cytochrome c-like protein	9.64202
locus_tag	Product	Fo/Fu-ME		locus_tag	Product	Fo/Fu-SF
SMUL_1631	putative periplasmic component of nickel/cobalt ECF transporter, NikK	10.4562		SMUL_0476	translation elongation factor Tu	10.4649
SMUL_0476	translation elongation factor Tu	10.2108		SMUL_0986	heat shock protein 60 family chaperone GroEL	10.246
SMUL_0986	heat shock protein 60 family chaperone GroEL	10.1648		SMUL_2817	aspartate ammonia-lyase	10.0243
SMUL_0342	polysulfide reductase, subunit A	10.0193		SMUL_1939	chaperone protein DnaK	9.94388
SMUL_2817	aspartate ammonia-lyase	9.96454		SMUL_0232	thioredoxin	9.89886
SMUL_0639	amino acid ABC transporter, amino acid-binding protein LivJ/LivK-like	9.93545		SMUL_2819	L-asparaginase	9.82193
SMUL_0232	thioredoxin	9.90577		SMUL_1631	putative periplasmic component of nickel/cobalt ECF transporter, NikK	9.80726
SMUL_2819	L-asparaginase	9.89579		SMUL_0489	translation elongation factor G	9.80309
SMUL_0484	LSU ribosomal protein L7/L12 (P1/P2)	9.89492		SMUL_2816	aspartate ammonia-lyase	9.80237
SMUL_1939	chaperone protein DnaK	9.82462		SMUL_0639	amino acid ABC transporter, amino acid-binding protein LivJ/LivK-like	9.80218
SMUL_2302	glutamine synthetase	9.80041		SMUL_3158	NADP-dependent malic enzyme	9.79289
SMUL_2816	aspartate ammonia-lyase	9.79995		SMUL_0695	FKBP-type peptidyl-prolyl cis-trans isomerase SlyD	9.7801
SMUL_0489	translation elongation factor G	9.7836		SMUL_1679	fumarate hydratase / tartrate dehydratase class I, beta subunit	9.71468
SMUL_2678	DNA-directed RNA polymerase alpha subunit	9.75873		SMUL_1103	ketol-acid reductoisomerase	9.70365
SMUL_0333	cold shock protein CspA	9.75326		SMUL_2302	glutamine synthetase	9.68353
SMUL_0687	ATP synthase beta chain	9.74413		SMUL_2527	acyl carrier protein AcpP	9.63772
SMUL_0182	glutamine-binding periplasmic protein	9.73424		SMUL_1089	putative ribosomal subunit interface protein	9.6263
SMUL_0552	fumarate reductase iron-sulfur protein	9.71676		SMUL_0182	glutamine-binding periplasmic protein	9.62043
SMUL_2401	2,3,4,5-tetrahydropyridine-2,6-dicarboxylate N-succinyltransferase	9.70951		SMUL_2014	chaperone protein HtpG	9.61269
SMUL_0934	nitrate reductase catalytic subunit NapA	9.70146		SMUL_0484	LSU ribosomal protein L7/L12 (P1/P2)	9.59926
locus_tag	Product	Fo/PCE-ME		locus_tag	Product	Fo/PCE-SF
SMUL_1531	tetrachloroethene reductive dehalogenase catalytic subunit PceA	10.6905		SMUL_0476	translation elongation factor Tu	10.7327
SMUL_0986	heat shock protein 60 family chaperone GroEL	10.4172		SMUL_1531	tetrachloroethene reductive dehalogenase catalytic subunit PceA	10.6886
SMUL_1631	putative periplasmic component of nickel/cobalt ECF transporter, NikK	10.2742		SMUL_1575	putative FMN-binding protein	10.5401
SMUL_1939	chaperone protein DnaK	10.2473		SMUL_0232	thioredoxin	10.4122
SMUL_0476	translation elongation factor Tu	10.147		SMUL_0622	TRAP-type C4-dicarboxylate transport system, periplasmic component	10.3342
SMUL_1575	putative FMN-binding protein	10.1418		SMUL_0639	amino acid ABC transporter, amino acid-binding protein LivJ/LivK-like	10.2024
SMUL_0484	LSU ribosomal protein L7/L12 (P1/P2)	10.1106		SMUL_3194	flagellin	10.1483
SMUL_2302	glutamine synthetase	9.95575		SMUL_1559	cobalt-precorrin-2 C20-methyltransferase CbiL	10.0728
SMUL_0639	amino acid ABC transporter, amino acid-binding protein LivJ/LivK-like	9.93924		SMUL_1939	chaperone protein DnaK	10.0368
SMUL_1424	membrane-bound NiFe hydrogenase large subunit	9.93878		SMUL_2527	acyl carrier protein AcpP	10.0342
SMUL_1103	ketol-acid reductoisomerase	9.90029		SMUL_0529	superoxide dismutase [Fe]	9.99812
SMUL_2014	chaperone protein HtpG	9.88332		SMUL_0172	nitrogen regulatory protein P-II	9.99176
SMUL_0182	glutamine-binding periplasmic protein	9.86507		SMUL_0981	TRAP transporter solute receptor	9.96754
SMUL_1347	ferritin-like protein	9.83103		SMUL_0406	TRAP transporter solute receptor, TAXI family precursor	9.96221
SMUL_0232	thioredoxin	9.79492		SMUL_0489	translation elongation factor G	9.93147
SMUL_3011	integrase, catalytic region	9.778		SMUL_0301	putative peroxiredoxin	9.92906
SMUL_2678	DNA-directed RNA polymerase alpha subunit	9.75561		SMUL_1547	nicotinate-nucleotide--dimethylbenzimidazole phosphoribosyltransferase CobT	9.90254
SMUL_0488	SSU ribosomal protein S7p (S5e)	9.73394		SMUL_1573	FeS cluster binding motif-containing flavoprotein	9.8991
SMUL_0333	cold shock protein CspA	9.67477		SMUL_2014	chaperone protein HtpG	9.88823
SMUL_0934	nitrate reductase catalytic subunit NapA	9.65704		SMUL_0627	putative outer membrane porin	9.87572
locus_tag	Product	Fo/Ni-ME		locus_tag	Product	Fo/Ni-SF
SMUL_1631	putative periplasmic component of nickel/cobalt ECF transporter, NikK	10.4018		SMUL_0476	translation elongation factor Tu	10.5506
SMUL_0476	translation elongation factor Tu	10.2608		SMUL_0232	thioredoxin	10.1918
SMUL_0934	nitrate reductase catalytic subunit NapA	10.1435		SMUL_0986	heat shock protein 60 family chaperone GroEL	10.1639
SMUL_0986	heat shock protein 60 family chaperone GroEL	10.0875		SMUL_0934	nitrate reductase catalytic subunit NapA	10.0745
SMUL_0687	ATP synthase beta chain	10.0645		SMUL_0639	amino acid ABC transporter, amino acid-binding protein LivJ/LivK-like	10.0699
SMUL_0232	thioredoxin	10.0459		SMUL_0622	TRAP-type C4-dicarboxylate transport system, periplasmic component	10.0175
SMUL_1939	chaperone protein DnaK	9.9935		SMUL_1939	chaperone protein DnaK	10.0109
SMUL_0685	ATP synthase alpha chain	9.96541		SMUL_0489	translation elongation factor G	9.91481
SMUL_2236	N-terminal methylation protein	9.88949		SMUL_0406	TRAP transporter solute receptor, TAXI family precursor	9.84384
SMUL_1103	ketol-acid reductoisomerase	9.84387		SMUL_3158	NADP-dependent malic enzyme	9.81822
SMUL_0489	translation elongation factor G	9.8038		SMUL_1631	putative periplasmic component of nickel/cobalt ECF transporter, NikK	9.8165
SMUL_2302	glutamine synthetase	9.76647		SMUL_0172	nitrogen regulatory protein P-II	9.78118
SMUL_0639	amino acid ABC transporter, amino acid-binding protein LivJ/LivK-like	9.75218		SMUL_1912	cysteine synthase	9.73331
SMUL_2678	DNA-directed RNA polymerase alpha subunit	9.7402		SMUL_0304	nucleoside diphosphate kinase	9.7286
SMUL_1912	cysteine synthase	9.73993		SMUL_2501	cytochrome c-like protein	9.69804
SMUL_2817	aspartate ammonia-lyase	9.71973		SMUL_2817	aspartate ammonia-lyase	9.69708
SMUL_1347	ferritin-like protein	9.70066		SMUL_0182	glutamine-binding periplasmic protein	9.69309
SMUL_0622	TRAP-type C4-dicarboxylate transport system, periplasmic component	9.66863		SMUL_0563	translation elongation factor Ts	9.67192
SMUL_3158	NADP-dependent malic enzyme	9.65069		SMUL_1089	putative ribosomal subunit interface protein	9.64956
SMUL_2527	acyl carrier protein AcpP	9.61917		SMUL_2819	L-asparaginase	9.64265
